# Supplementary material for: SARS-CoV-2 and human retroelements: a case for molecular mimicry?
Source: BMC Genom Data. 2022 Apr 8;23:27. doi: 10.1186/s12863-022-01040-2 (PMC8992427; doi:10.1186/s12863-022-01040-2)
Supplement: Supplementary file 1 — Additional file 1: Supplementary Table 1. RE – CoV sequence alignment results by nucmer. [file 12863_2022_1040_MOESM1_ESM.xlsx]

## Sheet: info
	Description of each nucmer results column:
	[S1] Start of the alignment region in the reference sequence
	[E1] End of the alignment region in the reference sequence
	[S2] Start of the alignment region in the query sequence
	[E2] End of the alignment region in the query sequence
	[LEN 1] Length of the alignment region in the reference sequence, measured in nucleotides
	[LEN 2] Length of the alignment region in the query sequence, measured in nucleotides
	[% IDY] Percent identity of the alignment, calculated as (number of exact matches) / ([LEN 1] + insertions in the query)
	[LEN R] Length of the reference sequence
	[LEN Q] Length of the query sequence
	[COV R] Percent coverage of the alignment on the reference sequence, calculated as [LEN 1] / [LEN R]
	[COV Q] Percent coverage of the alignment on the query sequence, calculated as [LEN 2] / [LEN Q]
	[REFERENCE ID - RE database] The reference FastA ID from the RE database
	[QUERY ID - Virus] The query FastA ID from the virus genome

## Sheet: nucmer_results_12bp
[S1]	[E1]	[S2]	[E2]	[LEN 1]	[LEN 2]	[% IDY]	[LEN R]	[LEN Q]	[COV R]	[COV Q]	[REFERENCE ID - RE database]	[QUERY ID (VIRUS)]
9551	9563	3	15	13	13	100	10031	29727	0.13	0.04	L1FLnI_5q33.1o	AY291315.1_SARS-CoV-1_FFM1
2099	2111	4	16	13	13	100	10798	29727	0.12	0.04	L1FLnI_11q24.3h	AY291315.1_SARS-CoV-1_FFM1
232	245	7	20	14	14	100	10453	29727	0.13	0.05	L1FLnI_12p13.2c	AY291315.1_SARS-CoV-1_FFM1
714	727	8	21	14	14	100	8636	29727	0.16	0.05	L1FLnI_7q31.31h	AY291315.1_SARS-CoV-1_FFM1
3119	3132	9	22	14	14	100	11030	29727	0.13	0.05	L1FLnI_6q22.31la	AY291315.1_SARS-CoV-1_FFM1
1690	1702	14	26	13	13	100	6228	29727	0.21	0.04	HERVH_2p22.3d	AY291315.1_SARS-CoV-1_FFM1
470	483	15	2	14	14	100	9713	29727	0.14	0.05	L1FLnI_3q26.2d	AY291315.1_SARS-CoV-1_FFM1
259	276	17	34	18	18	100	3453	29727	0.52	0.06	HERVW_6q22.1	AY291315.1_SARS-CoV-1_FFM1
2670	2682	19	7	13	13	100	10462	29727	0.12	0.04	L1FLnI_5q23.2ca	AY291315.1_SARS-CoV-1_FFM1
4509	4521	20	8	13	13	100	8667	29727	0.15	0.04	L1FLnI_7p11.2b	AY291315.1_SARS-CoV-1_FFM1
64	79	21	36	16	16	100	1468	29727	1.09	0.05	MER4_14q12a	AY291315.1_SARS-CoV-1_FFM1
5403	5416	23	10	14	14	100	8761	29727	0.16	0.05	HERVEA_Xq21.1	AY291315.1_SARS-CoV-1_FFM1
348	360	25	13	13	13	100	6211	29727	0.21	0.04	HERVE_1p36.12	AY291315.1_SARS-CoV-1_FFM1
7299	7313	25	39	15	15	100	10462	29727	0.14	0.05	L1FLnI_6q16.1q	AY291315.1_SARS-CoV-1_FFM1
1817	1830	28	41	14	14	100	9780	29727	0.14	0.05	L1FLnI_11p14.3fa	AY291315.1_SARS-CoV-1_FFM1
3025	3040	29	14	16	16	100	10170	29727	0.16	0.05	L1FLnI_12p13.1c	AY291315.1_SARS-CoV-1_FFM1
3133	3146	32	19	14	14	100	10156	29727	0.14	0.05	L1FLnI_Yq11.21k	AY291315.1_SARS-CoV-1_FFM1
3192	3204	34	46	13	13	100	10145	29727	0.13	0.04	L1FLnI_10p13g	AY291315.1_SARS-CoV-1_FFM1
2686	2697	36	47	12	12	100	8768	29727	0.14	0.04	L1FLnI_3p12.2i	AY291315.1_SARS-CoV-1_FFM1
421	433	36	24	13	13	100	10141	29727	0.13	0.04	L1FLnI_9q31.2j	AY291315.1_SARS-CoV-1_FFM1
9888	9900	41	53	13	13	100	10016	29727	0.13	0.04	L1FLnI_7q21.11g	AY291315.1_SARS-CoV-1_FFM1
4101	4114	43	30	14	14	100	10563	29727	0.13	0.05	L1FLnI_18q12.3w	AY291315.1_SARS-CoV-1_FFM1
999	1011	43	55	13	13	100	8951	29727	0.15	0.04	L1FLnI_6q13h	AY291315.1_SARS-CoV-1_FFM1
1646	1659	45	58	14	14	100	5622	29727	0.25	0.05	HERV3_7q34b	AY291315.1_SARS-CoV-1_FFM1
548	560	46	34	13	13	100	2752	29727	0.47	0.04	ERV316A3_1q32.2e	AY291315.1_SARS-CoV-1_FFM1
330	343	46	59	14	14	100	630	29727	2.22	0.05	ERVLE_9q22.1	AY291315.1_SARS-CoV-1_FFM1
829	842	47	60	14	14	100	10028	29727	0.14	0.05	L1FLnI_4q21.21d	AY291315.1_SARS-CoV-1_FFM1
1322	1336	50	36	15	15	100	10143	29727	0.15	0.05	L1FLnI_13q14.2m	AY291315.1_SARS-CoV-1_FFM1
858	869	50	61	12	12	100	10178	29727	0.12	0.04	L1FLnI_5q12.3q	AY291315.1_SARS-CoV-1_FFM1
856	867	51	40	12	12	100	1796	29727	0.67	0.04	ERV316A3_5p14.3i	AY291315.1_SARS-CoV-1_FFM1
2601	2617	51	67	17	17	94.12	8583	29727	0.2	0.06	L1FLnI_16p11.2i	AY291315.1_SARS-CoV-1_FFM1
2345	2357	52	64	13	13	100	9927	29727	0.13	0.04	L1FLnI_3p24.1x	AY291315.1_SARS-CoV-1_FFM1
5938	5950	53	65	13	13	100	9415	29727	0.14	0.04	L1FLnI_2q23.3u	AY291315.1_SARS-CoV-1_FFM1
34	48	54	68	15	15	100	10151	29727	0.15	0.05	L1FLnI_3p21.2l	AY291315.1_SARS-CoV-1_FFM1
192	205	59	72	14	14	100	1647	29727	0.85	0.05	ERVLE_5q31.3e	AY291315.1_SARS-CoV-1_FFM1
8740	8754	60	46	15	15	100	10110	29727	0.15	0.05	L1FLnI_6q26d	AY291315.1_SARS-CoV-1_FFM1
4481	4500	62	43	20	20	95	8653	29727	0.23	0.07	L1FLnI_Xq25sb	AY291315.1_SARS-CoV-1_FFM1
5616	5627	63	74	12	12	100	11780	29727	0.1	0.04	L1FLnI_5p15.31s	AY291315.1_SARS-CoV-1_FFM1
4608	4619	64	75	12	12	100	4973	29727	0.24	0.04	HERVIP10F_11q24.2	AY291315.1_SARS-CoV-1_FFM1
2318	2330	65	53	13	13	100	3694	29727	0.35	0.04	HERVL74_8q24.13	AY291315.1_SARS-CoV-1_FFM1
7527	7540	66	79	14	14	100	9739	29727	0.14	0.05	L1FLnI_11p11.2v	AY291315.1_SARS-CoV-1_FFM1
211	227	67	50	17	18	94.44	1156	29727	1.47	0.06	ERVLE_13q33.2a	AY291315.1_SARS-CoV-1_FFM1
148	161	67	80	14	14	100	10137	29727	0.14	0.05	L1FLnI_12q14.2j	AY291315.1_SARS-CoV-1_FFM1
1532	1545	69	82	14	14	100	10023	29727	0.14	0.05	L1FLnI_10q23.32e	AY291315.1_SARS-CoV-1_FFM1
4927	4939	69	57	13	13	100	10151	29727	0.13	0.04	L1FLnI_3q24s	AY291315.1_SARS-CoV-1_FFM1
9980	9994	71	85	15	15	100	10183	29727	0.15	0.05	L1FLnI_15q21.3la	AY291315.1_SARS-CoV-1_FFM1
2607	2619	71	59	13	13	100	9606	29727	0.14	0.04	L1FLnI_9q21.33e	AY291315.1_SARS-CoV-1_FFM1
1907	1921	72	86	15	15	100	10143	29727	0.15	0.05	L1FLnI_Xq23ua	AY291315.1_SARS-CoV-1_FFM1
9516	9529	76	63	14	14	100	9967	29727	0.14	0.05	L1FLnI_9p23v	AY291315.1_SARS-CoV-1_FFM1
8119	8131	78	66	13	13	100	10132	29727	0.13	0.04	L1FLnI_3q12.2f	AY291315.1_SARS-CoV-1_FFM1
954	966	79	67	13	13	100	9334	29727	0.14	0.04	L1FLnI_18p11.23a	AY291315.1_SARS-CoV-1_FFM1
1399	1416	80	96	18	17	94.44	10011	29727	0.18	0.06	L1FLnI_Xp11.22q	AY291315.1_SARS-CoV-1_FFM1
1829	1844	85	70	16	16	100	9577	29727	0.17	0.05	L1FLnI_6q13o	AY291315.1_SARS-CoV-1_FFM1
588	601	88	75	14	14	100	10162	29727	0.14	0.05	L1FLnI_9q31.3d	AY291315.1_SARS-CoV-1_FFM1
798	810	91	79	13	13	100	9397	29727	0.14	0.04	L1FLnI_6q14.3p	AY291315.1_SARS-CoV-1_FFM1
4806	4819	93	80	14	14	100	8906	29727	0.16	0.05	L1FLnI_Xp21.1t	AY291315.1_SARS-CoV-1_FFM1
705	716	94	105	12	12	100	5010	29727	0.24	0.04	ERV316A3_6p22.1k	AY291315.1_SARS-CoV-1_FFM1
3650	3661	99	88	12	12	100	10117	29727	0.12	0.04	L1FLnI_4q12ga	AY291315.1_SARS-CoV-1_FFM1
893	908	99	114	16	16	100	9572	29727	0.17	0.05	L1FLnI_Xp11.21ca	AY291315.1_SARS-CoV-1_FFM1
2404	2416	103	115	13	13	100	10004	29727	0.13	0.04	L1FLnI_2q22.3f	AY291315.1_SARS-CoV-1_FFM1
2511	2522	106	95	12	12	100	9863	29727	0.12	0.04	L1FLnI_2p14p	AY291315.1_SARS-CoV-1_FFM1
3313	3324	108	97	12	12	100	8548	29727	0.14	0.04	L1FLnI_7q35j	AY291315.1_SARS-CoV-1_FFM1
224	236	110	122	13	13	100	1064	29727	1.22	0.04	ERVLE_2p16.2	AY291315.1_SARS-CoV-1_FFM1
455	467	110	98	13	13	100	10615	29727	0.12	0.04	L1FLnI_6q21p	AY291315.1_SARS-CoV-1_FFM1
5638	5654	115	99	17	17	94.12	9307	29727	0.18	0.06	L1FLnI_6q24.1i	AY291315.1_SARS-CoV-1_FFM1
9617	9629	117	105	13	13	100	10017	29727	0.13	0.04	L1FLnI_15q14z	AY291315.1_SARS-CoV-1_FFM1
3205	3216	118	129	12	12	100	8768	29727	0.14	0.04	L1FLnI_Xq21.32k	AY291315.1_SARS-CoV-1_FFM1
8687	8699	119	107	13	13	100	10081	29727	0.13	0.04	HERVW_7q21.2	AY291315.1_SARS-CoV-1_FFM1
4153	4166	120	133	14	14	100	10424	29727	0.13	0.05	L1FLnI_4q24ta	AY291315.1_SARS-CoV-1_FFM1
2745	2759	123	137	15	15	100	4508	29727	0.33	0.05	ERV316A3_7q21.11d	AY291315.1_SARS-CoV-1_FFM1
2518	2529	125	114	12	12	100	10409	29727	0.12	0.04	L1FLnI_12p11.23a	AY291315.1_SARS-CoV-1_FFM1
1690	1703	130	117	14	14	100	10421	29727	0.13	0.05	L1FLnI_18q12.1n	AY291315.1_SARS-CoV-1_FFM1
879	893	131	145	15	15	100	10100	29727	0.15	0.05	L1FLnI_5q14.3u	AY291315.1_SARS-CoV-1_FFM1
2546	2559	133	146	14	14	100	10018	29727	0.14	0.05	L1FLnI_6q13ca	AY291315.1_SARS-CoV-1_FFM1
2725	2738	136	149	14	14	100	8630	29727	0.16	0.05	L1FLnI_15q14m	AY291315.1_SARS-CoV-1_FFM1
2175	2188	137	150	14	14	100	2427	29727	0.58	0.05	MER4_4q32.1b	AY291315.1_SARS-CoV-1_FFM1
9774	9786	141	153	13	13	100	10031	29727	0.13	0.04	L1FLnI_13q13.2e	AY291315.1_SARS-CoV-1_FFM1
2286	2302	146	130	17	17	100	8871	29727	0.19	0.06	L1FLnI_11q23.1a	AY291315.1_SARS-CoV-1_FFM1
2920	2933	150	137	14	14	100	10426	29727	0.13	0.05	L1FLnI_Xq13.3k	AY291315.1_SARS-CoV-1_FFM1
821	832	152	141	12	12	100	8600	29727	0.14	0.04	L1FLnI_13q21.2h	AY291315.1_SARS-CoV-1_FFM1
103	115	156	144	13	13	100	542	29727	2.4	0.04	ERVLE_4q13.1a	AY291315.1_SARS-CoV-1_FFM1
2994	3005	159	170	12	12	100	4676	29727	0.26	0.04	MER4B_8q21.3a	AY291315.1_SARS-CoV-1_FFM1
606	618	160	172	13	13	100	1421	29727	0.91	0.04	ERV316A3_13q31.3c	AY291315.1_SARS-CoV-1_FFM1
1374	1385	160	149	12	12	100	10141	29727	0.12	0.04	L1FLnI_6q22.31m	AY291315.1_SARS-CoV-1_FFM1
10290	10302	163	151	13	13	100	10513	29727	0.12	0.04	L1FLnI_Xq25da	AY291315.1_SARS-CoV-1_FFM1
3845	3857	167	155	13	13	100	9646	29727	0.13	0.04	HERVS71_7p14.3	AY291315.1_SARS-CoV-1_FFM1
272	283	168	179	12	12	100	9887	29727	0.12	0.04	L1FLnI_Yq11.222ca	AY291315.1_SARS-CoV-1_FFM1
9718	9730	170	158	13	13	100	10023	29727	0.13	0.04	L1FLnI_2q36.3s	AY291315.1_SARS-CoV-1_FFM1
934	945	171	160	12	12	100	1740	29727	0.69	0.04	ERVLE_13q31.1e	AY291315.1_SARS-CoV-1_FFM1
704	718	173	187	15	15	100	10030	29727	0.15	0.05	L1FLnI_2q22.2f	AY291315.1_SARS-CoV-1_FFM1
1293	1306	176	189	14	14	100	2486	29727	0.56	0.05	HERVH_5p15.31c	AY291315.1_SARS-CoV-1_FFM1
3055	3068	178	191	14	14	100	10009	29727	0.14	0.05	L1FLnI_19p12s	AY291315.1_SARS-CoV-1_FFM1
681	693	180	168	13	13	100	8634	29727	0.15	0.04	L1FLnI_20q11.21a	AY291315.1_SARS-CoV-1_FFM1
9444	9458	181	195	15	15	100	9549	29727	0.16	0.05	L1FLnI_Yp11.2da	AY291315.1_SARS-CoV-1_FFM1
6122	6134	183	171	13	13	100	8667	29727	0.15	0.04	L1FLnI_6q24.1f	AY291315.1_SARS-CoV-1_FFM1
4696	4711	187	172	16	16	100	10434	29727	0.15	0.05	L1FLnI_Xq22.3i	AY291315.1_SARS-CoV-1_FFM1
1513	1527	190	176	15	15	100	2749	29727	0.55	0.05	ERV316A3_11q23.1a	AY291315.1_SARS-CoV-1_FFM1
9772	9783	190	201	12	12	100	10019	29727	0.12	0.04	L1FLnI_5p15.1d	AY291315.1_SARS-CoV-1_FFM1
2298	2310	192	180	13	13	100	10435	29727	0.12	0.04	L1FLnI_8q21.13fa	AY291315.1_SARS-CoV-1_FFM1
9358	9371	194	181	14	14	100	11163	29727	0.13	0.05	L1FLnI_15q12c	AY291315.1_SARS-CoV-1_FFM1
825	837	195	183	13	13	100	1316	29727	0.99	0.04	ERVLE_9q34.3b	AY291315.1_SARS-CoV-1_FFM1
5390	5401	197	186	12	12	100	8577	29727	0.14	0.04	HERVH_Xq13.2c	AY291315.1_SARS-CoV-1_FFM1
10088	10100	204	216	13	13	100	10140	29727	0.13	0.04	L1FLnI_8q11.22a	AY291315.1_SARS-CoV-1_FFM1
146	158	208	220	13	13	100	10127	29727	0.13	0.04	L1FLnI_1q32.3g	AY291315.1_SARS-CoV-1_FFM1
1530	1542	212	200	13	13	100	10025	29727	0.13	0.04	L1FLnI_6p25.1l	AY291315.1_SARS-CoV-1_FFM1
3703	3715	215	203	13	13	100	5487	29727	0.24	0.04	ERVLB4_6q27b	AY291315.1_SARS-CoV-1_FFM1
1493	1505	217	205	13	13	100	1659	29727	0.78	0.04	ERVLB4_7p13	AY291315.1_SARS-CoV-1_FFM1
4683	4694	218	207	12	12	100	8933	29727	0.13	0.04	L1FLnI_6q27u	AY291315.1_SARS-CoV-1_FFM1
3076	3089	218	231	14	14	100	8630	29727	0.16	0.05	L1FLnI_Xq27.3l	AY291315.1_SARS-CoV-1_FFM1
7362	7376	220	234	15	15	100	8050	29727	0.19	0.05	L1ORF2_7p12.3	AY291315.1_SARS-CoV-1_FFM1
9744	9757	222	235	14	14	100	10021	29727	0.14	0.05	L1FLnI_3p11.1v	AY291315.1_SARS-CoV-1_FFM1
9775	9788	223	236	14	14	100	10190	29727	0.14	0.05	L1FLnI_5q12.3u	AY291315.1_SARS-CoV-1_FFM1
9241	9252	224	213	12	12	100	10131	29727	0.12	0.04	L1FLnI_11q14.3t	AY291315.1_SARS-CoV-1_FFM1
10137	10150	224	237	14	14	100	10419	29727	0.13	0.05	L1FLnI_8q24.13m	AY291315.1_SARS-CoV-1_FFM1
5130	5141	225	214	12	12	100	10383	29727	0.12	0.04	L1FLnI_Xq26.2q	AY291315.1_SARS-CoV-1_FFM1
5865	5877	227	239	13	13	100	9049	29727	0.14	0.04	HERVI_18q21.1	AY291315.1_SARS-CoV-1_FFM1
851	863	235	223	13	13	100	910	29727	1.43	0.04	ERVL_5p13.3	AY291315.1_SARS-CoV-1_FFM1
1847	1860	238	225	14	14	100	10209	29727	0.14	0.05	L1FLnI_3p12.3e	AY291315.1_SARS-CoV-1_FFM1
8544	8556	240	228	13	13	100	10154	29727	0.13	0.04	L1FLnI_Xp21.2b	AY291315.1_SARS-CoV-1_FFM1
10405	10416	242	231	12	12	100	10572	29727	0.11	0.04	L1FLnI_17p12d	AY291315.1_SARS-CoV-1_FFM1
2161	2172	243	232	12	12	100	9804	29727	0.12	0.04	L1FLnI_4q28.2m	AY291315.1_SARS-CoV-1_FFM1
2868	2879	247	258	12	12	100	10147	29727	0.12	0.04	L1FLnI_2p16.1n	AY291315.1_SARS-CoV-1_FFM1
889	900	248	259	12	12	100	1692	29727	0.71	0.04	ERVLB4_3q26.1a	AY291315.1_SARS-CoV-1_FFM1
1385	1396	250	261	12	12	100	10418	29727	0.12	0.04	L1FLnI_2q14.3oa	AY291315.1_SARS-CoV-1_FFM1
212	226	251	265	15	15	100	6122	29727	0.25	0.05	MER41_3p22.1a	AY291315.1_SARS-CoV-1_FFM1
2430	2443	253	240	14	14	100	3091	29727	0.45	0.05	HARLEQUIN_1p34.3a	AY291315.1_SARS-CoV-1_FFM1
1964	1976	255	267	13	13	100	5404	29727	0.24	0.04	ERVLB4_8q24.3a	AY291315.1_SARS-CoV-1_FFM1
3850	3863	255	242	14	14	100	5240	29727	0.27	0.05	HARLEQUIN_10q23.1	AY291315.1_SARS-CoV-1_FFM1
1236	1250	256	270	15	15	100	10120	29727	0.15	0.05	L1FLnI_5q11.2pa	AY291315.1_SARS-CoV-1_FFM1
442	456	257	271	15	15	100	2628	29727	0.57	0.05	ERV316A3_10q25.3c	AY291315.1_SARS-CoV-1_FFM1
6295	6306	259	248	12	12	100	8648	29727	0.14	0.04	L1FLnI_5q23.2r	AY291315.1_SARS-CoV-1_FFM1
6750	6766	260	276	17	17	94.12	9330	29727	0.18	0.06	L1FLnI_4q23m	AY291315.1_SARS-CoV-1_FFM1
895	907	263	275	13	13	100	1230	29727	1.06	0.04	ERVLE_6q13c	AY291315.1_SARS-CoV-1_FFM1
2712	2723	263	252	12	12	100	9350	29727	0.13	0.04	L1FLnI_11q25j	AY291315.1_SARS-CoV-1_FFM1
81	93	264	276	13	13	100	9106	29727	0.14	0.04	L1FLnI_1q31.3n	AY291315.1_SARS-CoV-1_FFM1
1903	1915	269	281	13	13	100	3392	29727	0.38	0.04	HERVFRD_8q12.3	AY291315.1_SARS-CoV-1_FFM1
2645	2664	269	287	20	19	95	10015	29727	0.2	0.06	L1FLnI_8q23.3aa	AY291315.1_SARS-CoV-1_FFM1
3872	3884	270	282	13	13	100	10147	29727	0.13	0.04	L1FLnI_15q14h	AY291315.1_SARS-CoV-1_FFM1
4288	4301	271	284	14	14	100	6714	29727	0.21	0.05	ERVL_6q16.1d	AY291315.1_SARS-CoV-1_FFM1
1638	1654	272	256	17	17	100	8916	29727	0.19	0.06	L1FLnI_Xq21.1ka	AY291315.1_SARS-CoV-1_FFM1
3951	3967	276	260	17	17	100	10832	29727	0.16	0.06	L1FLnI_2q31.1g	AY291315.1_SARS-CoV-1_FFM1
1046	1059	276	289	14	14	100	10092	29727	0.14	0.05	L1FLnI_8q24.12r	AY291315.1_SARS-CoV-1_FFM1
1944	1959	277	262	16	16	100	10425	29727	0.15	0.05	L1FLnI_7p21.3ia	AY291315.1_SARS-CoV-1_FFM1
629	640	278	267	12	12	100	8893	29727	0.13	0.04	L1FLnI_7p21.2g	AY291315.1_SARS-CoV-1_FFM1
484	498	282	268	15	15	100	10135	29727	0.15	0.05	L1FLnI_8p12ja	AY291315.1_SARS-CoV-1_FFM1
261	278	284	300	18	17	94.44	789	29727	2.28	0.06	ERVLB4_8q23.2b	AY291315.1_SARS-CoV-1_FFM1
522	535	284	271	14	14	100	8859	29727	0.16	0.05	L1FLnI_10q23.1s	AY291315.1_SARS-CoV-1_FFM1
2871	2884	287	274	14	14	100	10195	29727	0.14	0.05	L1FLnI_14q13.3h	AY291315.1_SARS-CoV-1_FFM1
3856	3870	289	275	15	15	100	4453	29727	0.34	0.05	ERV316A3_5p14.3d	AY291315.1_SARS-CoV-1_FFM1
1736	1749	290	303	14	14	100	10025	29727	0.14	0.05	L1FLnI_1q23.1m	AY291315.1_SARS-CoV-1_FFM1
7545	7558	291	278	14	14	100	10245	29727	0.14	0.05	L1FLnI_3q13.31n	AY291315.1_SARS-CoV-1_FFM1
616	629	292	305	14	14	100	9533	29727	0.15	0.05	L1FLnI_14q21.1oa	AY291315.1_SARS-CoV-1_FFM1
4627	4643	292	276	17	17	94.12	9177	29727	0.19	0.06	L1FLnI_5q14.3s	AY291315.1_SARS-CoV-1_FFM1
309	329	293	313	21	21	95.24	10383	29727	0.2	0.07	L1FLnI_2q14.3ga	AY291315.1_SARS-CoV-1_FFM1
832	844	301	313	13	13	100	1971	29727	0.66	0.04	ERV316A3_12p13.33	AY291315.1_SARS-CoV-1_FFM1
973	984	303	314	12	12	100	6391	29727	0.19	0.04	HERVK11_10q21.3	AY291315.1_SARS-CoV-1_FFM1
3297	3310	303	290	14	14	100	10148	29727	0.14	0.05	L1FLnI_7q31.1a	AY291315.1_SARS-CoV-1_FFM1
3267	3278	304	315	12	12	100	10014	29727	0.12	0.04	L1FLnI_2p12da	AY291315.1_SARS-CoV-1_FFM1
6556	6568	304	292	13	13	100	10041	29727	0.13	0.04	L1FLnI_2q12.1j	AY291315.1_SARS-CoV-1_FFM1
7370	7382	307	319	13	13	100	9402	29727	0.14	0.04	HERV9_9q21.33	AY291315.1_SARS-CoV-1_FFM1
879	891	308	320	13	13	100	2503	29727	0.52	0.04	HUERSP2_6p22.3	AY291315.1_SARS-CoV-1_FFM1
525	539	308	294	15	15	100	9560	29727	0.16	0.05	L1FLnI_8q23.1l	AY291315.1_SARS-CoV-1_FFM1
424	435	310	299	12	12	100	999	29727	1.2	0.04	ERV316A3_4q13.1e	AY291315.1_SARS-CoV-1_FFM1
1220	1233	312	325	14	14	100	8873	29727	0.16	0.05	L1FLnI_Xq26.3u	AY291315.1_SARS-CoV-1_FFM1
3679	3694	314	329	16	16	100	5433	29727	0.29	0.05	HERVL_11p12d	AY291315.1_SARS-CoV-1_FFM1
3181	3194	317	304	14	14	100	9413	29727	0.15	0.05	L1FLnI_6p12.3qa	AY291315.1_SARS-CoV-1_FFM1
2772	2787	318	333	16	16	100	10096	29727	0.16	0.05	L1FLnI_1p31.3w	AY291315.1_SARS-CoV-1_FFM1
3123	3135	319	307	13	13	100	10154	29727	0.13	0.04	L1FLnI_14q21.3m	AY291315.1_SARS-CoV-1_FFM1
3260	3272	322	334	13	13	100	10173	29727	0.13	0.04	L1FLnI_3p14.1x	AY291315.1_SARS-CoV-1_FFM1
7378	7392	323	309	15	15	100	9936	29727	0.15	0.05	L1FLnI_4q28.1m	AY291315.1_SARS-CoV-1_FFM1
710	722	326	338	13	13	100	3428	29727	0.38	0.04	ERVLE_8q12.3f	AY291315.1_SARS-CoV-1_FFM1
2059	2072	326	313	14	14	100	10364	29727	0.14	0.05	L1FLnI_7p21.3a	AY291315.1_SARS-CoV-1_FFM1
167	180	327	314	14	14	100	1719	29727	0.81	0.05	MER4B_4q31.21	AY291315.1_SARS-CoV-1_FFM1
738	750	327	339	13	13	100	4696	29727	0.28	0.04	PRIMA41_14q31.2	AY291315.1_SARS-CoV-1_FFM1
990	1004	330	316	15	15	100	5650	29727	0.27	0.05	HERVH_4p15.33b	AY291315.1_SARS-CoV-1_FFM1
4144	4158	331	317	15	15	100	4318	29727	0.35	0.05	HERVL_3p24.3c	AY291315.1_SARS-CoV-1_FFM1
9863	9878	336	321	16	16	100	10099	29727	0.16	0.05	L1FLnI_20p11.23d	AY291315.1_SARS-CoV-1_FFM1
1478	1489	337	348	12	12	100	8779	29727	0.14	0.04	L1FLnI_10p13c	AY291315.1_SARS-CoV-1_FFM1
3125	3137	341	329	13	13	100	10132	29727	0.13	0.04	L1FLnI_5q11.2ha	AY291315.1_SARS-CoV-1_FFM1
2704	2715	343	332	12	12	100	9169	29727	0.13	0.04	L1FLnI_10q22.3f	AY291315.1_SARS-CoV-1_FFM1
3086	3101	344	329	16	16	93.75	10121	29727	0.16	0.05	L1FLnI_6p25.1k	AY291315.1_SARS-CoV-1_FFM1
594	605	346	357	12	12	100	4334	29727	0.28	0.04	HERVL66_18q12.1	AY291315.1_SARS-CoV-1_FFM1
2593	2604	346	335	12	12	100	10155	29727	0.12	0.04	L1FLnI_19q13.12c	AY291315.1_SARS-CoV-1_FFM1
401	414	352	365	14	14	100	4685	29727	0.3	0.05	HERVFH19_9q34.11	AY291315.1_SARS-CoV-1_FFM1
3594	3607	354	341	14	14	100	5705	29727	0.25	0.05	HERVH_2p21a	AY291315.1_SARS-CoV-1_FFM1
2262	2274	355	343	13	13	100	10195	29727	0.13	0.04	L1FLnI_4p15.33w	AY291315.1_SARS-CoV-1_FFM1
283	294	356	345	12	12	100	12389	29727	0.1	0.04	L1FLnI_2p25.2b	AY291315.1_SARS-CoV-1_FFM1
2188	2199	357	346	12	12	100	10022	29727	0.12	0.04	L1FLnI_2p13.1b	AY291315.1_SARS-CoV-1_FFM1
300	312	358	370	13	13	100	10404	29727	0.12	0.04	L1FLnI_11p15.3i	AY291315.1_SARS-CoV-1_FFM1
1077	1089	359	347	13	13	100	2651	29727	0.49	0.04	HUERSP2_3q26.33	AY291315.1_SARS-CoV-1_FFM1
4996	5009	359	372	14	14	100	10168	29727	0.14	0.05	L1FLnI_2q32.1f	AY291315.1_SARS-CoV-1_FFM1
970	983	360	373	14	14	100	10147	29727	0.14	0.05	L1FLnI_12q13.12	AY291315.1_SARS-CoV-1_FFM1
1996	2007	361	350	12	12	100	10157	29727	0.12	0.04	L1FLnI_7q35o	AY291315.1_SARS-CoV-1_FFM1
1611	1624	363	376	14	14	100	10153	29727	0.14	0.05	L1FLnI_4q31.1a	AY291315.1_SARS-CoV-1_FFM1
338	352	364	378	15	15	100	659	29727	2.28	0.05	ERVLE_11p14.1b	AY291315.1_SARS-CoV-1_FFM1
4674	4689	365	380	16	16	100	10336	29727	0.15	0.05	L1FLnI_4q28.1i	AY291315.1_SARS-CoV-1_FFM1
4325	4338	368	355	14	14	100	5700	29727	0.25	0.05	MER4_2q37.3a	AY291315.1_SARS-CoV-1_FFM1
538	550	369	381	13	13	100	831	29727	1.56	0.04	ERV316A3_4p15.1c	AY291315.1_SARS-CoV-1_FFM1
3568	3580	370	382	13	13	100	8988	29727	0.14	0.04	HERVFRD_4p12b	AY291315.1_SARS-CoV-1_FFM1
3010	3024	372	358	15	15	100	10017	29727	0.15	0.05	L1FLnI_18q12.2i	AY291315.1_SARS-CoV-1_FFM1
3251	3263	379	391	13	13	100	6915	29727	0.19	0.04	HERVW_7q33	AY291315.1_SARS-CoV-1_FFM1
125	137	381	369	13	13	100	2354	29727	0.55	0.04	ERV316A3_7q36.3b	AY291315.1_SARS-CoV-1_FFM1
1207	1218	381	392	12	12	100	4068	29727	0.29	0.04	HERVE_3p12.3c	AY291315.1_SARS-CoV-1_FFM1
1629	1641	383	371	13	13	100	9362	29727	0.14	0.04	L1FLnI_10q11.21k	AY291315.1_SARS-CoV-1_FFM1
1811	1823	385	397	13	13	100	2180	29727	0.6	0.04	MER41_1q21.3b	AY291315.1_SARS-CoV-1_FFM1
780	792	386	398	13	13	100	865	29727	1.5	0.04	ERVLE_2q33.1d	AY291315.1_SARS-CoV-1_FFM1
3239	3250	386	375	12	12	100	9682	29727	0.12	0.04	L1FLnI_11q25d	AY291315.1_SARS-CoV-1_FFM1
457	468	388	399	12	12	100	1136	29727	1.06	0.04	HML1_13q21.31b	AY291315.1_SARS-CoV-1_FFM1
1786	1797	389	400	12	12	100	7201	29727	0.17	0.04	HERVK11_12q21.31	AY291315.1_SARS-CoV-1_FFM1
307	319	390	378	13	13	100	9533	29727	0.14	0.04	L1FLnI_17q21.33e	AY291315.1_SARS-CoV-1_FFM1
5396	5409	392	405	14	14	100	10412	29727	0.13	0.05	L1FLnI_4q31.22n	AY291315.1_SARS-CoV-1_FFM1
2154	2167	393	406	14	14	100	3204	29727	0.44	0.05	ERVLB4_1q32.2b	AY291315.1_SARS-CoV-1_FFM1
7734	7747	395	408	14	14	100	9145	29727	0.15	0.05	L1FLnI_Xq22.1pa	AY291315.1_SARS-CoV-1_FFM1
4526	4538	398	410	13	13	100	10129	29727	0.13	0.04	L1FLnI_6q25.2f	AY291315.1_SARS-CoV-1_FFM1
3803	3817	399	413	15	15	100	10121	29727	0.15	0.05	L1FLnI_11q22.3a	AY291315.1_SARS-CoV-1_FFM1
5184	5197	399	386	14	14	100	5261	29727	0.27	0.05	MER61_21q22.3	AY291315.1_SARS-CoV-1_FFM1
1944	1955	401	390	12	12	100	9670	29727	0.12	0.04	L1FLnI_14q24.1b	AY291315.1_SARS-CoV-1_FFM1
4526	4540	407	421	15	15	100	8880	29727	0.17	0.05	L1FLnI_3q22.1o	AY291315.1_SARS-CoV-1_FFM1
1231	1244	407	394	14	14	100	1398	29727	1	0.05	MER4_5q35.2d	AY291315.1_SARS-CoV-1_FFM1
1877	1889	410	422	13	13	100	2079	29727	0.63	0.04	HUERSP3B_16p11.2b	AY291315.1_SARS-CoV-1_FFM1
4217	4230	410	397	14	14	100	10377	29727	0.13	0.05	L1FLnI_Xq22.1o	AY291315.1_SARS-CoV-1_FFM1
1866	1879	412	425	14	14	100	9827	29727	0.14	0.05	L1FLnI_Xq21.33ga	AY291315.1_SARS-CoV-1_FFM1
11	24	413	426	14	14	100	10024	29727	0.14	0.05	L1FLnI_3q13.13d	AY291315.1_SARS-CoV-1_FFM1
3105	3120	414	429	16	16	93.75	3978	29727	0.4	0.05	ERV316A3_2q24.2b	AY291315.1_SARS-CoV-1_FFM1
2646	2660	414	400	15	15	100	8844	29727	0.17	0.05	L1FLnI_Xq21.1vc	AY291315.1_SARS-CoV-1_FFM1
4365	4377	415	427	13	13	100	4999	29727	0.26	0.04	HML4_11p15.4	AY291315.1_SARS-CoV-1_FFM1
8343	8356	417	404	14	14	100	8819	29727	0.16	0.05	L1FLnI_8q23.3d	AY291315.1_SARS-CoV-1_FFM1
626	638	421	409	13	13	100	10148	29727	0.13	0.04	L1FLnI_2p22.3i	AY291315.1_SARS-CoV-1_FFM1
698	710	421	433	13	13	100	10063	29727	0.13	0.04	L1FLnI_Xq25ec	AY291315.1_SARS-CoV-1_FFM1
3993	4005	424	412	13	13	100	11367	29727	0.11	0.04	L1FLnI_Xq21.33ua	AY291315.1_SARS-CoV-1_FFM1
5439	5451	425	413	13	13	100	9217	29727	0.14	0.04	L1FLnI_5p15.31c	AY291315.1_SARS-CoV-1_FFM1
6602	6614	427	415	13	13	100	11735	29727	0.11	0.04	L1FLnI_7p12.3h	AY291315.1_SARS-CoV-1_FFM1
2664	2677	428	441	14	14	100	10483	29727	0.13	0.05	L1FLnI_5p15.31a	AY291315.1_SARS-CoV-1_FFM1
437	449	429	417	13	13	100	1121	29727	1.16	0.04	ERV316A3_18q12.2	AY291315.1_SARS-CoV-1_FFM1
538	549	430	419	12	12	100	1137	29727	1.06	0.04	ERVLE_1p12a	AY291315.1_SARS-CoV-1_FFM1
9049	9061	434	422	13	13	100	9432	29727	0.14	0.04	L1FLnI_14q22.1f	AY291315.1_SARS-CoV-1_FFM1
2975	2991	437	453	17	17	100	7110	29727	0.24	0.06	HERV9_7p21.1	AY291315.1_SARS-CoV-1_FFM1
3997	4012	438	423	16	16	100	10050	29727	0.16	0.05	L1FLnI_18q12.2s	AY291315.1_SARS-CoV-1_FFM1
2134	2146	439	427	13	13	100	2943	29727	0.44	0.04	HERVL32_5q22.2a	AY291315.1_SARS-CoV-1_FFM1
4478	4490	441	429	13	13	100	6500	29727	0.2	0.04	HERVL_9q31.1c	AY291315.1_SARS-CoV-1_FFM1
2392	2403	443	432	12	12	100	8512	29727	0.14	0.04	L1FLnI_7p12.1f	AY291315.1_SARS-CoV-1_FFM1
6905	6916	444	433	12	12	100	10203	29727	0.12	0.04	L1FLnI_11q14.1l	AY291315.1_SARS-CoV-1_FFM1
621	633	447	459	13	13	100	8578	29727	0.15	0.04	L1FLnI_8q11.21d	AY291315.1_SARS-CoV-1_FFM1
3547	3560	448	461	14	14	100	10152	29727	0.14	0.05	L1FLnI_1p11.2e	AY291315.1_SARS-CoV-1_FFM1
4762	4782	449	430	21	20	95.24	11577	29727	0.18	0.07	L1FLnI_Xq21.33p	AY291315.1_SARS-CoV-1_FFM1
2900	2911	454	465	12	12	100	8676	29727	0.14	0.04	L1FLnI_Xq23kb	AY291315.1_SARS-CoV-1_FFM1
1084	1096	458	446	13	13	100	8698	29727	0.15	0.04	L1FLnI_Xp11.22na	AY291315.1_SARS-CoV-1_FFM1
2402	2414	460	448	13	13	100	3334	29727	0.39	0.04	ERVLB4_6p22.3b	AY291315.1_SARS-CoV-1_FFM1
1899	1911	460	472	13	13	100	5707	29727	0.23	0.04	LTR57_3q26.33	AY291315.1_SARS-CoV-1_FFM1
201	213	461	473	13	13	100	10152	29727	0.13	0.04	L1FLnI_3q22.3c	AY291315.1_SARS-CoV-1_FFM1
340	353	464	477	14	14	100	10136	29727	0.14	0.05	L1FLnI_8q12.1i	AY291315.1_SARS-CoV-1_FFM1
1388	1403	465	480	16	16	100	10061	29727	0.16	0.05	L1FLnI_Xq21.1de	AY291315.1_SARS-CoV-1_FFM1
9807	9819	467	455	13	13	100	10005	29727	0.13	0.04	L1FLnI_10q21.1g	AY291315.1_SARS-CoV-1_FFM1
321	333	469	481	13	13	100	4220	29727	0.31	0.04	HERVH48_1p22.3	AY291315.1_SARS-CoV-1_FFM1
868	882	472	458	15	15	100	1719	29727	0.87	0.05	ERVLE_13q33.3f	AY291315.1_SARS-CoV-1_FFM1
1067	1078	472	483	12	12	100	6551	29727	0.18	0.04	MER4B_12p13.31b	AY291315.1_SARS-CoV-1_FFM1
6816	6834	474	456	19	19	94.74	8580	29727	0.22	0.06	L1FLnI_9p24.2k	AY291315.1_SARS-CoV-1_FFM1
1790	1802	478	490	13	13	100	10132	29727	0.13	0.04	L1FLnI_15q24.3h	AY291315.1_SARS-CoV-1_FFM1
7831	7844	478	465	14	14	100	9799	29727	0.14	0.05	L1FLnI_Xq13.3sa	AY291315.1_SARS-CoV-1_FFM1
3103	3116	479	466	14	14	100	10112	29727	0.14	0.05	L1FLnI_1p12f	AY291315.1_SARS-CoV-1_FFM1
1353	1367	481	467	15	15	100	10018	29727	0.15	0.05	L1FLnI_5q35.1c	AY291315.1_SARS-CoV-1_FFM1
3424	3436	483	495	13	13	100	9097	29727	0.14	0.04	L1FLnI_8q12.1k	AY291315.1_SARS-CoV-1_FFM1
1446	1460	485	499	15	15	100	10308	29727	0.15	0.05	L1FLnI_13q31.3a	AY291315.1_SARS-CoV-1_FFM1
7253	7269	486	502	17	17	100	10009	29727	0.17	0.06	L1FLnI_Yp11.2lb	AY291315.1_SARS-CoV-1_FFM1
2096	2107	487	476	12	12	100	10134	29727	0.12	0.04	L1FLnI_3p24.2j	AY291315.1_SARS-CoV-1_FFM1
3353	3368	488	503	16	16	100	5068	29727	0.32	0.05	HERVFH19_13q33.1	AY291315.1_SARS-CoV-1_FFM1
2358	2370	489	477	13	13	100	9501	29727	0.14	0.04	L1FLnI_1p33s	AY291315.1_SARS-CoV-1_FFM1
1538	1549	490	479	12	12	100	3136	29727	0.38	0.04	ERVLE_6p22.3c	AY291315.1_SARS-CoV-1_FFM1
336	349	491	504	14	14	100	10154	29727	0.14	0.05	L1FLnI_4q25p	AY291315.1_SARS-CoV-1_FFM1
1232	1246	493	507	15	15	100	1972	29727	0.76	0.05	ERVLE_11q11a	AY291315.1_SARS-CoV-1_FFM1
821	833	496	484	13	13	100	1048	29727	1.24	0.04	LTR57_Xq21.1	AY291315.1_SARS-CoV-1_FFM1
724	736	497	509	13	13	100	6223	29727	0.21	0.04	HERVH_Xq13.2a	AY291315.1_SARS-CoV-1_FFM1
4790	4804	499	485	15	15	100	9878	29727	0.15	0.05	HUERSP3_3q26.32	AY291315.1_SARS-CoV-1_FFM1
9257	9268	499	510	12	12	100	10010	29727	0.12	0.04	L1FLnI_8p22f	AY291315.1_SARS-CoV-1_FFM1
3989	4002	504	517	14	14	100	10555	29727	0.13	0.05	L1FLnI_2q32.3e	AY291315.1_SARS-CoV-1_FFM1
2229	2243	507	493	15	15	100	9370	29727	0.16	0.05	L1FLnI_11q11o	AY291315.1_SARS-CoV-1_FFM1
882	893	509	520	12	12	100	2638	29727	0.45	0.04	ERVLB4_14q31.3b	AY291315.1_SARS-CoV-1_FFM1
1412	1424	510	522	13	13	100	3176	29727	0.41	0.04	HML5_6p22.2	AY291315.1_SARS-CoV-1_FFM1
1850	1863	510	497	14	14	100	9677	29727	0.14	0.05	L1FLnI_1p22.2c	AY291315.1_SARS-CoV-1_FFM1
1485	1497	514	502	13	13	100	3086	29727	0.42	0.04	ERVLB4_20p12.3c	AY291315.1_SARS-CoV-1_FFM1
2910	2921	514	525	12	12	100	8623	29727	0.14	0.04	L1FLnI_10q26.3e	AY291315.1_SARS-CoV-1_FFM1
3268	3284	515	531	17	17	94.12	3556	29727	0.48	0.06	HUERSP2_5p13.2	AY291315.1_SARS-CoV-1_FFM1
803	814	518	529	12	12	100	1011	29727	1.19	0.04	ERV316A3_5p15.2f	AY291315.1_SARS-CoV-1_FFM1
7353	7364	520	509	12	12	100	7597	29727	0.16	0.04	HERV9_Yq11.221h	AY291315.1_SARS-CoV-1_FFM1
1708	1723	520	535	16	16	100	10032	29727	0.16	0.05	L1FLnI_3p14.2y	AY291315.1_SARS-CoV-1_FFM1
4492	4505	524	537	14	14	100	10021	29727	0.14	0.05	L1FLnI_4q33n	AY291315.1_SARS-CoV-1_FFM1
408	420	525	513	13	13	100	3226	29727	0.4	0.04	ERV316A3_3p21.31c	AY291315.1_SARS-CoV-1_FFM1
2433	2444	530	519	12	12	100	10122	29727	0.12	0.04	L1FLnI_8p23.2q	AY291315.1_SARS-CoV-1_FFM1
1875	1888	531	544	14	14	100	10002	29727	0.14	0.05	L1FLnI_5q23.3c	AY291315.1_SARS-CoV-1_FFM1
136	147	536	547	12	12	100	10350	29727	0.12	0.04	L1FLnI_4p14c	AY291315.1_SARS-CoV-1_FFM1
6240	6255	537	522	16	16	100	6955	29727	0.23	0.05	LTR25_1p22.3	AY291315.1_SARS-CoV-1_FFM1
3568	3584	540	524	17	17	100	5068	29727	0.34	0.06	HERVFH19_13q33.1	AY291315.1_SARS-CoV-1_FFM1
1941	1952	541	552	12	12	100	6498	29727	0.18	0.04	HERVL_14q21.1d	AY291315.1_SARS-CoV-1_FFM1
940	952	542	554	13	13	100	8787	29727	0.15	0.04	L1FLnI_6q24.2a	AY291315.1_SARS-CoV-1_FFM1
58	71	543	530	14	14	100	10115	29727	0.14	0.05	L1FLnI_16p11.2a	AY291315.1_SARS-CoV-1_FFM1
694	706	543	555	13	13	100	10443	29727	0.12	0.04	L1FLnI_2p24.2j	AY291315.1_SARS-CoV-1_FFM1
2543	2554	545	556	12	12	100	10109	29727	0.12	0.04	L1FLnI_12q13.2f	AY291315.1_SARS-CoV-1_FFM1
2307	2318	546	535	12	12	100	2894	29727	0.41	0.04	HERVP71A_1q41	AY291315.1_SARS-CoV-1_FFM1
9411	9423	547	559	13	13	100	10865	29727	0.12	0.04	L1FLnI_4q28.3o	AY291315.1_SARS-CoV-1_FFM1
1656	1667	551	540	12	12	100	9291	29727	0.13	0.04	L1FLnI_1q32.2e	AY291315.1_SARS-CoV-1_FFM1
1000	1012	554	542	13	13	100	10493	29727	0.12	0.04	L1FLnI_5p13.2w	AY291315.1_SARS-CoV-1_FFM1
8433	8444	556	545	12	12	100	8502	29727	0.14	0.04	L1FLnI_15q25.1f	AY291315.1_SARS-CoV-1_FFM1
1283	1296	566	579	14	14	100	10027	29727	0.14	0.05	L1FLnI_Xq24m	AY291315.1_SARS-CoV-1_FFM1
233	245	570	582	13	13	100	10134	29727	0.13	0.04	L1FLnI_9q31.2e	AY291315.1_SARS-CoV-1_FFM1
5089	5100	571	560	12	12	100	9719	29727	0.12	0.04	HERVS71_10q21.1	AY291315.1_SARS-CoV-1_FFM1
1840	1853	579	566	14	14	100	4332	29727	0.32	0.05	HERVL18_11p12b	AY291315.1_SARS-CoV-1_FFM1
3110	3121	579	590	12	12	100	3484	29727	0.34	0.04	HERVL18_5p15.2	AY291315.1_SARS-CoV-1_FFM1
8235	8246	580	591	12	12	100	10116	29727	0.12	0.04	L1FLnI_12q14.2d	AY291315.1_SARS-CoV-1_FFM1
2600	2613	581	568	14	14	100	10028	29727	0.14	0.05	L1FLnI_6q13a	AY291315.1_SARS-CoV-1_FFM1
4257	4269	582	570	13	13	100	5330	29727	0.24	0.04	ERV316A3_11q23.3f	AY291315.1_SARS-CoV-1_FFM1
4062	4073	584	595	12	12	100	9576	29727	0.13	0.04	L1FLnI_5q14.3d	AY291315.1_SARS-CoV-1_FFM1
2466	2479	585	572	14	14	100	10130	29727	0.14	0.05	L1FLnI_4q13.2g	AY291315.1_SARS-CoV-1_FFM1
1618	1631	585	598	14	14	100	10018	29727	0.14	0.05	L1FLnI_7q21.3n	AY291315.1_SARS-CoV-1_FFM1
1656	1669	586	573	14	14	100	9169	29727	0.15	0.05	L1FLnI_7q36.3c	AY291315.1_SARS-CoV-1_FFM1
2210	2221	588	577	12	12	100	10029	29727	0.12	0.04	L1FLnI_9q32c	AY291315.1_SARS-CoV-1_FFM1
2441	2452	594	583	12	12	100	10123	29727	0.12	0.04	L1FLnI_6q14.1a	AY291315.1_SARS-CoV-1_FFM1
1393	1405	595	607	13	13	100	2813	29727	0.46	0.04	HERVL40_13q31.1d	AY291315.1_SARS-CoV-1_FFM1
250	264	600	586	15	15	100	10156	29727	0.15	0.05	L1FLnI_Xq21.31cb	AY291315.1_SARS-CoV-1_FFM1
2632	2644	603	615	13	13	100	10027	29727	0.13	0.04	L1FLnI_2q32.1x	AY291315.1_SARS-CoV-1_FFM1
934	946	604	616	13	13	100	2022	29727	0.64	0.04	ERVLB4_13q31.1h	AY291315.1_SARS-CoV-1_FFM1
1255	1266	604	593	12	12	100	10018	29727	0.12	0.04	L1FLnI_5q21.2a	AY291315.1_SARS-CoV-1_FFM1
2213	2225	605	617	13	13	100	10024	29727	0.13	0.04	L1FLnI_13q21.32i	AY291315.1_SARS-CoV-1_FFM1
2008	2020	606	618	13	13	100	9005	29727	0.14	0.04	L1FLnI_7q31.31g	AY291315.1_SARS-CoV-1_FFM1
2161	2172	608	619	12	12	100	9623	29727	0.12	0.04	HERVK11_19p12b	AY291315.1_SARS-CoV-1_FFM1
2693	2705	614	602	13	13	100	4749	29727	0.27	0.04	HERVEA_19p12a	AY291315.1_SARS-CoV-1_FFM1
362	375	617	604	14	14	100	603	29727	2.32	0.05	ERVLB4_20p11.23a	AY291315.1_SARS-CoV-1_FFM1
3047	3058	619	630	12	12	100	6122	29727	0.2	0.04	HERVFH21_Yq11.21	AY291315.1_SARS-CoV-1_FFM1
10023	10036	619	606	14	14	100	10470	29727	0.13	0.05	L1FLnI_11p12z	AY291315.1_SARS-CoV-1_FFM1
2855	2868	620	633	14	14	100	5824	29727	0.24	0.05	HERVL18_8q11.23	AY291315.1_SARS-CoV-1_FFM1
452	463	626	637	12	12	100	744	29727	1.61	0.04	ERVLE_6q25.2e	AY291315.1_SARS-CoV-1_FFM1
3094	3105	628	617	12	12	100	10496	29727	0.11	0.04	L1FLnI_Yq11.221n	AY291315.1_SARS-CoV-1_FFM1
8497	8510	635	622	14	14	100	9737	29727	0.14	0.05	L1FLnI_Xq22.1i	AY291315.1_SARS-CoV-1_FFM1
8065	8081	636	620	17	17	94.12	9361	29727	0.18	0.06	L1FLnI_18p11.31k	AY291315.1_SARS-CoV-1_FFM1
659	670	640	629	12	12	100	2447	29727	0.49	0.04	HML5_Yp11.2c	AY291315.1_SARS-CoV-1_FFM1
7225	7236	641	630	12	12	100	9460	29727	0.13	0.04	L1FLnI_6q12ba	AY291315.1_SARS-CoV-1_FFM1
5909	5920	645	656	12	12	100	11621	29727	0.1	0.04	L1FLnI_3q22.3j	AY291315.1_SARS-CoV-1_FFM1
3165	3181	647	631	17	17	94.12	10046	29727	0.17	0.06	L1FLnI_12p12.2i	AY291315.1_SARS-CoV-1_FFM1
2715	2726	648	659	12	12	100	10463	29727	0.11	0.04	L1FLnI_4q13.2i	AY291315.1_SARS-CoV-1_FFM1
1822	1834	649	637	13	13	100	9106	29727	0.14	0.04	L1FLnI_1p22.1h	AY291315.1_SARS-CoV-1_FFM1
1174	1186	650	662	13	13	100	10152	29727	0.13	0.04	L1FLnI_15q21.3ea	AY291315.1_SARS-CoV-1_FFM1
1798	1809	652	663	12	12	100	9190	29727	0.13	0.04	L1FLnI_6q22.31ca	AY291315.1_SARS-CoV-1_FFM1
64	76	655	643	13	13	100	11578	29727	0.11	0.04	L1FLnI_Xq27.2d	AY291315.1_SARS-CoV-1_FFM1
2306	2317	656	667	12	12	100	10129	29727	0.12	0.04	L1FLnI_3q12.3g	AY291315.1_SARS-CoV-1_FFM1
865	878	658	671	14	14	100	5421	29727	0.26	0.05	HERVL_2q24.3a	AY291315.1_SARS-CoV-1_FFM1
3896	3907	662	651	12	12	100	5398	29727	0.22	0.04	HERVFH21_5q34	AY291315.1_SARS-CoV-1_FFM1
952	967	663	678	16	16	100	2649	29727	0.6	0.05	ERVLE_12p12.3b	AY291315.1_SARS-CoV-1_FFM1
416	428	669	657	13	13	100	1124	29727	1.16	0.04	ERV316A3_10q23.31b	AY291315.1_SARS-CoV-1_FFM1
1859	1872	669	682	14	14	100	4850	29727	0.29	0.05	ERVLB4_Xq12b	AY291315.1_SARS-CoV-1_FFM1
6155	6166	675	686	12	12	100	9204	29727	0.13	0.04	L1FLnI_2p16.1p	AY291315.1_SARS-CoV-1_FFM1
5147	5158	676	687	12	12	100	9228	29727	0.13	0.04	L1FLnI_Yp11.2ba	AY291315.1_SARS-CoV-1_FFM1
3357	3369	679	691	13	13	100	10129	29727	0.13	0.04	L1FLnI_15q23b	AY291315.1_SARS-CoV-1_FFM1
1679	1692	680	693	14	14	100	1959	29727	0.71	0.05	MER101_14q32.32	AY291315.1_SARS-CoV-1_FFM1
3481	3492	681	670	12	12	100	9242	29727	0.13	0.04	L1FLnI_20p12.3j	AY291315.1_SARS-CoV-1_FFM1
1273	1285	683	671	13	13	100	3703	29727	0.35	0.04	ERVLE_6p25.1a	AY291315.1_SARS-CoV-1_FFM1
2587	2600	686	673	14	14	100	10026	29727	0.14	0.05	L1FLnI_10p14i	AY291315.1_SARS-CoV-1_FFM1
1180	1191	687	676	12	12	100	2057	29727	0.58	0.04	HERV4_3q12.1	AY291315.1_SARS-CoV-1_FFM1
509	521	691	679	13	13	100	10151	29727	0.13	0.04	L1FLnI_8q24.12l	AY291315.1_SARS-CoV-1_FFM1
643	655	692	680	13	13	100	9061	29727	0.14	0.04	L1FLnI_8q22.1s	AY291315.1_SARS-CoV-1_FFM1
2445	2457	693	681	13	13	100	10136	29727	0.13	0.04	L1FLnI_4p12b	AY291315.1_SARS-CoV-1_FFM1
696	707	694	705	12	12	100	9696	29727	0.12	0.04	L1FLnI_2q33.1b	AY291315.1_SARS-CoV-1_FFM1
828	844	696	711	17	16	94.12	3529	29727	0.48	0.05	HERVFRD_Xp21.1	AY291315.1_SARS-CoV-1_FFM1
1135	1149	699	685	15	15	100	5305	29727	0.28	0.05	MER4_1p36.12b	AY291315.1_SARS-CoV-1_FFM1
847	861	701	687	15	15	100	9071	29727	0.17	0.05	L1FLnI_15q24.3e	AY291315.1_SARS-CoV-1_FFM1
10142	10153	706	717	12	12	100	10153	29727	0.12	0.04	L1FLnI_3q13.12d	AY291315.1_SARS-CoV-1_FFM1
2357	2371	707	721	15	15	100	9937	29727	0.15	0.05	L1FLnI_19q13.2h	AY291315.1_SARS-CoV-1_FFM1
2229	2241	708	696	13	13	100	10137	29727	0.13	0.04	L1FLnI_Xq21.2g	AY291315.1_SARS-CoV-1_FFM1
2430	2441	711	722	12	12	100	2754	29727	0.44	0.04	ERV316A3_1p21.2b	AY291315.1_SARS-CoV-1_FFM1
9145	9156	711	700	12	12	100	10423	29727	0.12	0.04	L1FLnI_Xq13.3db	AY291315.1_SARS-CoV-1_FFM1
5564	5576	712	724	13	13	100	8884	29727	0.15	0.04	L1FLnI_3p14.2fa	AY291315.1_SARS-CoV-1_FFM1
2221	2232	713	702	12	12	100	8941	29727	0.13	0.04	L1FLnI_13q32.1i	AY291315.1_SARS-CoV-1_FFM1
318	330	719	731	13	13	100	10753	29727	0.12	0.04	L1FLnI_9p21.3ha	AY291315.1_SARS-CoV-1_FFM1
8446	8458	721	733	13	13	100	8863	29727	0.15	0.04	L1FLnI_6p22.3o	AY291315.1_SARS-CoV-1_FFM1
1098	1111	723	736	14	14	100	4336	29727	0.32	0.05	ERV316A3_10q25.1f	AY291315.1_SARS-CoV-1_FFM1
2817	2836	723	743	20	21	95.24	10033	29727	0.2	0.07	L1FLnI_2q33.3b	AY291315.1_SARS-CoV-1_FFM1
9427	9439	724	712	13	13	100	10127	29727	0.13	0.04	L1FLnI_Yq11.221k	AY291315.1_SARS-CoV-1_FFM1
2433	2446	727	714	14	14	100	9420	29727	0.15	0.05	L1FLnI_8p12na	AY291315.1_SARS-CoV-1_FFM1
2068	2085	729	711	18	19	94.74	3825	29727	0.47	0.06	ERVLE_13q31.3a	AY291315.1_SARS-CoV-1_FFM1
4331	4345	732	746	15	15	100	9190	29727	0.16	0.05	L1FLnI_5q21.3ca	AY291315.1_SARS-CoV-1_FFM1
1623	1637	733	719	15	15	100	8334	29727	0.18	0.05	HERVIP10F_14q32.31	AY291315.1_SARS-CoV-1_FFM1
7886	7905	734	753	20	20	100	9967	29727	0.2	0.07	L1FLnI_9p23v	AY291315.1_SARS-CoV-1_FFM1
2408	2423	736	721	16	16	100	10020	29727	0.16	0.05	L1FLnI_Yq11.222v	AY291315.1_SARS-CoV-1_FFM1
2718	2732	738	724	15	15	100	10127	29727	0.15	0.05	L1FLnI_5q11.2ma	AY291315.1_SARS-CoV-1_FFM1
383	397	741	727	15	15	100	10456	29727	0.14	0.05	L1FLnI_15q21.2k	AY291315.1_SARS-CoV-1_FFM1
937	949	743	755	13	13	100	2789	29727	0.47	0.04	ERVL_3p12.2	AY291315.1_SARS-CoV-1_FFM1
60	72	744	756	13	13	100	1164	29727	1.12	0.04	HERV4_12p11.22	AY291315.1_SARS-CoV-1_FFM1
2455	2469	747	761	15	15	100	10101	29727	0.15	0.05	L1FLnI_12q21.31ia	AY291315.1_SARS-CoV-1_FFM1
1737	1750	747	734	14	14	100	9912	29727	0.14	0.05	L1FLnI_3q22.2j	AY291315.1_SARS-CoV-1_FFM1
9506	9520	749	735	15	15	100	9762	29727	0.15	0.05	L1FLnI_1p21.3z	AY291315.1_SARS-CoV-1_FFM1
1544	1557	750	763	14	14	100	9563	29727	0.15	0.05	L1FLnI_1p21.2i	AY291315.1_SARS-CoV-1_FFM1
4105	4118	751	738	14	14	100	9545	29727	0.15	0.05	L1FLnI_8p12aa	AY291315.1_SARS-CoV-1_FFM1
1563	1577	754	740	15	15	100	9388	29727	0.16	0.05	L1FLnI_4p15.1v	AY291315.1_SARS-CoV-1_FFM1
170	185	755	770	16	16	100	1916	29727	0.84	0.05	ERV316A3_14q31.1b	AY291315.1_SARS-CoV-1_FFM1
2801	2815	757	743	15	15	100	10310	29727	0.15	0.05	L1FLnI_1p13.2k	AY291315.1_SARS-CoV-1_FFM1
635	652	758	776	18	19	94.74	2764	29727	0.65	0.06	ERV316A3_Xp21.3c	AY291315.1_SARS-CoV-1_FFM1
157	168	758	747	12	12	100	8592	29727	0.14	0.04	L1FLnI_10q21.1ma	AY291315.1_SARS-CoV-1_FFM1
3092	3105	762	749	14	14	100	10172	29727	0.14	0.05	L1FLnI_4q22.1ga	AY291315.1_SARS-CoV-1_FFM1
3756	3768	763	775	13	13	100	10398	29727	0.13	0.04	L1FLnI_4p12i	AY291315.1_SARS-CoV-1_FFM1
10339	10352	766	753	14	14	100	11447	29727	0.12	0.05	L1FLnI_Xp11.3w	AY291315.1_SARS-CoV-1_FFM1
1217	1228	769	780	12	12	100	9224	29727	0.13	0.04	L1FLnI_2q12.3g	AY291315.1_SARS-CoV-1_FFM1
1225	1242	771	753	18	19	94.74	5264	29727	0.34	0.06	HERVFC1_7q11.21	AY291315.1_SARS-CoV-1_FFM1
2954	2965	772	783	12	12	100	6581	29727	0.18	0.04	HERVFH21_Xq21.1	AY291315.1_SARS-CoV-1_FFM1
455	471	775	791	17	17	94.12	1855	29727	0.92	0.06	ERV316A3_11p14.2	AY291315.1_SARS-CoV-1_FFM1
4000	4014	775	761	15	15	100	10144	29727	0.15	0.05	L1FLnI_1p35.1b	AY291315.1_SARS-CoV-1_FFM1
1548	1559	778	789	12	12	100	8791	29727	0.14	0.04	L1FLnI_6p12.3m	AY291315.1_SARS-CoV-1_FFM1
3331	3342	779	790	12	12	100	3345	29727	0.36	0.04	HML2_15q25.2	AY291315.1_SARS-CoV-1_FFM1
133	146	782	795	14	14	100	2974	29727	0.47	0.05	HERVL18_4p15.2b	AY291315.1_SARS-CoV-1_FFM1
3002	3013	784	773	12	12	100	10552	29727	0.11	0.04	L1FLnI_1p31.1fa	AY291315.1_SARS-CoV-1_FFM1
166	177	787	776	12	12	100	9505	29727	0.13	0.04	L1FLnI_11q14.2aa	AY291315.1_SARS-CoV-1_FFM1
1174	1186	791	803	13	13	100	3332	29727	0.39	0.04	HERVL40_7q21.11	AY291315.1_SARS-CoV-1_FFM1
7026	7037	791	780	12	12	100	8434	29727	0.14	0.04	HERVP71A_7p15.3b	AY291315.1_SARS-CoV-1_FFM1
2606	2619	792	805	14	14	100	6222	29727	0.23	0.05	HUERSP3_11q23.2	AY291315.1_SARS-CoV-1_FFM1
990	1001	794	783	12	12	100	10019	29727	0.12	0.04	L1FLnI_7p14.1x	AY291315.1_SARS-CoV-1_FFM1
2308	2321	795	808	14	14	100	2952	29727	0.47	0.05	ERV316A3_15q24.3a	AY291315.1_SARS-CoV-1_FFM1
6806	6817	799	788	12	12	100	8035	29727	0.15	0.04	L1ORF2_18q12.3a	AY291315.1_SARS-CoV-1_FFM1
1109	1121	800	812	13	13	100	9735	29727	0.13	0.04	L1FLnI_16p13.12a	AY291315.1_SARS-CoV-1_FFM1
1258	1271	801	814	14	14	100	1953	29727	0.72	0.05	ERV316A3_8p23.1c	AY291315.1_SARS-CoV-1_FFM1
3309	3326	801	784	18	18	94.44	9445	29727	0.19	0.06	L1FLnI_21q11.2e	AY291315.1_SARS-CoV-1_FFM1
147	159	802	790	13	13	100	1846	29727	0.7	0.04	ERV316A3_Xq27.1f	AY291315.1_SARS-CoV-1_FFM1
5487	5500	805	792	14	14	100	5711	29727	0.25	0.05	HERVH_7q21.11	AY291315.1_SARS-CoV-1_FFM1
2938	2949	806	817	12	12	100	3154	29727	0.38	0.04	ERVLE_4p12c	AY291315.1_SARS-CoV-1_FFM1
4209	4221	806	794	13	13	100	5762	29727	0.23	0.04	HML5_Xq21.33	AY291315.1_SARS-CoV-1_FFM1
1542	1554	807	795	13	13	100	5496	29727	0.24	0.04	MER4_Xp22.12	AY291315.1_SARS-CoV-1_FFM1
368	379	810	821	12	12	100	10023	29727	0.12	0.04	L1FLnI_12q13.11p	AY291315.1_SARS-CoV-1_FFM1
4339	4351	810	798	13	13	100	10122	29727	0.13	0.04	L1FLnI_2q33.1n	AY291315.1_SARS-CoV-1_FFM1
3879	3890	815	804	12	12	100	4561	29727	0.26	0.04	ERV316A3_5q31.1c	AY291315.1_SARS-CoV-1_FFM1
3676	3687	817	806	12	12	100	9003	29727	0.13	0.04	L1FLnI_10q23.33g	AY291315.1_SARS-CoV-1_FFM1
550	561	820	809	12	12	100	10178	29727	0.12	0.04	L1FLnI_4q21.22b	AY291315.1_SARS-CoV-1_FFM1
10858	10869	822	811	12	12	100	11453	29727	0.1	0.04	L1FLnI_9p21.2b	AY291315.1_SARS-CoV-1_FFM1
1979	1990	823	812	12	12	100	9596	29727	0.13	0.04	L1FLnI_2q23.1a	AY291315.1_SARS-CoV-1_FFM1
7302	7314	823	835	13	13	100	8047	29727	0.16	0.04	L1ORF2_10p15.1	AY291315.1_SARS-CoV-1_FFM1
1872	1887	824	839	16	16	100	8959	29727	0.18	0.05	L1FLnI_6p12.1m	AY291315.1_SARS-CoV-1_FFM1
206	218	828	840	13	13	100	9700	29727	0.13	0.04	L1FLnI_8q21.3s	AY291315.1_SARS-CoV-1_FFM1
1824	1835	828	817	12	12	100	10018	29727	0.12	0.04	L1FLnI_9q33.1g	AY291315.1_SARS-CoV-1_FFM1
379	394	829	844	16	16	100	10110	29727	0.16	0.05	L1FLnI_9p24.1x	AY291315.1_SARS-CoV-1_FFM1
692	704	831	819	13	13	100	10151	29727	0.13	0.04	L1FLnI_6q14.3ua	AY291315.1_SARS-CoV-1_FFM1
1846	1862	832	848	17	17	100	9700	29727	0.18	0.06	L1FLnI_9q31.2f	AY291315.1_SARS-CoV-1_FFM1
816	828	837	849	13	13	100	7702	29727	0.17	0.04	LTR46_Xq11.1	AY291315.1_SARS-CoV-1_FFM1
2493	2507	838	824	15	15	100	10149	29727	0.15	0.05	L1FLnI_6q16.3e	AY291315.1_SARS-CoV-1_FFM1
2212	2229	838	822	18	17	94.44	4967	29727	0.36	0.06	MER61_3q26.1a	AY291315.1_SARS-CoV-1_FFM1
634	648	840	826	15	15	100	1654	29727	0.91	0.05	ERV316A3_4q28.3k	AY291315.1_SARS-CoV-1_FFM1
526	539	841	828	14	14	100	765	29727	1.83	0.05	ERVLB4_1q24.2	AY291315.1_SARS-CoV-1_FFM1
4247	4259	842	854	13	13	100	10151	29727	0.13	0.04	L1FLnI_7q22.3e	AY291315.1_SARS-CoV-1_FFM1
2084	2096	843	855	13	13	100	9428	29727	0.14	0.04	L1FLnI_10q21.1a	AY291315.1_SARS-CoV-1_FFM1
718	729	845	856	12	12	100	7751	29727	0.15	0.04	PABLB_4q25	AY291315.1_SARS-CoV-1_FFM1
1589	1602	848	861	14	14	100	10121	29727	0.14	0.05	L1FLnI_13q12.11k	AY291315.1_SARS-CoV-1_FFM1
2245	2260	848	833	16	16	100	10014	29727	0.16	0.05	L1FLnI_Xp22.33a	AY291315.1_SARS-CoV-1_FFM1
3124	3137	849	862	14	14	100	3973	29727	0.35	0.05	ERV316A3_6p22.1b	AY291315.1_SARS-CoV-1_FFM1
3253	3267	849	835	15	15	100	10071	29727	0.15	0.05	L1FLnI_Yq11.221u	AY291315.1_SARS-CoV-1_FFM1
1043	1055	851	863	13	13	100	5775	29727	0.23	0.04	HUERSP3_8q23.2	AY291315.1_SARS-CoV-1_FFM1
2038	2050	853	865	13	13	100	3274	29727	0.4	0.04	ERV316A3_11q22.1e	AY291315.1_SARS-CoV-1_FFM1
4572	4586	854	840	15	15	100	10488	29727	0.14	0.05	L1FLnI_19q13.11c	AY291315.1_SARS-CoV-1_FFM1
6	18	854	866	13	13	100	10125	29727	0.13	0.04	L1FLnI_3q25.1h	AY291315.1_SARS-CoV-1_FFM1
6666	6682	857	873	17	17	100	10136	29727	0.17	0.06	L1FLnI_Yq11.221t	AY291315.1_SARS-CoV-1_FFM1
266	278	858	846	13	13	100	10114	29727	0.13	0.04	L1FLnI_3p25.3f	AY291315.1_SARS-CoV-1_FFM1
2841	2852	859	848	12	12	100	9041	29727	0.13	0.04	L1FLnI_1p31.1pc	AY291315.1_SARS-CoV-1_FFM1
7061	7074	862	875	14	14	100	8747	29727	0.16	0.05	L1FLnI_11q12.3t	AY291315.1_SARS-CoV-1_FFM1
1284	1296	862	850	13	13	100	10582	29727	0.12	0.04	L1FLnI_Xq25fb	AY291315.1_SARS-CoV-1_FFM1
6232	6245	865	852	14	14	100	10039	29727	0.14	0.05	L1FLnI_1q44t	AY291315.1_SARS-CoV-1_FFM1
1339	1353	865	879	15	15	100	5025	29727	0.3	0.05	MER41_8q12.1a	AY291315.1_SARS-CoV-1_FFM1
96	112	867	883	17	17	94.12	8045	29727	0.21	0.06	L1ORF2_11q22.3	AY291315.1_SARS-CoV-1_FFM1
2523	2535	868	880	13	13	100	10107	29727	0.13	0.04	L1FLnI_3p24.2h	AY291315.1_SARS-CoV-1_FFM1
1505	1518	870	857	14	14	100	8543	29727	0.16	0.05	L1FLnI_2q22.2i	AY291315.1_SARS-CoV-1_FFM1
5428	5439	870	881	12	12	100	10102	29727	0.12	0.04	L1FLnI_5p13.2v	AY291315.1_SARS-CoV-1_FFM1
1598	1610	872	860	13	13	100	10363	29727	0.13	0.04	L1FLnI_6q12h	AY291315.1_SARS-CoV-1_FFM1
1173	1186	874	861	14	14	100	9321	29727	0.15	0.05	L1FLnI_1p21.3ea	AY291315.1_SARS-CoV-1_FFM1
2774	2785	880	869	12	12	100	2931	29727	0.41	0.04	LTR25_10p15.1c	AY291315.1_SARS-CoV-1_FFM1
4336	4349	883	870	14	14	100	5150	29727	0.27	0.05	HERVS71_2q14.3b	AY291315.1_SARS-CoV-1_FFM1
2044	2057	888	901	14	14	100	4568	29727	0.31	0.05	HML1_6q14.1	AY291315.1_SARS-CoV-1_FFM1
9973	9987	890	904	15	15	100	10025	29727	0.15	0.05	L1FLnI_20p12.3n	AY291315.1_SARS-CoV-1_FFM1
7323	7336	892	905	14	14	100	8710	29727	0.16	0.05	L1FLnI_4p15.2t	AY291315.1_SARS-CoV-1_FFM1
3392	3406	896	910	15	15	100	8869	29727	0.17	0.05	L1FLnI_4q22.3u	AY291315.1_SARS-CoV-1_FFM1
4391	4403	899	911	13	13	100	7768	29727	0.17	0.04	HML5_2q31.1a	AY291315.1_SARS-CoV-1_FFM1
993	1005	901	889	13	13	100	10040	29727	0.13	0.04	L1FLnI_13q13.3k	AY291315.1_SARS-CoV-1_FFM1
1709	1722	905	892	14	14	100	10424	29727	0.13	0.05	L1FLnI_20p12.1p	AY291315.1_SARS-CoV-1_FFM1
318	330	905	917	13	13	100	10028	29727	0.13	0.04	L1FLnI_4p15.1n	AY291315.1_SARS-CoV-1_FFM1
2889	2905	907	923	17	17	94.12	3463	29727	0.49	0.06	MER4_2p24.3a	AY291315.1_SARS-CoV-1_FFM1
1518	1531	908	895	14	14	100	9510	29727	0.15	0.05	L1FLnI_1p21.3ba	AY291315.1_SARS-CoV-1_FFM1
7344	7355	909	920	12	12	100	10405	29727	0.12	0.04	L1FLnI_6q22.1r	AY291315.1_SARS-CoV-1_FFM1
1008	1021	910	897	14	14	100	10126	29727	0.14	0.05	L1FLnI_Xq22.1cb	AY291315.1_SARS-CoV-1_FFM1
3314	3326	911	899	13	13	100	10164	29727	0.13	0.04	L1FLnI_17q12b	AY291315.1_SARS-CoV-1_FFM1
8459	8471	912	900	13	13	100	8903	29727	0.15	0.04	L1FLnI_11p14.1p	AY291315.1_SARS-CoV-1_FFM1
1466	1479	914	927	14	14	100	9422	29727	0.15	0.05	L1FLnI_14q21.3t	AY291315.1_SARS-CoV-1_FFM1
2245	2257	917	905	13	13	100	10120	29727	0.13	0.04	L1FLnI_3q23c	AY291315.1_SARS-CoV-1_FFM1
3190	3201	918	907	12	12	100	6447	29727	0.19	0.04	HERVL_1q31.1e	AY291315.1_SARS-CoV-1_FFM1
2461	2472	919	908	12	12	100	10003	29727	0.12	0.04	L1FLnI_7q21.3o	AY291315.1_SARS-CoV-1_FFM1
1105	1117	920	932	13	13	100	1164	29727	1.12	0.04	ERVLE_4q13.1j	AY291315.1_SARS-CoV-1_FFM1
7883	7894	921	910	12	12	100	8976	29727	0.13	0.04	L1FLnI_1p31.1s	AY291315.1_SARS-CoV-1_FFM1
1241	1254	926	913	14	14	100	4344	29727	0.32	0.05	ERVLE_1q41d	AY291315.1_SARS-CoV-1_FFM1
824	838	929	915	15	15	100	2423	29727	0.62	0.05	MER4_Yq11.221d	AY291315.1_SARS-CoV-1_FFM1
3157	3170	933	946	14	14	100	10699	29727	0.13	0.05	L1FLnI_Yq11.222i	AY291315.1_SARS-CoV-1_FFM1
3242	3256	935	921	15	15	100	10088	29727	0.15	0.05	L1FLnI_4q34.1s	AY291315.1_SARS-CoV-1_FFM1
1144	1157	936	949	14	14	100	8537	29727	0.16	0.05	L1FLnI_Xq28ba	AY291315.1_SARS-CoV-1_FFM1
1422	1434	939	951	13	13	100	9882	29727	0.13	0.04	L1FLnI_2p16.1ga	AY291315.1_SARS-CoV-1_FFM1
54	68	940	954	15	15	100	4381	29727	0.34	0.05	HERVL40_3p11.1	AY291315.1_SARS-CoV-1_FFM1
854	868	942	956	15	15	100	2956	29727	0.51	0.05	HERVL_3q26.1b	AY291315.1_SARS-CoV-1_FFM1
1068	1080	943	931	13	13	100	1349	29727	0.96	0.04	ERVLE_7q36.2c	AY291315.1_SARS-CoV-1_FFM1
3547	3560	945	958	14	14	100	4296	29727	0.33	0.05	PABLB_12q13.11	AY291315.1_SARS-CoV-1_FFM1
3022	3033	946	935	12	12	100	6196	29727	0.19	0.04	HERVH_5q15c	AY291315.1_SARS-CoV-1_FFM1
5148	5159	950	961	12	12	100	10429	29727	0.12	0.04	L1FLnI_Yp11.2y	AY291315.1_SARS-CoV-1_FFM1
694	706	951	939	13	13	100	10029	29727	0.13	0.04	L1FLnI_1p32.2c	AY291315.1_SARS-CoV-1_FFM1
11273	11284	951	962	12	12	100	11460	29727	0.1	0.04	L1FLnI_2q37.3c	AY291315.1_SARS-CoV-1_FFM1
3611	3622	953	964	12	12	100	10217	29727	0.12	0.04	L1FLnI_2q34x	AY291315.1_SARS-CoV-1_FFM1
2445	2458	954	967	14	14	100	2716	29727	0.52	0.05	ERV316A3_5q14.3e	AY291315.1_SARS-CoV-1_FFM1
495	509	956	942	15	15	100	871	29727	1.72	0.05	HERVL40_14q12	AY291315.1_SARS-CoV-1_FFM1
52	64	957	969	13	13	100	1342	29727	0.97	0.04	ERV316A3_15q21.3d	AY291315.1_SARS-CoV-1_FFM1
3776	3790	958	944	15	15	100	9769	29727	0.15	0.05	L1FLnI_18q22.1l	AY291315.1_SARS-CoV-1_FFM1
5958	5969	959	948	12	12	100	8734	29727	0.14	0.04	L1FLnI_Yq11.223c	AY291315.1_SARS-CoV-1_FFM1
993	1004	960	949	12	12	100	10139	29727	0.12	0.04	L1FLnI_6q14.3s	AY291315.1_SARS-CoV-1_FFM1
139	151	961	973	13	13	100	635	29727	2.05	0.04	ERVLE_3p22.1a	AY291315.1_SARS-CoV-1_FFM1
4073	4084	961	950	12	12	100	10274	29727	0.12	0.04	L1FLnI_11q21t	AY291315.1_SARS-CoV-1_FFM1
7494	7509	963	978	16	16	100	8047	29727	0.2	0.05	L1FLI_1p22.3	AY291315.1_SARS-CoV-1_FFM1
3611	3623	963	951	13	13	100	10071	29727	0.13	0.04	L1FLnI_2q35e	AY291315.1_SARS-CoV-1_FFM1
5108	5119	965	954	12	12	100	11113	29727	0.11	0.04	L1FLnI_Xq27.1s	AY291315.1_SARS-CoV-1_FFM1
442	454	967	979	13	13	100	1007	29727	1.29	0.04	ERV316A3_Xq28l	AY291315.1_SARS-CoV-1_FFM1
6533	6545	969	957	13	13	100	8638	29727	0.15	0.04	L1FLnI_6p12.3h	AY291315.1_SARS-CoV-1_FFM1
18	34	970	986	17	17	100	10029	29727	0.17	0.06	L1FLnI_15q25.2k	AY291315.1_SARS-CoV-1_FFM1
4488	4501	974	961	14	14	100	6034	29727	0.23	0.05	HERVL_7q32.1	AY291315.1_SARS-CoV-1_FFM1
478	492	977	991	15	15	100	1585	29727	0.95	0.05	ERVLE_4q22.1c	AY291315.1_SARS-CoV-1_FFM1
2360	2374	978	992	15	15	100	2696	29727	0.56	0.05	ERV316A3_8q22.3c	AY291315.1_SARS-CoV-1_FFM1
47	61	979	993	15	15	100	2490	29727	0.6	0.05	HERVL_3q11.1	AY291315.1_SARS-CoV-1_FFM1
10382	10395	979	966	14	14	100	10681	29727	0.13	0.05	L1FLnI_3q11.2e	AY291315.1_SARS-CoV-1_FFM1
995	1008	981	994	14	14	100	10012	29727	0.14	0.05	L1FLnI_13q31.3k	AY291315.1_SARS-CoV-1_FFM1
8923	8936	984	971	14	14	100	9961	29727	0.14	0.05	L1FLnI_6q22.1na	AY291315.1_SARS-CoV-1_FFM1
961	976	985	970	16	16	93.75	8047	29727	0.2	0.05	L1FLI_18q21.32	AY291315.1_SARS-CoV-1_FFM1
2500	2513	989	976	14	14	100	5733	29727	0.24	0.05	HERV30_4q13.2d	AY291315.1_SARS-CoV-1_FFM1
4693	4705	990	978	13	13	100	8985	29727	0.14	0.04	L1FLnI_2p23.1j	AY291315.1_SARS-CoV-1_FFM1
1915	1927	991	979	13	13	100	7140	29727	0.18	0.04	HERV3_18p11.21	AY291315.1_SARS-CoV-1_FFM1
1197	1210	994	1007	14	14	100	2303	29727	0.61	0.05	ERV316A3_Xq27.1a	AY291315.1_SARS-CoV-1_FFM1
2071	2084	994	981	14	14	100	9726	29727	0.14	0.05	L1FLnI_14q31.1d	AY291315.1_SARS-CoV-1_FFM1
5371	5384	997	1010	14	14	100	9101	29727	0.15	0.05	L1FLnI_2q24.1f	AY291315.1_SARS-CoV-1_FFM1
4408	4420	1002	1014	13	13	100	9602	29727	0.14	0.04	L1FLnI_10q26.13b	AY291315.1_SARS-CoV-1_FFM1
4552	4563	1002	991	12	12	100	10121	29727	0.12	0.04	L1FLnI_5p13.1q	AY291315.1_SARS-CoV-1_FFM1
4138	4149	1003	992	12	12	100	10248	29727	0.12	0.04	L1FLnI_Xq21.33eb	AY291315.1_SARS-CoV-1_FFM1
3535	3546	1007	1018	12	12	100	4205	29727	0.29	0.04	HERV4_Xq26.3b	AY291315.1_SARS-CoV-1_FFM1
3177	3190	1008	995	14	14	100	9316	29727	0.15	0.05	L1FLnI_15q14x	AY291315.1_SARS-CoV-1_FFM1
585	597	1009	997	13	13	100	10519	29727	0.12	0.04	L1FLnI_20p11.21c	AY291315.1_SARS-CoV-1_FFM1
2004	2017	1011	998	14	14	100	10126	29727	0.14	0.05	L1FLnI_Yp11.2la	AY291315.1_SARS-CoV-1_FFM1
1470	1482	1012	1024	13	13	100	9136	29727	0.14	0.04	L1FLnI_2q21.1a	AY291315.1_SARS-CoV-1_FFM1
2266	2277	1012	1001	12	12	100	3548	29727	0.34	0.04	MER4B_Xq21.31b	AY291315.1_SARS-CoV-1_FFM1
1969	1983	1013	1027	15	15	100	6628	29727	0.23	0.05	HERVS71_10p11.1	AY291315.1_SARS-CoV-1_FFM1
2985	2996	1017	1006	12	12	100	10415	29727	0.12	0.04	L1FLnI_11q14.3a	AY291315.1_SARS-CoV-1_FFM1
1116	1128	1021	1033	13	13	100	10030	29727	0.13	0.04	L1FLnI_2p22.3w	AY291315.1_SARS-CoV-1_FFM1
1094	1106	1023	1035	13	13	100	1386	29727	0.94	0.04	ERVLB4_9p23c	AY291315.1_SARS-CoV-1_FFM1
1818	1830	1024	1012	13	13	100	10160	29727	0.13	0.04	L1FLnI_1p13.3j	AY291315.1_SARS-CoV-1_FFM1
3140	3151	1026	1015	12	12	100	9340	29727	0.13	0.04	L1FLnI_4p15.2v	AY291315.1_SARS-CoV-1_FFM1
2509	2521	1027	1039	13	13	100	5114	29727	0.25	0.04	HML3_3q26.31	AY291315.1_SARS-CoV-1_FFM1
1646	1660	1030	1044	15	15	100	2657	29727	0.56	0.05	ERV316A3_6p22.3a	AY291315.1_SARS-CoV-1_FFM1
2880	2894	1031	1045	15	15	100	10191	29727	0.15	0.05	L1FLnI_Xp22.31f	AY291315.1_SARS-CoV-1_FFM1
8384	8397	1035	1048	14	14	100	8991	29727	0.16	0.05	L1FLnI_7p21.2b	AY291315.1_SARS-CoV-1_FFM1
5921	5934	1037	1050	14	14	100	9602	29727	0.15	0.05	L1FLnI_10q26.13b	AY291315.1_SARS-CoV-1_FFM1
9742	9755	1040	1027	14	14	100	10123	29727	0.14	0.05	L1FLnI_1p13.3m	AY291315.1_SARS-CoV-1_FFM1
1478	1491	1040	1053	14	14	100	10169	29727	0.14	0.05	L1FLnI_3q13.11s	AY291315.1_SARS-CoV-1_FFM1
1135	1147	1042	1030	13	13	100	10151	29727	0.13	0.04	L1FLnI_3p22.1p	AY291315.1_SARS-CoV-1_FFM1
2841	2855	1045	1059	15	15	100	10153	29727	0.15	0.05	L1FLnI_8p12b	AY291315.1_SARS-CoV-1_FFM1
1205	1220	1047	1032	16	16	100	1705	29727	0.94	0.05	LTR25_4q34.3	AY291315.1_SARS-CoV-1_FFM1
6167	6180	1048	1061	14	14	100	9420	29727	0.15	0.05	L1FLnI_2q34w	AY291315.1_SARS-CoV-1_FFM1
3216	3233	1050	1067	18	18	94.44	10126	29727	0.18	0.06	L1FLnI_13q31.1na	AY291315.1_SARS-CoV-1_FFM1
8236	8248	1051	1039	13	13	100	8580	29727	0.15	0.04	L1FLnI_9p24.2k	AY291315.1_SARS-CoV-1_FFM1
2733	2746	1053	1040	14	14	100	10374	29727	0.13	0.05	L1FLnI_16p11.2d	AY291315.1_SARS-CoV-1_FFM1
3095	3108	1056	1043	14	14	100	4850	29727	0.29	0.05	ERVLB4_Xq12b	AY291315.1_SARS-CoV-1_FFM1
3061	3073	1057	1069	13	13	100	10420	29727	0.12	0.04	L1FLnI_18q22.3d	AY291315.1_SARS-CoV-1_FFM1
75	87	1058	1070	13	13	100	1100	29727	1.18	0.04	ERV316A3_Xq28e	AY291315.1_SARS-CoV-1_FFM1
504	518	1058	1044	15	15	100	1196	29727	1.25	0.05	ERVLE_8q24.23d	AY291315.1_SARS-CoV-1_FFM1
435	450	1063	1078	16	16	100	2107	29727	0.76	0.05	ERV316A3_5q12.3c	AY291315.1_SARS-CoV-1_FFM1
10339	10354	1064	1049	16	16	100	10405	29727	0.15	0.05	L1FLnI_Yp11.2ma	AY291315.1_SARS-CoV-1_FFM1
460	473	1067	1080	14	14	100	701	29727	2	0.05	ERV316A3_7p12.1c	AY291315.1_SARS-CoV-1_FFM1
102	116	1067	1053	15	15	100	9993	29727	0.15	0.05	L1FLnI_Xq26.1f	AY291315.1_SARS-CoV-1_FFM1
1959	1972	1068	1081	14	14	100	5719	29727	0.24	0.05	HERVH_14q32.2b	AY291315.1_SARS-CoV-1_FFM1
2873	2887	1068	1054	15	15	100	10014	29727	0.15	0.05	L1FLnI_Yq11.223y	AY291315.1_SARS-CoV-1_FFM1
3002	3015	1070	1083	14	14	100	6353	29727	0.22	0.05	HERVKC4_6q22.31	AY291315.1_SARS-CoV-1_FFM1
1045	1059	1072	1058	15	15	100	8632	29727	0.17	0.05	L1FLnI_7q21.3i	AY291315.1_SARS-CoV-1_FFM1
3118	3130	1073	1061	13	13	100	10020	29727	0.13	0.04	L1FLnI_12q21.31d	AY291315.1_SARS-CoV-1_FFM1
3047	3060	1073	1086	14	14	100	10131	29727	0.14	0.05	L1FLnI_2q23.3e	AY291315.1_SARS-CoV-1_FFM1
2306	2320	1074	1088	15	15	100	10149	29727	0.15	0.05	L1FLnI_12q23.1i	AY291315.1_SARS-CoV-1_FFM1
4751	4764	1075	1062	14	14	100	8269	29727	0.17	0.05	HML1_11q13.4	AY291315.1_SARS-CoV-1_FFM1
3489	3500	1076	1065	12	12	100	8914	29727	0.13	0.04	L1FLnI_5p13.2y	AY291315.1_SARS-CoV-1_FFM1
5342	5357	1077	1092	16	16	100	6785	29727	0.24	0.05	HERVL_6q16.1a	AY291315.1_SARS-CoV-1_FFM1
1694	1705	1077	1066	12	12	100	8612	29727	0.14	0.04	L1FLnI_2p25.1b	AY291315.1_SARS-CoV-1_FFM1
531	544	1080	1093	14	14	100	10375	29727	0.13	0.05	L1FLnI_4q28.3ua	AY291315.1_SARS-CoV-1_FFM1
1601	1614	1081	1094	14	14	100	1660	29727	0.84	0.05	ERV316A3_8q24.3k	AY291315.1_SARS-CoV-1_FFM1
5895	5911	1083	1067	17	17	94.12	8112	29727	0.21	0.06	HERVFH19_Xq13.1	AY291315.1_SARS-CoV-1_FFM1
2372	2385	1083	1096	14	14	100	10137	29727	0.14	0.05	L1FLnI_11p14.1h	AY291315.1_SARS-CoV-1_FFM1
1835	1848	1084	1097	14	14	100	2323	29727	0.6	0.05	MER4_12q22b	AY291315.1_SARS-CoV-1_FFM1
2447	2462	1086	1101	16	16	100	10064	29727	0.16	0.05	L1FLnI_6q14.1ab	AY291315.1_SARS-CoV-1_FFM1
1061	1074	1087	1074	14	14	100	9211	29727	0.15	0.05	L1FLnI_1q23.1u	AY291315.1_SARS-CoV-1_FFM1
434	449	1090	1075	16	16	100	5568	29727	0.29	0.05	HERVFRD_2p12c	AY291315.1_SARS-CoV-1_FFM1
598	612	1091	1077	15	15	100	10011	29727	0.15	0.05	L1FLnI_Xq21.31k	AY291315.1_SARS-CoV-1_FFM1
6878	6891	1092	1079	14	14	100	9829	29727	0.14	0.05	L1FLnI_1p31.1a	AY291315.1_SARS-CoV-1_FFM1
9592	9605	1093	1106	14	14	100	10023	29727	0.14	0.05	L1FLnI_1q43m	AY291315.1_SARS-CoV-1_FFM1
1554	1569	1094	1109	16	16	100	10152	29727	0.16	0.05	L1FLnI_5p12da	AY291315.1_SARS-CoV-1_FFM1
5716	5731	1096	1111	16	16	100	9464	29727	0.17	0.05	L1FLnI_1q32.3d	AY291315.1_SARS-CoV-1_FFM1
1249	1262	1097	1084	14	14	100	2054	29727	0.68	0.05	ERV316A3_6q22.31c	AY291315.1_SARS-CoV-1_FFM1
7793	7809	1100	1116	17	17	100	8757	29727	0.19	0.06	L1FLnI_Yq11.223z	AY291315.1_SARS-CoV-1_FFM1
766	779	1104	1117	14	14	100	10124	29727	0.14	0.05	L1FLnI_8q24.12f	AY291315.1_SARS-CoV-1_FFM1
98	111	1105	1092	14	14	100	10119	29727	0.14	0.05	L1FLnI_7p12.2a	AY291315.1_SARS-CoV-1_FFM1
519	533	1107	1093	15	15	100	8050	29727	0.19	0.05	L1FLI_16p11.2	AY291315.1_SARS-CoV-1_FFM1
370	389	1113	1094	20	20	100	9193	29727	0.22	0.07	L1FLnI_6q12q	AY291315.1_SARS-CoV-1_FFM1
9990	10002	1114	1126	13	13	100	10109	29727	0.13	0.04	L1FLnI_Xq25r	AY291315.1_SARS-CoV-1_FFM1
4945	4959	1118	1104	15	15	100	10511	29727	0.14	0.05	L1FLnI_11p12b	AY291315.1_SARS-CoV-1_FFM1
839	854	1118	1133	16	16	100	4843	29727	0.33	0.05	MER41_4q23a	AY291315.1_SARS-CoV-1_FFM1
2233	2245	1122	1134	13	13	100	10284	29727	0.13	0.04	L1FLnI_Xq27.1a	AY291315.1_SARS-CoV-1_FFM1
8296	8311	1124	1139	16	16	100	11971	29727	0.13	0.05	L1FLnI_18q12.1z	AY291315.1_SARS-CoV-1_FFM1
702	718	1125	1109	17	17	100	916	29727	1.86	0.06	ERV316A3_1q31.1	AY291315.1_SARS-CoV-1_FFM1
1664	1678	1127	1141	15	15	100	10162	29727	0.15	0.05	L1FLnI_3p14.2ea	AY291315.1_SARS-CoV-1_FFM1
2803	2814	1128	1117	12	12	100	4650	29727	0.26	0.04	MER61_Xq11.1	AY291315.1_SARS-CoV-1_FFM1
1721	1738	1129	1146	18	18	100	10014	29727	0.18	0.06	L1FLnI_3q25.32l	AY291315.1_SARS-CoV-1_FFM1
8307	8319	1133	1121	13	13	100	10050	29727	0.13	0.04	L1FLnI_18q12.2s	AY291315.1_SARS-CoV-1_FFM1
2475	2488	1134	1147	14	14	100	2858	29727	0.49	0.05	HML1_4q35.1	AY291315.1_SARS-CoV-1_FFM1
2162	2173	1134	1123	12	12	100	10016	29727	0.12	0.04	L1FLnI_6q24.1p	AY291315.1_SARS-CoV-1_FFM1
1100	1113	1135	1148	14	14	100	1293	29727	1.08	0.05	ERVLB4_6q22.31a	AY291315.1_SARS-CoV-1_FFM1
7714	7730	1135	1119	17	17	94.12	8049	29727	0.21	0.06	L1ORF2_18q12.3b	AY291315.1_SARS-CoV-1_FFM1
1672	1685	1136	1149	14	14	100	8660	29727	0.16	0.05	L1FLnI_5q22.1n	AY291315.1_SARS-CoV-1_FFM1
7708	7721	1137	1124	14	14	100	8828	29727	0.16	0.05	L1FLnI_6q22.1ia	AY291315.1_SARS-CoV-1_FFM1
2449	2461	1139	1151	13	13	100	5596	29727	0.23	0.04	MER41_4q21.21	AY291315.1_SARS-CoV-1_FFM1
3434	3446	1140	1152	13	13	100	5039	29727	0.26	0.04	HERVW_4q23	AY291315.1_SARS-CoV-1_FFM1
1593	1608	1140	1125	16	16	100	9176	29727	0.17	0.05	L1FLnI_15q21.1p	AY291315.1_SARS-CoV-1_FFM1
2033	2047	1141	1127	15	15	100	10133	29727	0.15	0.05	L1FLnI_10q21.3d	AY291315.1_SARS-CoV-1_FFM1
5628	5640	1142	1154	13	13	100	10919	29727	0.12	0.04	L1FLnI_Xq21.1we	AY291315.1_SARS-CoV-1_FFM1
1953	1966	1143	1156	14	14	100	3825	29727	0.37	0.05	ERVLE_13q31.3a	AY291315.1_SARS-CoV-1_FFM1
330	342	1145	1157	13	13	100	8789	29727	0.15	0.04	L1FLnI_2p16.2e	AY291315.1_SARS-CoV-1_FFM1
765	778	1145	1132	14	14	100	4983	29727	0.28	0.05	MER4_13q12.12c	AY291315.1_SARS-CoV-1_FFM1
897	910	1147	1160	14	14	100	8908	29727	0.16	0.05	L1FLnI_3p22.3u	AY291315.1_SARS-CoV-1_FFM1
1056	1070	1150	1136	15	15	100	3468	29727	0.43	0.05	HUERSP3_10q23.33a	AY291315.1_SARS-CoV-1_FFM1
7464	7476	1150	1162	13	13	100	10138	29727	0.13	0.04	L1FLnI_12q21.32a	AY291315.1_SARS-CoV-1_FFM1
3150	3162	1151	1163	13	13	100	10411	29727	0.12	0.04	L1FLnI_1q43n	AY291315.1_SARS-CoV-1_FFM1
686	699	1151	1138	14	14	100	5859	29727	0.24	0.05	LTR19_1p12	AY291315.1_SARS-CoV-1_FFM1
2423	2436	1152	1139	14	14	100	9321	29727	0.15	0.05	L1FLnI_14q31.3y	AY291315.1_SARS-CoV-1_FFM1
6630	6644	1155	1141	15	15	100	8523	29727	0.18	0.05	HERVW_3q11.2	AY291315.1_SARS-CoV-1_FFM1
3978	3990	1157	1145	13	13	100	10776	29727	0.12	0.04	L1FLnI_4p15.1r	AY291315.1_SARS-CoV-1_FFM1
4618	4635	1159	1142	18	18	94.44	6451	29727	0.28	0.06	HARLEQUIN_7p15.3	AY291315.1_SARS-CoV-1_FFM1
3320	3334	1163	1149	15	15	100	5712	29727	0.26	0.05	ERV316A3_2p13.3	AY291315.1_SARS-CoV-1_FFM1
9449	9460	1165	1154	12	12	100	10473	29727	0.11	0.04	L1FLnI_3q13.13ca	AY291315.1_SARS-CoV-1_FFM1
4245	4258	1166	1179	14	14	100	9903	29727	0.14	0.05	L1FLnI_Yq11.221lb	AY291315.1_SARS-CoV-1_FFM1
5364	5375	1167	1156	12	12	100	5747	29727	0.21	0.04	HERVH_22q12.3a	AY291315.1_SARS-CoV-1_FFM1
2093	2105	1168	1180	13	13	100	2278	29727	0.57	0.04	ERVLE_6q14.1m	AY291315.1_SARS-CoV-1_FFM1
3554	3566	1173	1185	13	13	100	4701	29727	0.28	0.04	MER61_5p12b	AY291315.1_SARS-CoV-1_FFM1
1160	1171	1174	1163	12	12	100	9668	29727	0.12	0.04	L1FLnI_8p21.2c	AY291315.1_SARS-CoV-1_FFM1
1307	1318	1175	1164	12	12	100	9339	29727	0.13	0.04	L1FLnI_10p11.1a	AY291315.1_SARS-CoV-1_FFM1
576	587	1175	1186	12	12	100	5477	29727	0.22	0.04	MER61_Xq21.31e	AY291315.1_SARS-CoV-1_FFM1
9133	9149	1179	1195	17	17	100	9365	29727	0.18	0.06	L1FLnI_1q42.2f	AY291315.1_SARS-CoV-1_FFM1
3191	3204	1180	1167	14	14	100	4075	29727	0.34	0.05	HERVFRD_3p22.1	AY291315.1_SARS-CoV-1_FFM1
5345	5360	1182	1197	16	16	100	11689	29727	0.14	0.05	L1FLnI_7p21.2h	AY291315.1_SARS-CoV-1_FFM1
7788	7800	1183	1171	13	13	100	8920	29727	0.15	0.04	L1FLnI_4p15.32a	AY291315.1_SARS-CoV-1_FFM1
2516	2527	1184	1173	12	12	100	9392	29727	0.13	0.04	L1FLnI_11q21c	AY291315.1_SARS-CoV-1_FFM1
1791	1804	1185	1198	14	14	100	9157	29727	0.15	0.05	L1FLnI_2q22.2c	AY291315.1_SARS-CoV-1_FFM1
2256	2269	1187	1174	14	14	100	4120	29727	0.34	0.05	HERVP71A_10q11.22	AY291315.1_SARS-CoV-1_FFM1
2924	2936	1187	1199	13	13	100	10491	29727	0.12	0.04	L1FLnI_6q21d	AY291315.1_SARS-CoV-1_FFM1
947	959	1188	1200	13	13	100	1095	29727	1.19	0.04	ERVLE_3p21.1	AY291315.1_SARS-CoV-1_FFM1
3137	3150	1189	1176	14	14	100	10113	29727	0.14	0.05	L1FLnI_12q23.1l	AY291315.1_SARS-CoV-1_FFM1
3837	3849	1191	1203	13	13	100	10184	29727	0.13	0.04	L1FLnI_Xq13.2j	AY291315.1_SARS-CoV-1_FFM1
8439	8451	1192	1204	13	13	100	9304	29727	0.14	0.04	L1FLnI_18q23l	AY291315.1_SARS-CoV-1_FFM1
1449	1466	1194	1177	18	18	100	10195	29727	0.18	0.06	L1FLnI_5q21.3l	AY291315.1_SARS-CoV-1_FFM1
2739	2752	1198	1211	14	14	100	10138	29727	0.14	0.05	L1FLnI_3q25.33c	AY291315.1_SARS-CoV-1_FFM1
1951	1966	1198	1183	16	16	100	9669	29727	0.17	0.05	L1FLnI_9q21.2b	AY291315.1_SARS-CoV-1_FFM1
9015	9027	1200	1212	13	13	100	9305	29727	0.14	0.04	L1FLnI_9p24.1g	AY291315.1_SARS-CoV-1_FFM1
2372	2384	1201	1189	13	13	100	4837	29727	0.27	0.04	MER61_7q31.33	AY291315.1_SARS-CoV-1_FFM1
2981	2995	1203	1217	15	15	100	10028	29727	0.15	0.05	L1FLnI_3p21.1a	AY291315.1_SARS-CoV-1_FFM1
2360	2373	1204	1191	14	14	100	10033	29727	0.14	0.05	L1FLnI_20q12d	AY291315.1_SARS-CoV-1_FFM1
3279	3293	1206	1220	15	15	100	9552	29727	0.16	0.05	L1FLnI_Xq21.1ya	AY291315.1_SARS-CoV-1_FFM1
4364	4376	1206	1194	13	13	100	4668	29727	0.28	0.04	MER41_2q22.3	AY291315.1_SARS-CoV-1_FFM1
1855	1867	1207	1195	13	13	100	10161	29727	0.13	0.04	L1FLnI_10q21.2e	AY291315.1_SARS-CoV-1_FFM1
5358	5370	1212	1224	13	13	100	6518	29727	0.2	0.04	HERVH_1p36.32a	AY291315.1_SARS-CoV-1_FFM1
3154	3167	1213	1226	14	14	100	11685	29727	0.12	0.05	L1FLnI_5q22.1d	AY291315.1_SARS-CoV-1_FFM1
3826	3839	1214	1201	14	14	100	8583	29727	0.16	0.05	L1FLnI_Xq28j	AY291315.1_SARS-CoV-1_FFM1
2944	2956	1215	1227	13	13	100	10162	29727	0.13	0.04	L1FLnI_8q24.13k	AY291315.1_SARS-CoV-1_FFM1
2418	2431	1217	1204	14	14	100	10154	29727	0.14	0.05	L1FLnI_3q22.1j	AY291315.1_SARS-CoV-1_FFM1
2983	2996	1219	1232	14	14	100	8818	29727	0.16	0.05	L1FLnI_11q22.3ga	AY291315.1_SARS-CoV-1_FFM1
181	195	1221	1207	15	15	100	2762	29727	0.54	0.05	ERV316A3_18q22.1m	AY291315.1_SARS-CoV-1_FFM1
135	147	1222	1210	13	13	100	7703	29727	0.17	0.04	HUERSP3B_11q14.3	AY291315.1_SARS-CoV-1_FFM1
2266	2280	1222	1236	15	15	100	10126	29727	0.15	0.05	L1FLnI_4q32.3x	AY291315.1_SARS-CoV-1_FFM1
3824	3837	1226	1213	14	14	100	10361	29727	0.14	0.05	L1FLnI_6q16.2i	AY291315.1_SARS-CoV-1_FFM1
1598	1612	1227	1241	15	15	100	10930	29727	0.14	0.05	L1FLnI_Xq22.1c	AY291315.1_SARS-CoV-1_FFM1
2886	2899	1228	1215	14	14	100	10015	29727	0.14	0.05	L1FLnI_12q21.1e	AY291315.1_SARS-CoV-1_FFM1
2154	2167	1230	1217	14	14	100	8885	29727	0.16	0.05	L1FLnI_7q21.13aa	AY291315.1_SARS-CoV-1_FFM1
330	343	1233	1220	14	14	100	9064	29727	0.15	0.05	L1FLnI_2q32.3ea	AY291315.1_SARS-CoV-1_FFM1
8497	8509	1234	1246	13	13	100	9388	29727	0.14	0.04	L1FLnI_Xq23ab	AY291315.1_SARS-CoV-1_FFM1
2337	2350	1236	1223	14	14	100	10031	29727	0.14	0.05	L1FLnI_16q12.1j	AY291315.1_SARS-CoV-1_FFM1
352	366	1238	1224	15	15	100	783	29727	1.92	0.05	ERV316A3_19q13.42	AY291315.1_SARS-CoV-1_FFM1
137	149	1238	1250	13	13	100	2489	29727	0.52	0.04	ERVLE_14q32.2a	AY291315.1_SARS-CoV-1_FFM1
3371	3388	1239	1256	18	18	94.44	10102	29727	0.18	0.06	L1FLnI_19p12e	AY291315.1_SARS-CoV-1_FFM1
245	260	1239	1254	16	16	100	8757	29727	0.18	0.05	L1FLnI_Yq11.223z	AY291315.1_SARS-CoV-1_FFM1
2241	2256	1241	1226	16	16	100	9108	29727	0.18	0.05	L1FLnI_6q11.1t	AY291315.1_SARS-CoV-1_FFM1
2708	2720	1242	1230	13	13	100	10123	29727	0.13	0.04	L1FLnI_6q13ma	AY291315.1_SARS-CoV-1_FFM1
1800	1812	1245	1257	13	13	100	2507	29727	0.52	0.04	ERV316A3_2q37.1a	AY291315.1_SARS-CoV-1_FFM1
1390	1403	1246	1233	14	14	100	3053	29727	0.46	0.05	HERVE_8p23.1k	AY291315.1_SARS-CoV-1_FFM1
243	256	1248	1261	14	14	100	1112	29727	1.26	0.05	ERVLE_1q25.3d	AY291315.1_SARS-CoV-1_FFM1
2749	2762	1249	1262	14	14	100	3646	29727	0.38	0.05	HERV4_9q34.3b	AY291315.1_SARS-CoV-1_FFM1
183	194	1250	1239	12	12	100	1396	29727	0.86	0.04	ERV316A3_5q13.3c	AY291315.1_SARS-CoV-1_FFM1
7571	7583	1257	1245	13	13	100	8048	29727	0.16	0.04	L1ORF2_1p22.3	AY291315.1_SARS-CoV-1_FFM1
399	411	1260	1248	13	13	100	897	29727	1.45	0.04	LTR57_13q14.2a	AY291315.1_SARS-CoV-1_FFM1
1069	1085	1261	1245	17	17	94.12	1271	29727	1.34	0.06	HERVL_18q22.3a	AY291315.1_SARS-CoV-1_FFM1
840	852	1262	1250	13	13	100	2900	29727	0.45	0.04	ERV316A3_11q22.1f	AY291315.1_SARS-CoV-1_FFM1
814	826	1264	1276	13	13	100	893	29727	1.46	0.04	MER34B_2q32.1	AY291315.1_SARS-CoV-1_FFM1
1607	1618	1265	1254	12	12	100	4537	29727	0.26	0.04	HERVFH19_5q23.2	AY291315.1_SARS-CoV-1_FFM1
5215	5227	1266	1278	13	13	100	8915	29727	0.15	0.04	L1FLnI_16q22.2c	AY291315.1_SARS-CoV-1_FFM1
235	249	1269	1283	15	15	100	10572	29727	0.14	0.05	L1FLnI_2p23.1d	AY291315.1_SARS-CoV-1_FFM1
651	666	1270	1285	16	16	100	10511	29727	0.15	0.05	L1FLnI_7p15.3i	AY291315.1_SARS-CoV-1_FFM1
1101	1112	1273	1262	12	12	100	8528	29727	0.14	0.04	L1FLnI_Xp11.21q	AY291315.1_SARS-CoV-1_FFM1
196	212	1274	1290	17	17	100	1713	29727	0.99	0.06	ERV316A3_10p12.1c	AY291315.1_SARS-CoV-1_FFM1
2299	2316	1280	1298	18	19	94.74	10478	29727	0.17	0.06	L1FLnI_10q21.3ca	AY291315.1_SARS-CoV-1_FFM1
456	469	1281	1268	14	14	100	3901	29727	0.36	0.05	PRIMA41_3q12.3	AY291315.1_SARS-CoV-1_FFM1
175	188	1283	1270	14	14	100	806	29727	1.74	0.05	HERVL40_5q14.3b	AY291315.1_SARS-CoV-1_FFM1
1167	1178	1286	1297	12	12	100	9571	29727	0.13	0.04	L1FLnI_4q32.3s	AY291315.1_SARS-CoV-1_FFM1
3381	3394	1287	1274	14	14	100	9778	29727	0.14	0.05	L1FLnI_1p21.3aa	AY291315.1_SARS-CoV-1_FFM1
538	550	1289	1277	13	13	100	10151	29727	0.13	0.04	L1FLnI_3q13.33da	AY291315.1_SARS-CoV-1_FFM1
8582	8595	1289	1302	14	14	100	10399	29727	0.13	0.05	L1FLnI_7p11.2f	AY291315.1_SARS-CoV-1_FFM1
3493	3505	1290	1278	13	13	100	4095	29727	0.32	0.04	HERVL40_14q24.3	AY291315.1_SARS-CoV-1_FFM1
477	490	1292	1279	14	14	100	9783	29727	0.14	0.05	L1FLnI_5q32t	AY291315.1_SARS-CoV-1_FFM1
2084	2099	1293	1308	16	16	100	10062	29727	0.16	0.05	L1FLnI_7p12.3k	AY291315.1_SARS-CoV-1_FFM1
901	914	1294	1281	14	14	100	9121	29727	0.15	0.05	L1FLnI_5q23.3o	AY291315.1_SARS-CoV-1_FFM1
94	110	1295	1311	17	17	100	7041	29727	0.24	0.06	HERVIP10F_11q21	AY291315.1_SARS-CoV-1_FFM1
9202	9215	1298	1285	14	14	100	9406	29727	0.15	0.05	L1FLnI_Xq27.3w	AY291315.1_SARS-CoV-1_FFM1
906	924	1299	1317	19	19	94.74	9421	29727	0.2	0.06	L1FLnI_3q25.32r	AY291315.1_SARS-CoV-1_FFM1
8272	8284	1299	1287	13	13	100	9221	29727	0.14	0.04	L1FLnI_7q33q	AY291315.1_SARS-CoV-1_FFM1
709	721	1300	1288	13	13	100	10153	29727	0.13	0.04	L1FLnI_10p12.2k	AY291315.1_SARS-CoV-1_FFM1
8102	8115	1300	1313	14	14	100	8579	29727	0.16	0.05	L1FLnI_7p12.1g	AY291315.1_SARS-CoV-1_FFM1
316	332	1301	1317	17	17	100	9231	29727	0.18	0.06	L1FLnI_7q31.1j	AY291315.1_SARS-CoV-1_FFM1
6479	6492	1304	1291	14	14	100	9762	29727	0.14	0.05	L1FLnI_3q13.33s	AY291315.1_SARS-CoV-1_FFM1
652	665	1306	1319	14	14	100	9944	29727	0.14	0.05	L1FLnI_Xq21.31aa	AY291315.1_SARS-CoV-1_FFM1
3212	3227	1308	1293	16	16	100	10089	29727	0.16	0.05	L1FLnI_Xq27.3h	AY291315.1_SARS-CoV-1_FFM1
7913	7927	1309	1323	15	15	100	9125	29727	0.16	0.05	L1FLnI_1q31.2a	AY291315.1_SARS-CoV-1_FFM1
1068	1083	1310	1295	16	16	100	6807	29727	0.24	0.05	MER41_9p21.1a	AY291315.1_SARS-CoV-1_FFM1
1064	1077	1314	1301	14	14	100	9169	29727	0.15	0.05	L1FLnI_10q22.3f	AY291315.1_SARS-CoV-1_FFM1
2240	2254	1318	1304	15	15	100	10119	29727	0.15	0.05	L1FLnI_5p13.2l	AY291315.1_SARS-CoV-1_FFM1
4450	4463	1319	1306	14	14	100	8995	29727	0.16	0.05	L1FLnI_5q33.2b	AY291315.1_SARS-CoV-1_FFM1
1914	1928	1323	1309	15	15	100	9632	29727	0.16	0.05	L1FLnI_1p21.3k	AY291315.1_SARS-CoV-1_FFM1
9373	9384	1324	1335	12	12	100	9690	29727	0.12	0.04	L1FLnI_11q25c	AY291315.1_SARS-CoV-1_FFM1
8695	8707	1324	1312	13	13	100	9608	29727	0.14	0.04	L1FLnI_13q22.1a	AY291315.1_SARS-CoV-1_FFM1
1010	1022	1325	1313	13	13	100	2703	29727	0.48	0.04	HERVIP10F_6q14.3	AY291315.1_SARS-CoV-1_FFM1
1719	1737	1325	1344	19	20	95	2883	29727	0.66	0.07	MER4_10q25.3c	AY291315.1_SARS-CoV-1_FFM1
622	634	1327	1339	13	13	100	8523	29727	0.15	0.04	L1FLnI_Xq23qb	AY291315.1_SARS-CoV-1_FFM1
3365	3378	1328	1341	14	14	100	10109	29727	0.14	0.05	L1FLnI_1p31.3y	AY291315.1_SARS-CoV-1_FFM1
3059	3071	1330	1342	13	13	100	3657	29727	0.36	0.04	ERVLB4_3q26.33b	AY291315.1_SARS-CoV-1_FFM1
3123	3135	1331	1319	13	13	100	10121	29727	0.13	0.04	L1FLnI_9q22.31h	AY291315.1_SARS-CoV-1_FFM1
9168	9179	1332	1321	12	12	100	10050	29727	0.12	0.04	L1FLnI_20p12.3l	AY291315.1_SARS-CoV-1_FFM1
1200	1211	1333	1322	12	12	100	10254	29727	0.12	0.04	L1FLnI_15q25.3h	AY291315.1_SARS-CoV-1_FFM1
1511	1522	1334	1323	12	12	100	10068	29727	0.12	0.04	L1FLnI_18q11.2f	AY291315.1_SARS-CoV-1_FFM1
2863	2875	1335	1347	13	13	100	10143	29727	0.13	0.04	L1FLnI_5q22.1o	AY291315.1_SARS-CoV-1_FFM1
2978	2990	1337	1349	13	13	100	9024	29727	0.14	0.04	L1FLnI_15q21.2e	AY291315.1_SARS-CoV-1_FFM1
3014	3027	1339	1326	14	14	100	4515	29727	0.31	0.05	MER4B_15q21.2	AY291315.1_SARS-CoV-1_FFM1
5420	5433	1340	1327	14	14	100	12164	29727	0.12	0.05	L1FLnI_Xq25ja	AY291315.1_SARS-CoV-1_FFM1
2724	2738	1342	1356	15	15	100	10167	29727	0.15	0.05	L1FLnI_8q23.2c	AY291315.1_SARS-CoV-1_FFM1
8757	8771	1343	1329	15	15	100	10248	29727	0.15	0.05	L1FLnI_7p14.1w	AY291315.1_SARS-CoV-1_FFM1
3241	3253	1344	1332	13	13	100	8838	29727	0.15	0.04	L1FLnI_17p13.1a	AY291315.1_SARS-CoV-1_FFM1
2800	2812	1345	1333	13	13	100	10142	29727	0.13	0.04	L1FLnI_2p25.1g	AY291315.1_SARS-CoV-1_FFM1
5508	5522	1348	1362	15	15	100	9150	29727	0.16	0.05	L1FLnI_2p12pa	AY291315.1_SARS-CoV-1_FFM1
10431	10444	1348	1335	14	14	100	10818	29727	0.13	0.05	L1FLnI_6q14.1bc	AY291315.1_SARS-CoV-1_FFM1
1358	1370	1349	1337	13	13	100	1775	29727	0.73	0.04	HERVL_4p15.31d	AY291315.1_SARS-CoV-1_FFM1
1280	1294	1350	1364	15	15	100	6570	29727	0.23	0.05	MER41_12p13.2	AY291315.1_SARS-CoV-1_FFM1
2759	2770	1352	1341	12	12	100	9403	29727	0.13	0.04	L1FLnI_6q16.1t	AY291315.1_SARS-CoV-1_FFM1
3130	3142	1353	1365	13	13	100	6373	29727	0.2	0.04	ERVL_12q15	AY291315.1_SARS-CoV-1_FFM1
2671	2685	1354	1368	15	15	100	10030	29727	0.15	0.05	L1FLnI_11q23.1b	AY291315.1_SARS-CoV-1_FFM1
1453	1467	1356	1342	15	15	100	10170	29727	0.15	0.05	L1FLnI_4p15.31d	AY291315.1_SARS-CoV-1_FFM1
8019	8033	1358	1372	15	15	100	10093	29727	0.15	0.05	L1FLnI_7q21.11t	AY291315.1_SARS-CoV-1_FFM1
8514	8526	1358	1346	13	13	100	8774	29727	0.15	0.04	L1FLnI_8q21.3q	AY291315.1_SARS-CoV-1_FFM1
1503	1515	1359	1347	13	13	100	10222	29727	0.13	0.04	L1FLnI_5p14.1j	AY291315.1_SARS-CoV-1_FFM1
580	592	1360	1348	13	13	100	9966	29727	0.13	0.04	L1FLnI_8p21.2m	AY291315.1_SARS-CoV-1_FFM1
3046	3058	1362	1374	13	13	100	10163	29727	0.13	0.04	L1FLnI_13q34d	AY291315.1_SARS-CoV-1_FFM1
2080	2093	1364	1377	14	14	100	10048	29727	0.14	0.05	L1FLnI_4q32.3da	AY291315.1_SARS-CoV-1_FFM1
5004	5017	1365	1378	14	14	100	5371	29727	0.26	0.05	HERVL_14q21.1f	AY291315.1_SARS-CoV-1_FFM1
3601	3614	1365	1352	14	14	100	8591	29727	0.16	0.05	L1FLnI_18q21.32b	AY291315.1_SARS-CoV-1_FFM1
2054	2069	1368	1383	16	16	100	5465	29727	0.29	0.05	HERVH_4q13.3	AY291315.1_SARS-CoV-1_FFM1
2753	2766	1372	1359	14	14	100	10148	29727	0.14	0.05	L1FLnI_10p12.2j	AY291315.1_SARS-CoV-1_FFM1
1526	1539	1372	1385	14	14	100	10136	29727	0.14	0.05	L1FLnI_12q13.11b	AY291315.1_SARS-CoV-1_FFM1
1407	1421	1376	1362	15	15	100	8755	29727	0.17	0.05	L1FLnI_2q14.3r	AY291315.1_SARS-CoV-1_FFM1
1022	1041	1377	1358	20	20	95	3047	29727	0.66	0.07	HUERSP3_19q13.2b	AY291315.1_SARS-CoV-1_FFM1
10000	10014	1378	1364	15	15	100	10025	29727	0.15	0.05	L1FLnI_3p14.2d	AY291315.1_SARS-CoV-1_FFM1
651	664	1379	1392	14	14	100	10030	29727	0.14	0.05	L1FLnI_13q12.3l	AY291315.1_SARS-CoV-1_FFM1
947	959	1381	1393	13	13	100	2067	29727	0.63	0.04	HERVS71_2q24.1	AY291315.1_SARS-CoV-1_FFM1
4029	4042	1381	1368	14	14	100	10131	29727	0.14	0.05	L1FLnI_7q21.3c	AY291315.1_SARS-CoV-1_FFM1
6122	6134	1382	1394	13	13	100	9118	29727	0.14	0.04	L1FLnI_6q21w	AY291315.1_SARS-CoV-1_FFM1
711	724	1383	1370	14	14	100	10443	29727	0.13	0.05	L1FLnI_8p21.3g	AY291315.1_SARS-CoV-1_FFM1
3652	3664	1384	1372	13	13	100	10556	29727	0.12	0.04	L1FLnI_Xp21.1c	AY291315.1_SARS-CoV-1_FFM1
180	192	1385	1397	13	13	100	10028	29727	0.13	0.04	L1FLnI_3q29a	AY291315.1_SARS-CoV-1_FFM1
1376	1389	1386	1399	14	14	100	1997	29727	0.7	0.05	ERV316A3_8q21.13c	AY291315.1_SARS-CoV-1_FFM1
1850	1863	1387	1374	14	14	100	9178	29727	0.15	0.05	L1FLnI_10q23.1h	AY291315.1_SARS-CoV-1_FFM1
1447	1459	1388	1376	13	13	100	10030	29727	0.13	0.04	L1FLnI_2q36.1b	AY291315.1_SARS-CoV-1_FFM1
1682	1696	1391	1377	15	15	100	10098	29727	0.15	0.05	L1FLnI_3q13.31m	AY291315.1_SARS-CoV-1_FFM1
297	310	1392	1379	14	14	100	10408	29727	0.13	0.05	L1FLnI_13q12.3k	AY291315.1_SARS-CoV-1_FFM1
3929	3944	1393	1408	16	16	100	6307	29727	0.25	0.05	ERVLB4_4q26e	AY291315.1_SARS-CoV-1_FFM1
2938	2951	1396	1383	14	14	100	3191	29727	0.44	0.05	ERVLB4_9q33.1a	AY291315.1_SARS-CoV-1_FFM1
6451	6463	1398	1386	13	13	100	10134	29727	0.13	0.04	L1FLnI_9q31.2e	AY291315.1_SARS-CoV-1_FFM1
4637	4649	1399	1411	13	13	100	8653	29727	0.15	0.04	HERVIP10F_3p11.2	AY291315.1_SARS-CoV-1_FFM1
980	992	1400	1388	13	13	100	8986	29727	0.14	0.04	L1FLnI_1p31.1ka	AY291315.1_SARS-CoV-1_FFM1
3980	3992	1400	1412	13	13	100	10108	29727	0.13	0.04	L1FLnI_7p14.1s	AY291315.1_SARS-CoV-1_FFM1
819	831	1402	1390	13	13	100	2423	29727	0.54	0.04	HERVI_7p15.3	AY291315.1_SARS-CoV-1_FFM1
212	224	1403	1415	13	13	100	10354	29727	0.13	0.04	L1FLnI_Xq21.1g	AY291315.1_SARS-CoV-1_FFM1
1463	1475	1405	1417	13	13	100	6469	29727	0.2	0.04	HERVL_5p14.1e	AY291315.1_SARS-CoV-1_FFM1
1251	1263	1405	1393	13	13	100	7133	29727	0.18	0.04	HML3_4q13.1	AY291315.1_SARS-CoV-1_FFM1
4064	4075	1406	1395	12	12	100	10329	29727	0.12	0.04	L1FLnI_11p14.3y	AY291315.1_SARS-CoV-1_FFM1
2470	2482	1408	1396	13	13	100	6321	29727	0.21	0.04	HERVL_14q31.3b	AY291315.1_SARS-CoV-1_FFM1
1547	1563	1408	1425	17	18	94.44	6385	29727	0.27	0.06	HML3_17p13.1	AY291315.1_SARS-CoV-1_FFM1
2392	2404	1409	1397	13	13	100	4202	29727	0.31	0.04	HERVL_Xq11.2a	AY291315.1_SARS-CoV-1_FFM1
3293	3305	1413	1401	13	13	100	10109	29727	0.13	0.04	L1FLnI_6q14.1pa	AY291315.1_SARS-CoV-1_FFM1
1847	1859	1413	1425	13	13	100	10130	29727	0.13	0.04	L1FLnI_Xq26.3t	AY291315.1_SARS-CoV-1_FFM1
1135	1148	1416	1429	14	14	100	1836	29727	0.76	0.05	ERV316A3_15q21.1a	AY291315.1_SARS-CoV-1_FFM1
213	225	1417	1405	13	13	100	1246	29727	1.04	0.04	ERVLE_Xq26.3e	AY291315.1_SARS-CoV-1_FFM1
9364	9377	1417	1430	14	14	100	10133	29727	0.14	0.05	L1FLnI_Xq21.1kf	AY291315.1_SARS-CoV-1_FFM1
1362	1375	1419	1406	14	14	100	2924	29727	0.48	0.05	HUERSP3_Yq11.223c	AY291315.1_SARS-CoV-1_FFM1
1874	1887	1420	1407	14	14	100	3374	29727	0.41	0.05	ERV316A3_Xp11.3c	AY291315.1_SARS-CoV-1_FFM1
2648	2661	1420	1433	14	14	100	10129	29727	0.14	0.05	L1FLnI_Xq23rb	AY291315.1_SARS-CoV-1_FFM1
1983	1995	1422	1434	13	13	100	8555	29727	0.15	0.04	L1FLnI_1q24.2o	AY291315.1_SARS-CoV-1_FFM1
701	715	1423	1409	15	15	100	3234	29727	0.46	0.05	ERV316A3_6q24.1g	AY291315.1_SARS-CoV-1_FFM1
6801	6814	1423	1436	14	14	100	10166	29727	0.14	0.05	L1FLnI_13q33.3j	AY291315.1_SARS-CoV-1_FFM1
2360	2374	1424	1438	15	15	100	10137	29727	0.15	0.05	L1FLnI_13q31.1c	AY291315.1_SARS-CoV-1_FFM1
3340	3352	1424	1412	13	13	100	9827	29727	0.13	0.04	L1FLnI_Xq21.33ga	AY291315.1_SARS-CoV-1_FFM1
1269	1280	1428	1417	12	12	100	4610	29727	0.26	0.04	MER61_3q26.33b	AY291315.1_SARS-CoV-1_FFM1
2159	2171	1430	1418	13	13	100	8690	29727	0.15	0.04	L1FLnI_6q16.3fa	AY291315.1_SARS-CoV-1_FFM1
3855	3867	1431	1443	13	13	100	9534	29727	0.14	0.04	L1FLnI_4q13.3b	AY291315.1_SARS-CoV-1_FFM1
5377	5390	1433	1446	14	14	100	9510	29727	0.15	0.05	L1FLnI_1q31.2m	AY291315.1_SARS-CoV-1_FFM1
623	636	1433	1420	14	14	100	10167	29727	0.14	0.05	L1FLnI_20p12.3g	AY291315.1_SARS-CoV-1_FFM1
2302	2315	1436	1449	14	14	100	8513	29727	0.16	0.05	L1FLnI_15q14n	AY291315.1_SARS-CoV-1_FFM1
3294	3306	1436	1424	13	13	100	10032	29727	0.13	0.04	L1FLnI_8q24.21g	AY291315.1_SARS-CoV-1_FFM1
1331	1342	1437	1426	12	12	100	4294	29727	0.28	0.04	HERVL32_7q31.2	AY291315.1_SARS-CoV-1_FFM1
8940	8957	1437	1454	18	18	94.44	10648	29727	0.17	0.06	L1FLnI_6q21ea	AY291315.1_SARS-CoV-1_FFM1
95	108	1440	1427	14	14	100	10678	29727	0.13	0.05	L1FLnI_12q21.1b	AY291315.1_SARS-CoV-1_FFM1
4430	4443	1443	1430	14	14	100	8921	29727	0.16	0.05	L1FLnI_6p12.3r	AY291315.1_SARS-CoV-1_FFM1
2814	2826	1447	1435	13	13	100	8768	29727	0.15	0.04	L1FLnI_4q34.1e	AY291315.1_SARS-CoV-1_FFM1
2508	2521	1449	1436	14	14	100	10140	29727	0.14	0.05	L1FLnI_14q21.3k	AY291315.1_SARS-CoV-1_FFM1
1301	1314	1450	1437	14	14	100	8648	29727	0.16	0.05	L1FLnI_5q23.2r	AY291315.1_SARS-CoV-1_FFM1
49	67	1451	1434	19	18	94.74	9023	29727	0.21	0.06	L1FLnI_4q25l	AY291315.1_SARS-CoV-1_FFM1
2156	2167	1452	1441	12	12	100	3798	29727	0.32	0.04	ERVLB4_15q26.2a	AY291315.1_SARS-CoV-1_FFM1
4296	4307	1452	1463	12	12	100	6353	29727	0.19	0.04	HERVH_18q12.2c	AY291315.1_SARS-CoV-1_FFM1
3070	3088	1456	1439	19	18	94.74	10379	29727	0.18	0.06	L1FLnI_10p15.1d	AY291315.1_SARS-CoV-1_FFM1
10424	10436	1457	1469	13	13	100	10449	29727	0.12	0.04	L1FLnI_1q41aa	AY291315.1_SARS-CoV-1_FFM1
2328	2341	1459	1472	14	14	100	8691	29727	0.16	0.05	L1FLnI_8q24.22a	AY291315.1_SARS-CoV-1_FFM1
3912	3926	1460	1474	15	15	100	10415	29727	0.14	0.05	L1FLnI_6q14.1q	AY291315.1_SARS-CoV-1_FFM1
3724	3737	1464	1451	14	14	100	10026	29727	0.14	0.05	L1FLnI_4q35.1f	AY291315.1_SARS-CoV-1_FFM1
430	441	1467	1456	12	12	100	5656	29727	0.21	0.04	HERVH_2p22.3f	AY291315.1_SARS-CoV-1_FFM1
2697	2712	1467	1482	16	16	100	10020	29727	0.16	0.05	L1FLnI_5p13.2p	AY291315.1_SARS-CoV-1_FFM1
282	296	1471	1457	15	15	100	9334	29727	0.16	0.05	L1FLnI_18p11.23a	AY291315.1_SARS-CoV-1_FFM1
1822	1836	1471	1485	15	15	100	10018	29727	0.15	0.05	L1FLnI_Xq11.1p	AY291315.1_SARS-CoV-1_FFM1
2512	2525	1473	1460	14	14	100	10458	29727	0.13	0.05	L1FLnI_9q31.1y	AY291315.1_SARS-CoV-1_FFM1
2560	2573	1474	1487	14	14	100	9145	29727	0.15	0.05	L1FLnI_8q24.21v	AY291315.1_SARS-CoV-1_FFM1
1376	1387	1476	1465	12	12	100	10169	29727	0.12	0.04	L1FLnI_14q23.3c	AY291315.1_SARS-CoV-1_FFM1
957	971	1478	1492	15	15	100	10493	29727	0.14	0.05	L1FLnI_Xq23jb	AY291315.1_SARS-CoV-1_FFM1
1831	1843	1479	1467	13	13	100	1881	29727	0.69	0.04	ERV316A3_Xq21.1b	AY291315.1_SARS-CoV-1_FFM1
1740	1754	1479	1493	15	15	100	10030	29727	0.15	0.05	L1FLnI_2p25.1f	AY291315.1_SARS-CoV-1_FFM1
562	577	1480	1495	16	16	100	10137	29727	0.16	0.05	L1FLnI_7q21.13r	AY291315.1_SARS-CoV-1_FFM1
896	915	1483	1464	20	20	95	1433	29727	1.4	0.07	ERVLE_18q12.3b	AY291315.1_SARS-CoV-1_FFM1
2100	2114	1483	1497	15	15	100	9687	29727	0.15	0.05	L1FLnI_8q24.11c	AY291315.1_SARS-CoV-1_FFM1
1816	1831	1486	1471	16	16	100	12238	29727	0.13	0.05	LTR25_Yq11.223d	AY291315.1_SARS-CoV-1_FFM1
4502	4516	1489	1503	15	15	100	5643	29727	0.27	0.05	HERVL_1q31.3b	AY291315.1_SARS-CoV-1_FFM1
699	714	1491	1506	16	16	100	1003	29727	1.6	0.05	ERVLE_5p13.3b	AY291315.1_SARS-CoV-1_FFM1
10391	10406	1491	1476	16	16	100	10448	29727	0.15	0.05	L1FLnI_9p22.3c	AY291315.1_SARS-CoV-1_FFM1
3000	3014	1492	1478	15	15	100	10512	29727	0.14	0.05	L1FLnI_2q21.2h	AY291315.1_SARS-CoV-1_FFM1
4678	4692	1493	1479	15	15	100	6270	29727	0.24	0.05	HERV9_Yq11.222c	AY291315.1_SARS-CoV-1_FFM1
80	93	1494	1481	14	14	100	2177	29727	0.64	0.05	ERV316A3_5p15.1a	AY291315.1_SARS-CoV-1_FFM1
3433	3446	1495	1508	14	14	100	10448	29727	0.13	0.05	L1FLnI_13q12.3g	AY291315.1_SARS-CoV-1_FFM1
2892	2904	1498	1510	13	13	100	10137	29727	0.13	0.04	L1FLnI_9p22.2c	AY291315.1_SARS-CoV-1_FFM1
1586	1598	1499	1511	13	13	100	2111	29727	0.62	0.04	ERVLE_Xp11.22c	AY291315.1_SARS-CoV-1_FFM1
3243	3256	1502	1515	14	14	100	9829	29727	0.14	0.05	L1FLnI_6q16.3o	AY291315.1_SARS-CoV-1_FFM1
966	982	1504	1488	17	17	100	10110	29727	0.17	0.06	L1FLnI_9p24.1x	AY291315.1_SARS-CoV-1_FFM1
973	986	1505	1518	14	14	100	2996	29727	0.47	0.05	PRIMA41_19q13.2b	AY291315.1_SARS-CoV-1_FFM1
1250	1264	1506	1520	15	15	100	10136	29727	0.15	0.05	L1FLnI_Xp22.2t	AY291315.1_SARS-CoV-1_FFM1
2858	2872	1508	1522	15	15	100	10030	29727	0.15	0.05	L1FLnI_6q22.1ga	AY291315.1_SARS-CoV-1_FFM1
8654	8669	1510	1495	16	16	100	10194	29727	0.16	0.05	L1FLnI_8q12.3ba	AY291315.1_SARS-CoV-1_FFM1
1292	1306	1513	1499	15	15	100	10169	29727	0.15	0.05	L1FLnI_Xq27.3u	AY291315.1_SARS-CoV-1_FFM1
5503	5516	1515	1502	14	14	100	10188	29727	0.14	0.05	L1FLnI_3p12.1d	AY291315.1_SARS-CoV-1_FFM1
1779	1792	1516	1529	14	14	100	10463	29727	0.13	0.05	L1FLnI_8q13.2o	AY291315.1_SARS-CoV-1_FFM1
810	821	1520	1531	12	12	100	3928	29727	0.31	0.04	HERVL_6q24.3a	AY291315.1_SARS-CoV-1_FFM1
5934	5945	1522	1533	12	12	100	8605	29727	0.14	0.04	L1FLnI_Xp11.21qc	AY291315.1_SARS-CoV-1_FFM1
2185	2196	1524	1513	12	12	100	9232	29727	0.13	0.04	HERVK11_1q25.3	AY291315.1_SARS-CoV-1_FFM1
6266	6278	1527	1539	13	13	100	10044	29727	0.13	0.04	L1FLnI_2q14.3b	AY291315.1_SARS-CoV-1_FFM1
172	185	1529	1542	14	14	100	9912	29727	0.14	0.05	L1FLnI_1q43o	AY291315.1_SARS-CoV-1_FFM1
1801	1813	1531	1543	13	13	100	2140	29727	0.61	0.04	ERVLE_5q21.3f	AY291315.1_SARS-CoV-1_FFM1
3106	3124	1535	1553	19	19	94.74	7404	29727	0.26	0.06	HARLEQUIN_17q21.31	AY291315.1_SARS-CoV-1_FFM1
289	302	1536	1523	14	14	100	10082	29727	0.14	0.05	L1FLnI_19q13.11a	AY291315.1_SARS-CoV-1_FFM1
2902	2916	1538	1524	15	15	100	3701	29727	0.41	0.05	MER61_12q23.3	AY291315.1_SARS-CoV-1_FFM1
5613	5624	1540	1551	12	12	100	9281	29727	0.13	0.04	HERV3_19p12b	AY291315.1_SARS-CoV-1_FFM1
491	505	1540	1526	15	15	100	10097	29727	0.15	0.05	L1FLnI_14q31.3s	AY291315.1_SARS-CoV-1_FFM1
3123	3136	1544	1557	14	14	100	10012	29727	0.14	0.05	L1FLnI_3q28q	AY291315.1_SARS-CoV-1_FFM1
1881	1894	1548	1561	14	14	100	10434	29727	0.13	0.05	L1FLnI_7q21.11x	AY291315.1_SARS-CoV-1_FFM1
160	171	1549	1538	12	12	100	734	29727	1.63	0.04	HERVKC4_19q11	AY291315.1_SARS-CoV-1_FFM1
1260	1273	1550	1563	14	14	100	10083	29727	0.14	0.05	L1FLnI_5p11a	AY291315.1_SARS-CoV-1_FFM1
1630	1642	1552	1564	13	13	100	10121	29727	0.13	0.04	L1FLnI_11p15.4ha	AY291315.1_SARS-CoV-1_FFM1
447	460	1553	1566	14	14	100	1814	29727	0.77	0.05	HERVL40_12p11.1	AY291315.1_SARS-CoV-1_FFM1
4643	4654	1554	1543	12	12	100	9601	29727	0.12	0.04	L1FLnI_4q32.3y	AY291315.1_SARS-CoV-1_FFM1
2823	2835	1555	1567	13	13	100	10124	29727	0.13	0.04	L1FLnI_6q13s	AY291315.1_SARS-CoV-1_FFM1
2502	2515	1557	1570	14	14	100	5127	29727	0.27	0.05	ERV316A3_14q32.31b	AY291315.1_SARS-CoV-1_FFM1
1503	1515	1559	1571	13	13	100	1765	29727	0.74	0.04	HERVL32_1p31.1a	AY291315.1_SARS-CoV-1_FFM1
2474	2487	1559	1546	14	14	100	10020	29727	0.14	0.05	L1FLnI_9q22.32c	AY291315.1_SARS-CoV-1_FFM1
1240	1251	1562	1573	12	12	100	2591	29727	0.46	0.04	MER4_2q14.1a	AY291315.1_SARS-CoV-1_FFM1
7496	7510	1565	1551	15	15	100	10117	29727	0.15	0.05	L1FLnI_20p12.1e	AY291315.1_SARS-CoV-1_FFM1
4516	4527	1566	1577	12	12	100	11079	29727	0.11	0.04	L1FLnI_4q28.3ia	AY291315.1_SARS-CoV-1_FFM1
4273	4286	1567	1554	14	14	100	10424	29727	0.13	0.05	L1FLnI_9q33.1a	AY291315.1_SARS-CoV-1_FFM1
8154	8165	1570	1581	12	12	100	8708	29727	0.14	0.04	L1FLnI_Xq24u	AY291315.1_SARS-CoV-1_FFM1
844	858	1577	1591	15	15	100	8795	29727	0.17	0.05	L1FLnI_5p15.33b	AY291315.1_SARS-CoV-1_FFM1
1233	1250	1578	1561	18	18	100	4502	29727	0.4	0.06	ERVLE_11q22.3a	AY291315.1_SARS-CoV-1_FFM1
565	584	1578	1597	20	20	100	10138	29727	0.2	0.07	L1FLnI_2p13.2e	AY291315.1_SARS-CoV-1_FFM1
1613	1627	1584	1570	15	15	100	10118	29727	0.15	0.05	L1FLnI_3p25.1l	AY291315.1_SARS-CoV-1_FFM1
941	955	1584	1598	15	15	100	10410	29727	0.14	0.05	L1FLnI_Xq22.3ya	AY291315.1_SARS-CoV-1_FFM1
416	431	1586	1571	16	16	100	10466	29727	0.15	0.05	L1FLnI_Xq13.3oa	AY291315.1_SARS-CoV-1_FFM1
1123	1134	1587	1576	12	12	100	9675	29727	0.12	0.04	L1FLnI_11q24.1a	AY291315.1_SARS-CoV-1_FFM1
8	20	1591	1579	13	13	100	1949	29727	0.67	0.04	ERVLE_1q41b	AY291315.1_SARS-CoV-1_FFM1
2728	2742	1592	1606	15	15	100	10178	29727	0.15	0.05	L1FLnI_9p23e	AY291315.1_SARS-CoV-1_FFM1
2030	2042	1598	1610	13	13	100	2217	29727	0.59	0.04	ERVLB4_3q25.2b	AY291315.1_SARS-CoV-1_FFM1
521	533	1599	1611	13	13	100	623	29727	2.09	0.04	ERVLE_6q14.1b	AY291315.1_SARS-CoV-1_FFM1
1804	1816	1599	1587	13	13	100	10020	29727	0.13	0.04	L1FLnI_2q23.3i	AY291315.1_SARS-CoV-1_FFM1
898	910	1602	1614	13	13	100	10128	29727	0.13	0.04	L1FLnI_11q23.3f	AY291315.1_SARS-CoV-1_FFM1
1300	1311	1604	1615	12	12	100	3416	29727	0.35	0.04	ERVLE_18q21.32c	AY291315.1_SARS-CoV-1_FFM1
1087	1100	1604	1591	14	14	100	4121	29727	0.34	0.05	HUERSP3B_6p22.3b	AY291315.1_SARS-CoV-1_FFM1
222	234	1605	1593	13	13	100	1375	29727	0.95	0.04	MER34B_5q11.2	AY291315.1_SARS-CoV-1_FFM1
3602	3614	1607	1595	13	13	100	9887	29727	0.13	0.04	L1FLnI_Yq11.222ca	AY291315.1_SARS-CoV-1_FFM1
3492	3505	1610	1623	14	14	100	4391	29727	0.32	0.05	HERVH_5q32a	AY291315.1_SARS-CoV-1_FFM1
3409	3421	1613	1601	13	13	100	8353	29727	0.16	0.04	HERVI_18q12.2	AY291315.1_SARS-CoV-1_FFM1
3093	3105	1614	1602	13	13	100	3414	29727	0.38	0.04	ERV316A3_4q32.1c	AY291315.1_SARS-CoV-1_FFM1
2171	2183	1615	1603	13	13	100	10024	29727	0.13	0.04	L1FLnI_1q25.2a	AY291315.1_SARS-CoV-1_FFM1
655	667	1615	1627	13	13	100	9799	29727	0.13	0.04	L1FLnI_Xq13.3sa	AY291315.1_SARS-CoV-1_FFM1
812	824	1618	1630	13	13	100	6521	29727	0.2	0.04	HERVL_Xq25g	AY291315.1_SARS-CoV-1_FFM1
1138	1149	1622	1633	12	12	100	2599	29727	0.46	0.04	HERVL40_18q11.2c	AY291315.1_SARS-CoV-1_FFM1
9391	9403	1623	1611	13	13	100	10154	29727	0.13	0.04	L1FLnI_2q22.1i	AY291315.1_SARS-CoV-1_FFM1
1637	1648	1624	1635	12	12	100	10021	29727	0.12	0.04	L1FLnI_7q31.32h	AY291315.1_SARS-CoV-1_FFM1
3008	3021	1626	1613	14	14	100	10020	29727	0.14	0.05	L1FLnI_1q44h	AY291315.1_SARS-CoV-1_FFM1
9716	9733	1627	1610	18	18	94.44	10146	29727	0.18	0.06	L1FLnI_6p22.1c	AY291315.1_SARS-CoV-1_FFM1
132	145	1630	1617	14	14	100	8900	29727	0.16	0.05	L1FLnI_12q12i	AY291315.1_SARS-CoV-1_FFM1
9856	9867	1633	1644	12	12	100	10138	29727	0.12	0.04	L1FLnI_15q21.3u	AY291315.1_SARS-CoV-1_FFM1
832	844	1634	1646	13	13	100	9592	29727	0.14	0.04	L1FLnI_12q23.2c	AY291315.1_SARS-CoV-1_FFM1
3849	3862	1634	1621	14	14	100	9121	29727	0.15	0.05	L1FLnI_5q23.3o	AY291315.1_SARS-CoV-1_FFM1
2762	2777	1636	1651	16	16	100	5782	29727	0.28	0.05	HUERSP3B_13q31.1	AY291315.1_SARS-CoV-1_FFM1
1972	1984	1638	1626	13	13	100	2546	29727	0.51	0.04	PABLA_6q27a	AY291315.1_SARS-CoV-1_FFM1
6085	6099	1640	1654	15	15	100	8718	29727	0.17	0.05	L1FLnI_18q21.1g	AY291315.1_SARS-CoV-1_FFM1
1991	2005	1642	1656	15	15	100	2940	29727	0.51	0.05	HERV9_10q21.1a	AY291315.1_SARS-CoV-1_FFM1
1062	1076	1643	1657	15	15	100	3226	29727	0.46	0.05	ERV316A3_3p21.31c	AY291315.1_SARS-CoV-1_FFM1
301	315	1645	1659	15	15	100	9394	29727	0.16	0.05	L1FLnI_4q31.3d	AY291315.1_SARS-CoV-1_FFM1
3728	3740	1648	1660	13	13	100	9550	29727	0.14	0.04	L1FLnI_5q11.1i	AY291315.1_SARS-CoV-1_FFM1
9840	9852	1651	1639	13	13	100	10125	29727	0.13	0.04	L1FLnI_7q35q	AY291315.1_SARS-CoV-1_FFM1
451	464	1653	1640	14	14	100	10028	29727	0.14	0.05	L1FLnI_Xq13.2f	AY291315.1_SARS-CoV-1_FFM1
3199	3213	1655	1641	15	15	100	4676	29727	0.32	0.05	MER4B_8q21.3a	AY291315.1_SARS-CoV-1_FFM1
751	770	1656	1676	20	21	95.24	9512	29727	0.21	0.07	L1FLnI_6p25.3d	AY291315.1_SARS-CoV-1_FFM1
53	66	1656	1643	14	14	100	494	29727	2.83	0.05	MER61_12q13.3	AY291315.1_SARS-CoV-1_FFM1
1408	1421	1658	1645	14	14	100	9400	29727	0.15	0.05	L1FLnI_4q13.3e	AY291315.1_SARS-CoV-1_FFM1
1561	1574	1658	1671	14	14	100	3774	29727	0.37	0.05	LTR25_17q22	AY291315.1_SARS-CoV-1_FFM1
1357	1370	1660	1673	14	14	100	8537	29727	0.16	0.05	L1FLnI_12q21.1ea	AY291315.1_SARS-CoV-1_FFM1
3695	3707	1662	1650	13	13	100	9246	29727	0.14	0.04	L1FLnI_10p13b	AY291315.1_SARS-CoV-1_FFM1
5788	5801	1665	1652	14	14	100	8871	29727	0.16	0.05	L1FLnI_11q23.1a	AY291315.1_SARS-CoV-1_FFM1
9968	9983	1665	1680	16	16	100	10071	29727	0.16	0.05	L1FLnI_4q12ca	AY291315.1_SARS-CoV-1_FFM1
2901	2912	1666	1655	12	12	100	10025	29727	0.12	0.04	L1FLnI_8q21.13a	AY291315.1_SARS-CoV-1_FFM1
5928	5941	1670	1657	14	14	100	10421	29727	0.13	0.05	L1FLnI_18q12.1n	AY291315.1_SARS-CoV-1_FFM1
282	295	1672	1659	14	14	100	446	29727	3.14	0.05	ERVLE_13q31.3f	AY291315.1_SARS-CoV-1_FFM1
5407	5420	1673	1686	14	14	100	9940	29727	0.14	0.05	L1FLnI_Xq22.1l	AY291315.1_SARS-CoV-1_FFM1
916	929	1675	1662	14	14	100	10158	29727	0.14	0.05	L1FLnI_5q13.2j	AY291315.1_SARS-CoV-1_FFM1
4723	4736	1679	1692	14	14	100	7158	29727	0.2	0.05	HERVH48_4p12	AY291315.1_SARS-CoV-1_FFM1
1587	1602	1679	1664	16	16	100	10146	29727	0.16	0.05	L1FLnI_6q14.3na	AY291315.1_SARS-CoV-1_FFM1
1690	1703	1680	1667	14	14	100	8785	29727	0.16	0.05	L1FLnI_13q21.31a	AY291315.1_SARS-CoV-1_FFM1
2734	2746	1681	1669	13	13	100	10145	29727	0.13	0.04	L1FLnI_Xp11.21cb	AY291315.1_SARS-CoV-1_FFM1
7254	7268	1683	1697	15	15	100	8037	29727	0.19	0.05	HERVEA_Yq11.223a	AY291315.1_SARS-CoV-1_FFM1
1080	1092	1686	1674	13	13	100	10150	29727	0.13	0.04	L1FLnI_4q21.22i	AY291315.1_SARS-CoV-1_FFM1
977	989	1688	1676	13	13	100	1344	29727	0.97	0.04	HERVL40_10p11.22	AY291315.1_SARS-CoV-1_FFM1
6774	6786	1690	1678	13	13	100	9645	29727	0.13	0.04	L1FLnI_Xq27.1t	AY291315.1_SARS-CoV-1_FFM1
1732	1749	1691	1708	18	18	100	9990	29727	0.18	0.06	L1FLnI_20p12.2e	AY291315.1_SARS-CoV-1_FFM1
1248	1261	1694	1681	14	14	100	1817	29727	0.77	0.05	MER41_5p14.1	AY291315.1_SARS-CoV-1_FFM1
5795	5809	1698	1684	15	15	100	8281	29727	0.18	0.05	HUERSP3B_4p15.1	AY291315.1_SARS-CoV-1_FFM1
2648	2662	1701	1715	15	15	100	9560	29727	0.16	0.05	L1FLnI_4q21.1l	AY291315.1_SARS-CoV-1_FFM1
3648	3662	1703	1717	15	15	100	8445	29727	0.18	0.05	HERVH_4q28.3k	AY291315.1_SARS-CoV-1_FFM1
1191	1204	1704	1691	14	14	100	9585	29727	0.15	0.05	L1FLnI_7q31.31a	AY291315.1_SARS-CoV-1_FFM1
192	206	1707	1721	15	15	100	616	29727	2.44	0.05	ERVLE_8p12e	AY291315.1_SARS-CoV-1_FFM1
2233	2245	1710	1722	13	13	100	5663	29727	0.23	0.04	HERVH_14q21.2b	AY291315.1_SARS-CoV-1_FFM1
3	17	1712	1726	15	15	100	10152	29727	0.15	0.05	L1FLnI_Xq25ac	AY291315.1_SARS-CoV-1_FFM1
9425	9441	1713	1697	17	17	100	9884	29727	0.17	0.06	L1FLnI_Xq25hb	AY291315.1_SARS-CoV-1_FFM1
8976	8990	1714	1700	15	15	100	10880	29727	0.14	0.05	L1FLnI_Xq27.1v	AY291315.1_SARS-CoV-1_FFM1
2697	2716	1714	1733	20	20	95	8635	29727	0.23	0.07	PRIMA4_18q23b	AY291315.1_SARS-CoV-1_FFM1
1734	1747	1717	1730	14	14	100	10158	29727	0.14	0.05	L1FLnI_14q13.3f	AY291315.1_SARS-CoV-1_FFM1
2312	2328	1720	1704	17	17	100	6293	29727	0.27	0.06	HERVIP10FH_5q32	AY291315.1_SARS-CoV-1_FFM1
449	464	1723	1708	16	16	100	8848	29727	0.18	0.05	L1FLnI_2q21.2i	AY291315.1_SARS-CoV-1_FFM1
9591	9605	1728	1742	15	15	100	10025	29727	0.15	0.05	L1FLnI_12q24.32c	AY291315.1_SARS-CoV-1_FFM1
3423	3437	1729	1743	15	15	100	8516	29727	0.18	0.05	L1FLnI_Xq26.2c	AY291315.1_SARS-CoV-1_FFM1
50	63	1730	1717	14	14	100	10119	29727	0.14	0.05	L1FLnI_Xq27.1f	AY291315.1_SARS-CoV-1_FFM1
2515	2528	1732	1745	14	14	100	7242	29727	0.19	0.05	HERVIP10F_7q33b	AY291315.1_SARS-CoV-1_FFM1
1371	1384	1732	1719	14	14	100	10072	29727	0.14	0.05	L1FLnI_Xq23q	AY291315.1_SARS-CoV-1_FFM1
1944	1957	1733	1720	14	14	100	2386	29727	0.59	0.05	HERV9_7p14.1	AY291315.1_SARS-CoV-1_FFM1
1385	1398	1734	1747	14	14	100	1941	29727	0.72	0.05	HML1_19q13.41a	AY291315.1_SARS-CoV-1_FFM1
1004	1020	1735	1751	17	17	100	1437	29727	1.18	0.06	ERVL_6q16.3a	AY291315.1_SARS-CoV-1_FFM1
784	797	1736	1723	14	14	100	999	29727	1.4	0.05	ERV316A3_4q13.1e	AY291315.1_SARS-CoV-1_FFM1
2516	2529	1739	1752	14	14	100	11558	29727	0.12	0.05	L1FLnI_Xq24g	AY291315.1_SARS-CoV-1_FFM1
1573	1588	1740	1725	16	16	100	10422	29727	0.15	0.05	L1FLnI_3q13.13ja	AY291315.1_SARS-CoV-1_FFM1
2859	2872	1741	1754	14	14	100	4783	29727	0.29	0.05	HUERSP1_4q28.3	AY291315.1_SARS-CoV-1_FFM1
1233	1248	1742	1727	16	16	100	10026	29727	0.16	0.05	L1FLnI_12q13.2h	AY291315.1_SARS-CoV-1_FFM1
894	906	1743	1755	13	13	100	10159	29727	0.13	0.04	L1FLnI_1p31.3f	AY291315.1_SARS-CoV-1_FFM1
2934	2946	1743	1731	13	13	100	9302	29727	0.14	0.04	L1FLnI_5p13.2ba	AY291315.1_SARS-CoV-1_FFM1
1577	1589	1744	1756	13	13	100	8561	29727	0.15	0.04	L1FLnI_4p15.1i	AY291315.1_SARS-CoV-1_FFM1
1743	1755	1745	1733	13	13	100	2267	29727	0.57	0.04	MER4B_4p16.1a	AY291315.1_SARS-CoV-1_FFM1
3121	3133	1746	1758	13	13	100	10027	29727	0.13	0.04	L1FLnI_3q13.11b	AY291315.1_SARS-CoV-1_FFM1
1983	1996	1748	1761	14	14	100	2486	29727	0.56	0.05	ERV316A3_Xq25b	AY291315.1_SARS-CoV-1_FFM1
2376	2388	1750	1738	13	13	100	10136	29727	0.13	0.04	L1FLnI_12p13.2j	AY291315.1_SARS-CoV-1_FFM1
2896	2909	1752	1765	14	14	100	7203	29727	0.19	0.05	HERVFRD_12q21.31b	AY291315.1_SARS-CoV-1_FFM1
5561	5576	1753	1768	16	16	100	8597	29727	0.19	0.05	L1FLnI_7p14.1i	AY291315.1_SARS-CoV-1_FFM1
263	276	1755	1742	14	14	100	1570	29727	0.89	0.05	ERVLE_6p21.32	AY291315.1_SARS-CoV-1_FFM1
438	452	1756	1770	15	15	100	10132	29727	0.15	0.05	L1FLnI_6p22.3w	AY291315.1_SARS-CoV-1_FFM1
9219	9235	1760	1744	17	17	100	10150	29727	0.17	0.06	L1FLnI_12q12m	AY291315.1_SARS-CoV-1_FFM1
310	323	1760	1773	14	14	100	10133	29727	0.14	0.05	L1FLnI_5q21.3y	AY291315.1_SARS-CoV-1_FFM1
953	966	1761	1774	14	14	100	10133	29727	0.14	0.05	L1FLnI_11p13d	AY291315.1_SARS-CoV-1_FFM1
289	301	1763	1775	13	13	100	834	29727	1.56	0.04	ERVLE_14q21.2a	AY291315.1_SARS-CoV-1_FFM1
9590	9602	1764	1776	13	13	100	9712	29727	0.13	0.04	L1FLnI_13q21.32b	AY291315.1_SARS-CoV-1_FFM1
254	266	1764	1752	13	13	100	11325	29727	0.11	0.04	L1FLnI_1p22.3p	AY291315.1_SARS-CoV-1_FFM1
3916	3929	1765	1778	14	14	100	10087	29727	0.14	0.05	L1FLnI_9q31.1t	AY291315.1_SARS-CoV-1_FFM1
152	166	1768	1754	15	15	100	952	29727	1.58	0.05	ERV316A3_5q22.2a	AY291315.1_SARS-CoV-1_FFM1
3344	3356	1768	1780	13	13	100	10135	29727	0.13	0.04	L1FLnI_1q21.3f	AY291315.1_SARS-CoV-1_FFM1
9729	9741	1769	1781	13	13	100	10164	29727	0.13	0.04	L1FLnI_1p36.23	AY291315.1_SARS-CoV-1_FFM1
75	87	1770	1782	13	13	100	10147	29727	0.13	0.04	L1FLnI_Xq21.1a	AY291315.1_SARS-CoV-1_FFM1
1008	1021	1774	1761	14	14	100	1451	29727	0.96	0.05	ERVLE_6q23.2c	AY291315.1_SARS-CoV-1_FFM1
1349	1360	1776	1787	12	12	100	10458	29727	0.11	0.04	L1FLnI_22q11.1l	AY291315.1_SARS-CoV-1_FFM1
7473	7489	1777	1794	17	18	94.44	9001	29727	0.19	0.06	L1FLnI_4q34.1p	AY291315.1_SARS-CoV-1_FFM1
511	526	1779	1764	16	16	100	599	29727	2.67	0.05	ERVL_9q33.2a	AY291315.1_SARS-CoV-1_FFM1
1151	1163	1779	1791	13	13	100	9465	29727	0.14	0.04	HERVK11_19p12a	AY291315.1_SARS-CoV-1_FFM1
64	82	1780	1762	19	19	94.74	762	29727	2.49	0.06	ERVLE_12q24.32	AY291315.1_SARS-CoV-1_FFM1
8558	8571	1781	1768	14	14	100	9629	29727	0.15	0.05	L1FLnI_12q21.31ea	AY291315.1_SARS-CoV-1_FFM1
1525	1538	1782	1769	14	14	100	10849	29727	0.13	0.05	L1FLnI_9p24.2l	AY291315.1_SARS-CoV-1_FFM1
101	112	1783	1772	12	12	100	10473	29727	0.11	0.04	L1FLnI_12q23.1ia	AY291315.1_SARS-CoV-1_FFM1
613	624	1784	1773	12	12	100	6237	29727	0.19	0.04	ERVLB4_1q43c	AY291315.1_SARS-CoV-1_FFM1
3286	3301	1788	1803	16	16	100	10137	29727	0.16	0.05	L1FLnI_11p12ra	AY291315.1_SARS-CoV-1_FFM1
2060	2072	1791	1779	13	13	100	6693	29727	0.19	0.04	HERVL_2q22.3c	AY291315.1_SARS-CoV-1_FFM1
10047	10060	1792	1805	14	14	100	10447	29727	0.13	0.05	L1FLnI_9p22.2i	AY291315.1_SARS-CoV-1_FFM1
1928	1940	1795	1783	13	13	100	10151	29727	0.13	0.04	L1FLnI_Xq13.1u	AY291315.1_SARS-CoV-1_FFM1
1002	1015	1797	1810	14	14	100	3175	29727	0.44	0.05	HERVP71A_13q34a	AY291315.1_SARS-CoV-1_FFM1
2063	2075	1798	1786	13	13	100	10136	29727	0.13	0.04	L1FLnI_Xp11.21aa	AY291315.1_SARS-CoV-1_FFM1
9969	9982	1799	1812	14	14	100	10406	29727	0.13	0.05	L1FLnI_1p13.3a	AY291315.1_SARS-CoV-1_FFM1
11025	11037	1802	1814	13	13	100	11424	29727	0.11	0.04	L1FLnI_6q16.1n	AY291315.1_SARS-CoV-1_FFM1
9171	9185	1804	1790	15	15	100	12238	29727	0.12	0.05	LTR25_Yq11.223d	AY291315.1_SARS-CoV-1_FFM1
451	464	1806	1819	14	14	100	9334	29727	0.15	0.05	L1FLnI_13q31.3l	AY291315.1_SARS-CoV-1_FFM1
1718	1730	1806	1794	13	13	100	10150	29727	0.13	0.04	L1FLnI_2q34h	AY291315.1_SARS-CoV-1_FFM1
234	246	1808	1796	13	13	100	10010	29727	0.13	0.04	L1FLnI_3p26.3g	AY291315.1_SARS-CoV-1_FFM1
2693	2705	1809	1797	13	13	100	10029	29727	0.13	0.04	L1FLnI_12q12ab	AY291315.1_SARS-CoV-1_FFM1
2798	2810	1811	1799	13	13	100	10151	29727	0.13	0.04	L1FLnI_8q24.12l	AY291315.1_SARS-CoV-1_FFM1
1254	1266	1812	1800	13	13	100	1874	29727	0.69	0.04	ERVLE_15q25.1f	AY291315.1_SARS-CoV-1_FFM1
2895	2907	1813	1825	13	13	100	3508	29727	0.37	0.04	MER41_15q13.3	AY291315.1_SARS-CoV-1_FFM1
1509	1521	1815	1803	13	13	100	9564	29727	0.14	0.04	L1FLnI_2q34ba	AY291315.1_SARS-CoV-1_FFM1
1604	1618	1817	1831	15	15	100	9307	29727	0.16	0.05	L1FLnI_6q24.1i	AY291315.1_SARS-CoV-1_FFM1
184	196	1822	1810	13	13	100	10645	29727	0.12	0.04	L1FLnI_1p31.1pb	AY291315.1_SARS-CoV-1_FFM1
805	817	1823	1835	13	13	100	3031	29727	0.43	0.04	MER41_3p22.1b	AY291315.1_SARS-CoV-1_FFM1
643	655	1825	1837	13	13	100	10132	29727	0.13	0.04	L1FLnI_2q21.3g	AY291315.1_SARS-CoV-1_FFM1
4739	4751	1828	1840	13	13	100	9007	29727	0.14	0.04	L1FLnI_4p15.1y	AY291315.1_SARS-CoV-1_FFM1
1054	1066	1829	1817	13	13	100	9545	29727	0.14	0.04	L1FLnI_1p22.1a	AY291315.1_SARS-CoV-1_FFM1
10153	10165	1829	1841	13	13	100	10585	29727	0.12	0.04	L1FLnI_Xq21.2p	AY291315.1_SARS-CoV-1_FFM1
6662	6674	1830	1842	13	13	100	10460	29727	0.12	0.04	L1FLnI_12p11.1a	AY291315.1_SARS-CoV-1_FFM1
379	392	1831	1818	14	14	100	9377	29727	0.15	0.05	L1FLnI_2q32.1r	AY291315.1_SARS-CoV-1_FFM1
1816	1829	1832	1845	14	14	100	10138	29727	0.14	0.05	L1FLnI_12q21.32a	AY291315.1_SARS-CoV-1_FFM1
2575	2587	1835	1847	13	13	100	10101	29727	0.13	0.04	L1FLnI_6q14.1xb	AY291315.1_SARS-CoV-1_FFM1
2355	2366	1836	1825	12	12	100	10009	29727	0.12	0.04	L1FLnI_3q11.2h	AY291315.1_SARS-CoV-1_FFM1
2822	2835	1836	1849	14	14	100	9237	29727	0.15	0.05	L1FLnI_8q24.13e	AY291315.1_SARS-CoV-1_FFM1
1696	1707	1837	1826	12	12	100	10415	29727	0.12	0.04	L1FLnI_14q23.3g	AY291315.1_SARS-CoV-1_FFM1
55	68	1838	1851	14	14	100	556	29727	2.52	0.05	ERV316A3_4q25b	AY291315.1_SARS-CoV-1_FFM1
2216	2227	1838	1827	12	12	100	9989	29727	0.12	0.04	L1FLnI_13q33.3k	AY291315.1_SARS-CoV-1_FFM1
794	807	1840	1853	14	14	100	6433	29727	0.22	0.05	MER4_Xq22.1d	AY291315.1_SARS-CoV-1_FFM1
565	577	1843	1855	13	13	100	10648	29727	0.12	0.04	L1FLnI_6q21ea	AY291315.1_SARS-CoV-1_FFM1
6713	6726	1851	1864	14	14	100	10787	29727	0.13	0.05	L1FLnI_2p16.3q	AY291315.1_SARS-CoV-1_FFM1
5070	5085	1853	1868	16	16	100	6216	29727	0.26	0.05	HERVL18_2q23.1	AY291315.1_SARS-CoV-1_FFM1
1479	1493	1856	1842	15	15	100	9803	29727	0.15	0.05	L1FLnI_2q24.1ga	AY291315.1_SARS-CoV-1_FFM1
2401	2415	1857	1871	15	15	100	3778	29727	0.4	0.05	ERVLE_6q14.3d	AY291315.1_SARS-CoV-1_FFM1
837	850	1857	1844	14	14	100	9215	29727	0.15	0.05	L1FLnI_Xq24l	AY291315.1_SARS-CoV-1_FFM1
1187	1201	1858	1872	15	15	100	3682	29727	0.41	0.05	ERVLE_9q33.2c	AY291315.1_SARS-CoV-1_FFM1
1053	1067	1859	1845	15	15	100	11410	29727	0.13	0.05	L1FLnI_1q43e	AY291315.1_SARS-CoV-1_FFM1
5857	5870	1861	1874	14	14	100	6531	29727	0.21	0.05	MER4_Xp11.3c	AY291315.1_SARS-CoV-1_FFM1
434	446	1863	1851	13	13	100	4085	29727	0.32	0.04	ERVLE_1q41f	AY291315.1_SARS-CoV-1_FFM1
1235	1251	1864	1848	17	17	94.12	2851	29727	0.6	0.06	ERV316A3_17q21.2	AY291315.1_SARS-CoV-1_FFM1
3813	3829	1865	1881	17	17	100	10098	29727	0.17	0.06	L1FLnI_4q34.1n	AY291315.1_SARS-CoV-1_FFM1
1706	1718	1866	1854	13	13	100	10132	29727	0.13	0.04	L1FLnI_20q11.1g	AY291315.1_SARS-CoV-1_FFM1
315	329	1869	1883	15	15	100	3175	29727	0.47	0.05	ERV316A3_Xp11.4a	AY291315.1_SARS-CoV-1_FFM1
3784	3797	1869	1856	14	14	100	10934	29727	0.13	0.05	L1FLnI_2q34qa	AY291315.1_SARS-CoV-1_FFM1
3922	3934	1872	1884	13	13	100	10622	29727	0.12	0.04	L1FLnI_Xq21.32c	AY291315.1_SARS-CoV-1_FFM1
6011	6024	1873	1860	14	14	100	11711	29727	0.12	0.05	L1FLnI_7q21.11w	AY291315.1_SARS-CoV-1_FFM1
664	678	1875	1861	15	15	100	10121	29727	0.15	0.05	L1FLnI_2p24.1b	AY291315.1_SARS-CoV-1_FFM1
202	215	1876	1889	14	14	100	10018	29727	0.14	0.05	L1FLnI_9q33.1g	AY291315.1_SARS-CoV-1_FFM1
2004	2016	1879	1891	13	13	100	10157	29727	0.13	0.04	L1FLnI_8q24.12i	AY291315.1_SARS-CoV-1_FFM1
1062	1075	1880	1893	14	14	100	3313	29727	0.42	0.05	ERVLB4_10q11.21	AY291315.1_SARS-CoV-1_FFM1
2383	2396	1882	1869	14	14	100	9615	29727	0.15	0.05	L1FLnI_7q31.1ha	AY291315.1_SARS-CoV-1_FFM1
2586	2598	1884	1896	13	13	100	10139	29727	0.13	0.04	L1FLnI_Xq28ta	AY291315.1_SARS-CoV-1_FFM1
1006	1021	1885	1870	16	16	100	2636	29727	0.61	0.05	HERVFH19_12p11.21	AY291315.1_SARS-CoV-1_FFM1
1892	1905	1886	1899	14	14	100	8904	29727	0.16	0.05	L1FLnI_4q26xa	AY291315.1_SARS-CoV-1_FFM1
763	776	1888	1901	14	14	100	10148	29727	0.14	0.05	L1FLnI_2q36.3m	AY291315.1_SARS-CoV-1_FFM1
4494	4507	1888	1875	14	14	100	9188	29727	0.15	0.05	L1FLnI_8q12.1c	AY291315.1_SARS-CoV-1_FFM1
1796	1808	1890	1902	13	13	100	10022	29727	0.13	0.04	L1FLnI_1q23.2c	AY291315.1_SARS-CoV-1_FFM1
4541	4554	1892	1879	14	14	100	8949	29727	0.16	0.05	L1FLnI_12q13.11q	AY291315.1_SARS-CoV-1_FFM1
3415	3428	1892	1905	14	14	100	6268	29727	0.22	0.05	PABLB_6q24.1	AY291315.1_SARS-CoV-1_FFM1
2760	2773	1893	1880	14	14	100	10029	29727	0.14	0.05	L1FLnI_11p12a	AY291315.1_SARS-CoV-1_FFM1
3521	3534	1896	1883	14	14	100	4227	29727	0.33	0.05	ERV316A3_Xq27.2d	AY291315.1_SARS-CoV-1_FFM1
592	606	1896	1910	15	15	100	10029	29727	0.15	0.05	L1FLnI_11q14.2l	AY291315.1_SARS-CoV-1_FFM1
1188	1199	1899	1888	12	12	100	9807	29727	0.12	0.04	L1FLnI_13q31.3g	AY291315.1_SARS-CoV-1_FFM1
6382	6394	1902	1890	13	13	100	8836	29727	0.15	0.04	L1FLnI_2p12c	AY291315.1_SARS-CoV-1_FFM1
4141	4155	1906	1892	15	15	100	9485	29727	0.16	0.05	L1FLnI_1p13.3k	AY291315.1_SARS-CoV-1_FFM1
2127	2147	1908	1889	21	20	95.24	2545	29727	0.83	0.07	ERVLE_4q31.21f	AY291315.1_SARS-CoV-1_FFM1
2719	2732	1909	1896	14	14	100	8579	29727	0.16	0.05	L1FLnI_15q25.3f	AY291315.1_SARS-CoV-1_FFM1
9372	9385	1910	1897	14	14	100	9450	29727	0.15	0.05	L1FLnI_2q22.1r	AY291315.1_SARS-CoV-1_FFM1
8991	9003	1911	1899	13	13	100	10641	29727	0.12	0.04	L1FLnI_Xq21.31ua	AY291315.1_SARS-CoV-1_FFM1
178	190	1911	1923	13	13	100	2926	29727	0.44	0.04	PABLA_6q26a	AY291315.1_SARS-CoV-1_FFM1
9849	9860	1913	1924	12	12	100	10016	29727	0.12	0.04	L1FLnI_14q21.2b	AY291315.1_SARS-CoV-1_FFM1
506	518	1915	1927	13	13	100	7459	29727	0.17	0.04	HERV3_Yp11.2c	AY291315.1_SARS-CoV-1_FFM1
3648	3659	1918	1907	12	12	100	10032	29727	0.12	0.04	L1FLnI_3p14.2y	AY291315.1_SARS-CoV-1_FFM1
9576	9591	1919	1934	16	16	100	10163	29727	0.16	0.05	L1FLnI_6q16.3s	AY291315.1_SARS-CoV-1_FFM1
4601	4612	1922	1911	12	12	100	4737	29727	0.25	0.04	HERVIP10FH_1q25.1	AY291315.1_SARS-CoV-1_FFM1
9862	9876	1923	1937	15	15	100	10456	29727	0.14	0.05	L1FLnI_3q25.1i	AY291315.1_SARS-CoV-1_FFM1
3340	3352	1925	1913	13	13	100	9457	29727	0.14	0.04	L1FLnI_20q13.2h	AY291315.1_SARS-CoV-1_FFM1
1521	1533	1926	1914	13	13	100	2083	29727	0.62	0.04	ERV316A3_2q36.3c	AY291315.1_SARS-CoV-1_FFM1
121	134	1929	1916	14	14	100	1093	29727	1.28	0.05	ERV316A3_2q14.1c	AY291315.1_SARS-CoV-1_FFM1
9785	9798	1931	1944	14	14	100	10148	29727	0.14	0.05	L1FLnI_Yq11.21f	AY291315.1_SARS-CoV-1_FFM1
6399	6411	1934	1946	13	13	100	9554	29727	0.14	0.04	L1FLnI_8q12.3v	AY291315.1_SARS-CoV-1_FFM1
3799	3815	1935	1951	17	17	100	4166	29727	0.41	0.06	ERV316A3_16q21l	AY291315.1_SARS-CoV-1_FFM1
56	71	1936	1921	16	16	100	9415	29727	0.17	0.05	L1FLnI_20p11.23c	AY291315.1_SARS-CoV-1_FFM1
703	716	1938	1925	14	14	100	1375	29727	1.02	0.05	ERVLE_4q34.3i	AY291315.1_SARS-CoV-1_FFM1
639	652	1943	1930	14	14	100	4174	29727	0.34	0.05	ERV316A3_12q21.33e	AY291315.1_SARS-CoV-1_FFM1
399	414	1943	1958	16	16	100	2563	29727	0.62	0.05	ERVLE_10p15.1e	AY291315.1_SARS-CoV-1_FFM1
995	1008	1946	1933	14	14	100	10166	29727	0.14	0.05	L1FLnI_12p13.2m	AY291315.1_SARS-CoV-1_FFM1
2733	2745	1947	1935	13	13	100	10026	29727	0.13	0.04	L1FLnI_Xq22.1x	AY291315.1_SARS-CoV-1_FFM1
3365	3377	1949	1961	13	13	100	5141	29727	0.25	0.04	HERVL_1p13.2c	AY291315.1_SARS-CoV-1_FFM1
7288	7302	1950	1936	15	15	100	9579	29727	0.16	0.05	L1FLnI_21q21.2g	AY291315.1_SARS-CoV-1_FFM1
2454	2466	1954	1942	13	13	100	10015	29727	0.13	0.04	L1FLnI_2q14.3ka	AY291315.1_SARS-CoV-1_FFM1
9687	9699	1955	1967	13	13	100	10121	29727	0.13	0.04	L1FLnI_10p11.21h	AY291315.1_SARS-CoV-1_FFM1
1889	1902	1958	1945	14	14	100	1937	29727	0.72	0.05	MER101_10q23.1a	AY291315.1_SARS-CoV-1_FFM1
4964	4977	1959	1946	14	14	100	5916	29727	0.24	0.05	HUERSP1_15q11.2	AY291315.1_SARS-CoV-1_FFM1
3716	3729	1960	1973	14	14	100	8768	29727	0.16	0.05	L1FLnI_10q21.3x	AY291315.1_SARS-CoV-1_FFM1
1634	1647	1960	1947	14	14	100	4909	29727	0.29	0.05	MER61_2q14.1b	AY291315.1_SARS-CoV-1_FFM1
3197	3210	1961	1948	14	14	100	4131	29727	0.34	0.05	HUERSP2_11q22.1c	AY291315.1_SARS-CoV-1_FFM1
401	413	1965	1977	13	13	100	8608	29727	0.15	0.04	L1FLnI_13q13.2d	AY291315.1_SARS-CoV-1_FFM1
3607	3620	1967	1954	14	14	100	5549	29727	0.25	0.05	HERVL_3q13.11d	AY291315.1_SARS-CoV-1_FFM1
83	98	1969	1984	16	16	100	799	29727	2	0.05	ERVLE_5p12a	AY291315.1_SARS-CoV-1_FFM1
3960	3973	1970	1957	14	14	100	4197	29727	0.33	0.05	ERV316A3_7q31.31e	AY291315.1_SARS-CoV-1_FFM1
2644	2656	1973	1961	13	13	100	10139	29727	0.13	0.04	L1FLnI_5q14.1c	AY291315.1_SARS-CoV-1_FFM1
2889	2902	1974	1987	14	14	100	9400	29727	0.15	0.05	L1FLnI_4q13.3e	AY291315.1_SARS-CoV-1_FFM1
8313	8327	1975	1989	15	15	100	9367	29727	0.16	0.05	HERVK11D_Xq11.1	AY291315.1_SARS-CoV-1_FFM1
9576	9589	1975	1962	14	14	100	10026	29727	0.14	0.05	L1FLnI_10q23.1o	AY291315.1_SARS-CoV-1_FFM1
1777	1789	1976	1964	13	13	100	10162	29727	0.13	0.04	L1FLnI_10q11.21p	AY291315.1_SARS-CoV-1_FFM1
10273	10285	1978	1990	13	13	100	10415	29727	0.12	0.04	L1FLnI_Xq21.1ke	AY291315.1_SARS-CoV-1_FFM1
493	505	1978	1966	13	13	100	845	29727	1.54	0.04	MER4_8p11.1b	AY291315.1_SARS-CoV-1_FFM1
1088	1101	1980	1993	14	14	100	9986	29727	0.14	0.05	L1FLnI_10q11.21b	AY291315.1_SARS-CoV-1_FFM1
2752	2764	1981	1969	13	13	100	10154	29727	0.13	0.04	L1FLnI_6p24.1c	AY291315.1_SARS-CoV-1_FFM1
531	544	1982	1995	14	14	100	10016	29727	0.14	0.05	L1FLnI_8q21.11w	AY291315.1_SARS-CoV-1_FFM1
6296	6309	1983	1970	14	14	100	8636	29727	0.16	0.05	L1FLnI_2q12.1k	AY291315.1_SARS-CoV-1_FFM1
1703	1716	1984	1997	14	14	100	10020	29727	0.14	0.05	L1FLnI_10q24.2h	AY291315.1_SARS-CoV-1_FFM1
1063	1079	1984	1968	17	17	94.12	10140	29727	0.17	0.06	L1FLnI_7q31.2j	AY291315.1_SARS-CoV-1_FFM1
7616	7629	1985	1972	14	14	100	8763	29727	0.16	0.05	L1FLnI_Xp11.21a	AY291315.1_SARS-CoV-1_FFM1
9719	9730	1991	2002	12	12	100	10014	29727	0.12	0.04	L1FLnI_13q33.2e	AY291315.1_SARS-CoV-1_FFM1
1535	1547	1991	1979	13	13	100	10404	29727	0.12	0.04	L1FLnI_Xq21.31db	AY291315.1_SARS-CoV-1_FFM1
4309	4322	1993	1980	14	14	100	10132	29727	0.14	0.05	L1FLnI_6p22.3w	AY291315.1_SARS-CoV-1_FFM1
333	346	1995	1982	14	14	100	814	29727	1.72	0.05	ERVLE_22q13.31d	AY291315.1_SARS-CoV-1_FFM1
254	265	1995	2006	12	12	100	10165	29727	0.12	0.04	L1FLnI_10p15.1c	AY291315.1_SARS-CoV-1_FFM1
321	332	1996	2007	12	12	100	9892	29727	0.12	0.04	L1FLnI_5q21.1m	AY291315.1_SARS-CoV-1_FFM1
1880	1894	1998	1984	15	15	100	2517	29727	0.6	0.05	HERVL40_2q33.1	AY291315.1_SARS-CoV-1_FFM1
714	725	2000	2011	12	12	100	2563	29727	0.47	0.04	ERV316A3_1q31.2a	AY291315.1_SARS-CoV-1_FFM1
1762	1774	2009	1997	13	13	100	2486	29727	0.52	0.04	HERVIP10FH_6q25.3	AY291315.1_SARS-CoV-1_FFM1
1843	1855	2011	2023	13	13	100	5916	29727	0.22	0.04	HUERSP1_15q11.2	AY291315.1_SARS-CoV-1_FFM1
3186	3198	2014	2026	13	13	100	10382	29727	0.13	0.04	L1FLnI_3q26.1l	AY291315.1_SARS-CoV-1_FFM1
878	891	2015	2028	14	14	100	8515	29727	0.16	0.05	L1FLnI_19q12k	AY291315.1_SARS-CoV-1_FFM1
5168	5180	2019	2031	13	13	100	9126	29727	0.14	0.04	L1FLnI_11q24.2k	AY291315.1_SARS-CoV-1_FFM1
1666	1678	2024	2036	13	13	100	1881	29727	0.69	0.04	MER34B_12p11.1a	AY291315.1_SARS-CoV-1_FFM1
3346	3361	2026	2041	16	16	100	8798	29727	0.18	0.05	L1FLnI_7q21.11ra	AY291315.1_SARS-CoV-1_FFM1
8069	8089	2027	2006	21	22	90.91	10229	29727	0.21	0.07	L1FLnI_2p16.3u	AY291315.1_SARS-CoV-1_FFM1
8487	8504	2029	2012	18	18	94.44	9498	29727	0.19	0.06	L1FLnI_8q21.3ma	AY291315.1_SARS-CoV-1_FFM1
2637	2653	2030	2014	17	17	100	11447	29727	0.15	0.06	L1FLnI_Xp11.3w	AY291315.1_SARS-CoV-1_FFM1
4204	4218	2031	2045	15	15	100	6288	29727	0.24	0.05	HERVL_Xq25m	AY291315.1_SARS-CoV-1_FFM1
4428	4441	2031	2018	14	14	100	8571	29727	0.16	0.05	L1FLnI_6q14.1db	AY291315.1_SARS-CoV-1_FFM1
4479	4493	2033	2047	15	15	100	7169	29727	0.21	0.05	HERVL_12q21.32a	AY291315.1_SARS-CoV-1_FFM1
2249	2261	2034	2022	13	13	100	6987	29727	0.19	0.04	HML2_11q12.3b	AY291315.1_SARS-CoV-1_FFM1
3858	3871	2036	2049	14	14	100	10415	29727	0.13	0.05	L1FLnI_6q14.1q	AY291315.1_SARS-CoV-1_FFM1
2939	2952	2036	2023	14	14	100	10137	29727	0.14	0.05	L1FLnI_6q22.1n	AY291315.1_SARS-CoV-1_FFM1
81	95	2038	2024	15	15	100	1346	29727	1.11	0.05	ERVLE_21q22.13a	AY291315.1_SARS-CoV-1_FFM1
3399	3410	2039	2028	12	12	100	5469	29727	0.22	0.04	ERVLE_13q32.2	AY291315.1_SARS-CoV-1_FFM1
3482	3496	2040	2054	15	15	100	9536	29727	0.16	0.05	L1FLnI_2p16.1q	AY291315.1_SARS-CoV-1_FFM1
2493	2506	2044	2031	14	14	100	2688	29727	0.52	0.05	ERV316A3_11p15.4e	AY291315.1_SARS-CoV-1_FFM1
7175	7188	2044	2057	14	14	100	8047	29727	0.17	0.05	L1ORF2_Xq25b	AY291315.1_SARS-CoV-1_FFM1
4936	4948	2048	2060	13	13	100	6521	29727	0.2	0.04	HERVL_Xq25g	AY291315.1_SARS-CoV-1_FFM1
9015	9029	2048	2034	15	15	100	10135	29727	0.15	0.05	L1FLnI_4q12y	AY291315.1_SARS-CoV-1_FFM1
2555	2567	2049	2061	13	13	100	8776	29727	0.15	0.04	L1FLnI_5q13.3s	AY291315.1_SARS-CoV-1_FFM1
7489	7503	2049	2035	15	15	100	8046	29727	0.19	0.05	L1ORF2_20p12.2	AY291315.1_SARS-CoV-1_FFM1
9887	9899	2050	2062	13	13	100	10027	29727	0.13	0.04	L1FLnI_3q13.11b	AY291315.1_SARS-CoV-1_FFM1
1244	1257	2051	2038	14	14	100	10402	29727	0.13	0.05	L1FLnI_3q28e	AY291315.1_SARS-CoV-1_FFM1
3128	3140	2053	2065	13	13	100	9589	29727	0.14	0.04	L1FLnI_15q11.2n	AY291315.1_SARS-CoV-1_FFM1
2096	2110	2054	2068	15	15	100	8724	29727	0.17	0.05	L1FLnI_Xq25mc	AY291315.1_SARS-CoV-1_FFM1
1366	1380	2056	2070	15	15	100	10027	29727	0.15	0.05	L1FLnI_2p21e	AY291315.1_SARS-CoV-1_FFM1
6815	6828	2057	2044	14	14	100	10617	29727	0.13	0.05	L1FLnI_7p12.1p	AY291315.1_SARS-CoV-1_FFM1
1979	1991	2059	2047	13	13	100	3421	29727	0.38	0.04	ERVLB4_2q14.3b	AY291315.1_SARS-CoV-1_FFM1
939	951	2060	2072	13	13	100	10034	29727	0.13	0.04	L1FLnI_2q14.3a	AY291315.1_SARS-CoV-1_FFM1
742	754	2061	2073	13	13	100	1483	29727	0.88	0.04	HERVL_18q12.1b	AY291315.1_SARS-CoV-1_FFM1
10097	10111	2064	2050	15	15	100	10114	29727	0.15	0.05	L1FLnI_3p25.3f	AY291315.1_SARS-CoV-1_FFM1
1657	1669	2065	2053	13	13	100	3357	29727	0.39	0.04	ERV316A3_3q11.2g	AY291315.1_SARS-CoV-1_FFM1
1262	1274	2067	2055	13	13	100	2614	29727	0.5	0.04	ERVLE_12q21.1a	AY291315.1_SARS-CoV-1_FFM1
3874	3886	2067	2079	13	13	100	10019	29727	0.13	0.04	L1FLnI_8q13.2i	AY291315.1_SARS-CoV-1_FFM1
3429	3442	2071	2058	14	14	100	4716	29727	0.3	0.05	HML3_9q22.31	AY291315.1_SARS-CoV-1_FFM1
2703	2718	2072	2087	16	16	93.75	10334	29727	0.15	0.05	L1FLnI_1p34.2d	AY291315.1_SARS-CoV-1_FFM1
2131	2143	2073	2061	13	13	100	10017	29727	0.13	0.04	L1FLnI_1q23.3l	AY291315.1_SARS-CoV-1_FFM1
5265	5277	2075	2063	13	13	100	6414	29727	0.2	0.04	HERVFRD_2p11.2	AY291315.1_SARS-CoV-1_FFM1
7030	7042	2076	2088	13	13	100	10065	29727	0.13	0.04	L1FLnI_4q33i	AY291315.1_SARS-CoV-1_FFM1
361	374	2077	2064	14	14	100	1009	29727	1.39	0.05	ERVLB4_3q26.1b	AY291315.1_SARS-CoV-1_FFM1
578	593	2080	2065	16	16	100	908	29727	1.76	0.05	ERV316A3_12p12.3a	AY291315.1_SARS-CoV-1_FFM1
2662	2674	2087	2075	13	13	100	10151	29727	0.13	0.04	L1FLnI_18p11.22b	AY291315.1_SARS-CoV-1_FFM1
236	250	2088	2102	15	15	100	1229	29727	1.22	0.05	ERVLB4_6q12b	AY291315.1_SARS-CoV-1_FFM1
1949	1966	2090	2074	18	17	94.44	10003	29727	0.18	0.06	L1FLnI_20q13.2c	AY291315.1_SARS-CoV-1_FFM1
1057	1069	2094	2106	13	13	100	10362	29727	0.13	0.04	L1FLnI_8q12.3ca	AY291315.1_SARS-CoV-1_FFM1
2956	2970	2096	2082	15	15	100	10178	29727	0.15	0.05	L1FLnI_4q21.22b	AY291315.1_SARS-CoV-1_FFM1
905	917	2098	2110	13	13	100	10468	29727	0.12	0.04	L1FLnI_1q41na	AY291315.1_SARS-CoV-1_FFM1
2812	2823	2100	2111	12	12	100	10127	29727	0.12	0.04	L1FLnI_5p12b	AY291315.1_SARS-CoV-1_FFM1
1042	1056	2101	2115	15	15	100	9594	29727	0.16	0.05	L1FLnI_5q21.2f	AY291315.1_SARS-CoV-1_FFM1
2203	2217	2102	2116	15	15	100	10019	29727	0.15	0.05	L1FLnI_10q26.3a	AY291315.1_SARS-CoV-1_FFM1
1265	1280	2102	2087	16	16	100	9013	29727	0.18	0.05	L1FLnI_13q21.1w	AY291315.1_SARS-CoV-1_FFM1
147	160	2105	2118	14	14	100	9112	29727	0.15	0.05	L1FLnI_6q12ra	AY291315.1_SARS-CoV-1_FFM1
611	624	2106	2093	14	14	100	643	29727	2.18	0.05	ERVLE_5q22.2b	AY291315.1_SARS-CoV-1_FFM1
5249	5261	2108	2096	13	13	100	8500	29727	0.15	0.04	L1FLnI_8p23.2k	AY291315.1_SARS-CoV-1_FFM1
4356	4368	2109	2097	13	13	100	9220	29727	0.14	0.04	HERV9_8q11.21a	AY291315.1_SARS-CoV-1_FFM1
1550	1566	2109	2126	17	18	94.44	3054	29727	0.56	0.06	MER4B_16p12.3a	AY291315.1_SARS-CoV-1_FFM1
960	974	2110	2124	15	15	100	1327	29727	1.13	0.05	ERVLB4_2p25.1c	AY291315.1_SARS-CoV-1_FFM1
4065	4080	2112	2127	16	16	100	4561	29727	0.35	0.05	ERV316A3_5q31.1c	AY291315.1_SARS-CoV-1_FFM1
1970	1984	2112	2098	15	15	100	10142	29727	0.15	0.05	L1FLnI_5q15pa	AY291315.1_SARS-CoV-1_FFM1
2716	2729	2116	2103	14	14	100	8891	29727	0.16	0.05	L1FLnI_2q14.3q	AY291315.1_SARS-CoV-1_FFM1
4531	4543	2116	2128	13	13	100	5259	29727	0.25	0.04	LTR57_10q21.1	AY291315.1_SARS-CoV-1_FFM1
3108	3121	2118	2131	14	14	100	4174	29727	0.34	0.05	ERV316A3_12q21.33e	AY291315.1_SARS-CoV-1_FFM1
6778	6791	2118	2105	14	14	100	7535	29727	0.19	0.05	HERVFH21_3q26.1	AY291315.1_SARS-CoV-1_FFM1
8728	8741	2119	2106	14	14	100	9734	29727	0.14	0.05	L1FLnI_Xq21.32a	AY291315.1_SARS-CoV-1_FFM1
793	805	2123	2111	13	13	100	1120	29727	1.16	0.04	ERVLE_22q13.2d	AY291315.1_SARS-CoV-1_FFM1
1760	1772	2124	2136	13	13	100	10377	29727	0.13	0.04	L1FLnI_3p14.1z	AY291315.1_SARS-CoV-1_FFM1
1212	1224	2126	2114	13	13	100	1604	29727	0.81	0.04	ERVLB4_4q26g	AY291315.1_SARS-CoV-1_FFM1
2285	2296	2127	2116	12	12	100	4174	29727	0.29	0.04	ERV316A3_12q21.33e	AY291315.1_SARS-CoV-1_FFM1
3176	3190	2129	2143	15	15	100	4344	29727	0.35	0.05	ERVLE_1q41d	AY291315.1_SARS-CoV-1_FFM1
353	365	2134	2146	13	13	100	8627	29727	0.15	0.04	L1FLnI_9p21.2l	AY291315.1_SARS-CoV-1_FFM1
7600	7612	2134	2122	13	13	100	8676	29727	0.15	0.04	L1FLnI_Xq23kb	AY291315.1_SARS-CoV-1_FFM1
7555	7566	2136	2147	12	12	100	8047	29727	0.15	0.04	L1FLI_18q22.2	AY291315.1_SARS-CoV-1_FFM1
564	576	2138	2150	13	13	100	10020	29727	0.13	0.04	L1FLnI_2q32.1y	AY291315.1_SARS-CoV-1_FFM1
2292	2313	2138	2117	22	22	95.45	9655	29727	0.23	0.07	L1FLnI_5q32z	AY291315.1_SARS-CoV-1_FFM1
1513	1526	2139	2126	14	14	100	2756	29727	0.51	0.05	ERVLB4_4q24e	AY291315.1_SARS-CoV-1_FFM1
3078	3091	2139	2152	14	14	100	6628	29727	0.21	0.05	HERVFRD_14q11.2	AY291315.1_SARS-CoV-1_FFM1
9643	9656	2140	2153	14	14	100	9903	29727	0.14	0.05	L1FLnI_19p11b	AY291315.1_SARS-CoV-1_FFM1
1318	1331	2141	2154	14	14	100	1546	29727	0.91	0.05	ERVLE_9p22.3c	AY291315.1_SARS-CoV-1_FFM1
2147	2160	2141	2128	14	14	100	10023	29727	0.14	0.05	L1FLnI_Xq11.2s	AY291315.1_SARS-CoV-1_FFM1
10048	10060	2143	2155	13	13	100	10414	29727	0.12	0.04	L1FLnI_2q12.1o	AY291315.1_SARS-CoV-1_FFM1
310	325	2144	2129	16	16	93.75	10218	29727	0.16	0.05	L1FLnI_5q21.1j	AY291315.1_SARS-CoV-1_FFM1
3316	3329	2147	2160	14	14	100	10092	29727	0.14	0.05	L1FLnI_6p24.2a	AY291315.1_SARS-CoV-1_FFM1
9526	9538	2148	2136	13	13	100	10027	29727	0.13	0.04	L1FLnI_4q13.3hb	AY291315.1_SARS-CoV-1_FFM1
1813	1825	2150	2162	13	13	100	4816	29727	0.27	0.04	HERVK14C_1q44	AY291315.1_SARS-CoV-1_FFM1
2153	2166	2153	2140	14	14	100	10441	29727	0.13	0.05	L1FLnI_18q12.1ea	AY291315.1_SARS-CoV-1_FFM1
1158	1169	2153	2164	12	12	100	10179	29727	0.12	0.04	L1FLnI_9p21.3ga	AY291315.1_SARS-CoV-1_FFM1
4262	4275	2154	2141	14	14	100	9194	29727	0.15	0.05	L1FLnI_1q32.3i	AY291315.1_SARS-CoV-1_FFM1
2891	2902	2155	2166	12	12	100	8626	29727	0.14	0.04	L1FLnI_13q21.1o	AY291315.1_SARS-CoV-1_FFM1
1369	1382	2157	2144	14	14	100	10140	29727	0.14	0.05	L1FLnI_3q22.3i	AY291315.1_SARS-CoV-1_FFM1
1746	1757	2160	2171	12	12	100	2226	29727	0.54	0.04	HERVI_12q24.32	AY291315.1_SARS-CoV-1_FFM1
1423	1439	2162	2146	17	17	100	9810	29727	0.17	0.06	L1FLnI_7p12.1k	AY291315.1_SARS-CoV-1_FFM1
3500	3512	2162	2174	13	13	100	9510	29727	0.14	0.04	L1FLnI_9p21.3u	AY291315.1_SARS-CoV-1_FFM1
2168	2179	2165	2176	12	12	100	10023	29727	0.12	0.04	L1FLnI_Yq11.21ca	AY291315.1_SARS-CoV-1_FFM1
1632	1648	2166	2150	17	17	94.12	10142	29727	0.17	0.06	L1FLnI_6q16.1e	AY291315.1_SARS-CoV-1_FFM1
1305	1319	2171	2157	15	15	100	1382	29727	1.09	0.05	ERV316A3_Xp22.13	AY291315.1_SARS-CoV-1_FFM1
3	15	2171	2183	13	13	100	6797	29727	0.19	0.04	HUERSP3B_4q24b	AY291315.1_SARS-CoV-1_FFM1
352	366	2173	2187	15	15	100	1126	29727	1.33	0.05	ERV316A3_13q22.2b	AY291315.1_SARS-CoV-1_FFM1
1427	1439	2175	2163	13	13	100	6016	29727	0.22	0.04	ERVLB4_18q22.1c	AY291315.1_SARS-CoV-1_FFM1
832	845	2177	2164	14	14	100	10134	29727	0.14	0.05	L1FLnI_10p11.22j	AY291315.1_SARS-CoV-1_FFM1
6940	6954	2178	2192	15	15	100	10140	29727	0.15	0.05	L1FLnI_7q36.1g	AY291315.1_SARS-CoV-1_FFM1
1317	1330	2180	2167	14	14	100	10120	29727	0.14	0.05	L1FLnI_12p13.2k	AY291315.1_SARS-CoV-1_FFM1
317	330	2181	2194	14	14	100	10151	29727	0.14	0.05	L1FLnI_3p14.1p	AY291315.1_SARS-CoV-1_FFM1
2301	2315	2186	2172	15	15	100	10954	29727	0.14	0.05	L1FLnI_8q22.1ia	AY291315.1_SARS-CoV-1_FFM1
1983	1998	2189	2174	16	16	100	10036	29727	0.16	0.05	L1FLnI_14q21.1n	AY291315.1_SARS-CoV-1_FFM1
2149	2161	2190	2202	13	13	100	10249	29727	0.13	0.04	L1FLnI_9q31.1b	AY291315.1_SARS-CoV-1_FFM1
3719	3731	2191	2203	13	13	100	4696	29727	0.28	0.04	HERVP71A_11p14.1	AY291315.1_SARS-CoV-1_FFM1
3161	3176	2191	2176	16	16	100	10009	29727	0.16	0.05	L1FLnI_11q12.1g	AY291315.1_SARS-CoV-1_FFM1
1088	1101	2192	2179	14	14	100	8516	29727	0.16	0.05	L1FLnI_12q13.2o	AY291315.1_SARS-CoV-1_FFM1
2299	2311	2192	2204	13	13	100	10023	29727	0.13	0.04	L1FLnI_2q36.3s	AY291315.1_SARS-CoV-1_FFM1
512	528	2194	2210	17	17	100	10110	29727	0.17	0.06	L1FLnI_6q26d	AY291315.1_SARS-CoV-1_FFM1
1368	1382	2196	2182	15	15	100	10000	29727	0.15	0.05	L1FLnI_6q22.1m	AY291315.1_SARS-CoV-1_FFM1
2566	2579	2197	2184	14	14	100	9139	29727	0.15	0.05	L1FLnI_8q12.1fa	AY291315.1_SARS-CoV-1_FFM1
9823	9837	2199	2185	15	15	100	10153	29727	0.15	0.05	L1FLnI_3q13.33z	AY291315.1_SARS-CoV-1_FFM1
754	778	2199	2223	25	25	96	9118	29727	0.27	0.08	L1FLnI_5q23.1v	AY291315.1_SARS-CoV-1_FFM1
1214	1226	2200	2188	13	13	100	10057	29727	0.13	0.04	L1FLnI_10q24.2f	AY291315.1_SARS-CoV-1_FFM1
361	373	2200	2212	13	13	100	9149	29727	0.14	0.04	L1FLnI_11p15.2l	AY291315.1_SARS-CoV-1_FFM1
1815	1828	2202	2215	14	14	100	10074	29727	0.14	0.05	L1FLnI_13q12.13a	AY291315.1_SARS-CoV-1_FFM1
968	981	2205	2192	14	14	100	1419	29727	0.99	0.05	ERV316A3_20q13.33a	AY291315.1_SARS-CoV-1_FFM1
1029	1041	2206	2194	13	13	100	8563	29727	0.15	0.04	L1FLnI_18q11.2j	AY291315.1_SARS-CoV-1_FFM1
758	774	2207	2190	17	18	94.44	10460	29727	0.16	0.06	L1FLnI_Xp21.3o	AY291315.1_SARS-CoV-1_FFM1
6199	6211	2210	2198	13	13	100	9045	29727	0.14	0.04	L1FLnI_8q21.11i	AY291315.1_SARS-CoV-1_FFM1
1549	1561	2214	2202	13	13	100	9696	29727	0.13	0.04	L1FLnI_4q28.1da	AY291315.1_SARS-CoV-1_FFM1
2307	2319	2215	2203	13	13	100	10422	29727	0.12	0.04	L1FLnI_11q22.1d	AY291315.1_SARS-CoV-1_FFM1
2199	2212	2217	2204	14	14	100	8527	29727	0.16	0.05	L1FLnI_11p15.2t	AY291315.1_SARS-CoV-1_FFM1
4225	4237	2217	2229	13	13	100	8637	29727	0.15	0.04	L1FLnI_8p22d	AY291315.1_SARS-CoV-1_FFM1
3423	3435	2219	2231	13	13	100	10076	29727	0.13	0.04	L1FLnI_3p21.2m	AY291315.1_SARS-CoV-1_FFM1
3233	3245	2220	2232	13	13	100	10025	29727	0.13	0.04	L1FLnI_4q22.1c	AY291315.1_SARS-CoV-1_FFM1
1131	1144	2221	2234	14	14	100	9097	29727	0.15	0.05	L1FLnI_5q31.1c	AY291315.1_SARS-CoV-1_FFM1
3194	3208	2221	2207	15	15	100	10211	29727	0.15	0.05	L1FLnI_8q24.12q	AY291315.1_SARS-CoV-1_FFM1
5129	5144	2222	2237	16	16	100	5724	29727	0.28	0.05	HUERSP1_6q16.1	AY291315.1_SARS-CoV-1_FFM1
1548	1563	2224	2209	16	16	100	10179	29727	0.16	0.05	L1FLnI_1p34.3d	AY291315.1_SARS-CoV-1_FFM1
2867	2881	2226	2240	15	15	100	9556	29727	0.16	0.05	L1FLnI_6p21.2e	AY291315.1_SARS-CoV-1_FFM1
1628	1641	2228	2241	14	14	100	10114	29727	0.14	0.05	L1FLnI_6p11.2h	AY291315.1_SARS-CoV-1_FFM1
1329	1340	2231	2242	12	12	100	10406	29727	0.12	0.04	L1FLnI_9p24.3e	AY291315.1_SARS-CoV-1_FFM1
265	276	2235	2246	12	12	100	8902	29727	0.13	0.04	L1FLnI_16p11.2h	AY291315.1_SARS-CoV-1_FFM1
1105	1118	2236	2223	14	14	100	4581	29727	0.31	0.05	ERVLE_18q22.1f	AY291315.1_SARS-CoV-1_FFM1
3077	3090	2236	2249	14	14	100	10140	29727	0.14	0.05	L1FLnI_9q31.2a	AY291315.1_SARS-CoV-1_FFM1
1530	1543	2239	2226	14	14	100	9699	29727	0.14	0.05	L1FLnI_11q14.2h	AY291315.1_SARS-CoV-1_FFM1
125	141	2242	2258	17	17	100	8803	29727	0.19	0.06	L1FLnI_Xq22.1eb	AY291315.1_SARS-CoV-1_FFM1
2	14	2246	2234	13	13	100	1370	29727	0.95	0.04	ERVLE_7p21.3g	AY291315.1_SARS-CoV-1_FFM1
5521	5534	2249	2262	14	14	100	8073	29727	0.17	0.05	MER61_18q12.3b	AY291315.1_SARS-CoV-1_FFM1
572	585	2250	2263	14	14	100	2048	29727	0.68	0.05	HUERSP3B_13q12.3	AY291315.1_SARS-CoV-1_FFM1
1305	1316	2252	2241	12	12	100	1456	29727	0.82	0.04	ERVLE_7q35j	AY291315.1_SARS-CoV-1_FFM1
3109	3121	2252	2264	13	13	100	9769	29727	0.13	0.04	L1FLnI_6q26c	AY291315.1_SARS-CoV-1_FFM1
3202	3215	2255	2242	14	14	100	9381	29727	0.15	0.05	L1FLnI_1q24.3b	AY291315.1_SARS-CoV-1_FFM1
2014	2025	2255	2266	12	12	100	8665	29727	0.14	0.04	L1FLnI_8q21.13t	AY291315.1_SARS-CoV-1_FFM1
3422	3433	2256	2267	12	12	100	5699	29727	0.21	0.04	ERVL_4p15.1d	AY291315.1_SARS-CoV-1_FFM1
1771	1787	2256	2272	17	17	94.12	10452	29727	0.16	0.06	L1FLnI_2q31.3i	AY291315.1_SARS-CoV-1_FFM1
570	582	2258	2270	13	13	100	868	29727	1.5	0.04	MER101_6p21.1	AY291315.1_SARS-CoV-1_FFM1
3327	3340	2259	2246	14	14	100	6459	29727	0.22	0.05	HERVL_Xq21.2a	AY291315.1_SARS-CoV-1_FFM1
1034	1046	2260	2248	13	13	100	2414	29727	0.54	0.04	ERV316A3_18q12.1c	AY291315.1_SARS-CoV-1_FFM1
1483	1497	2261	2275	15	15	100	4566	29727	0.33	0.05	HERVIP10F_2q14.1	AY291315.1_SARS-CoV-1_FFM1
55	68	2262	2249	14	14	100	8661	29727	0.16	0.05	L1FLnI_6q12o	AY291315.1_SARS-CoV-1_FFM1
3003	3016	2265	2278	14	14	100	10134	29727	0.14	0.05	L1FLnI_14q21.2d	AY291315.1_SARS-CoV-1_FFM1
1807	1821	2266	2280	15	15	100	10460	29727	0.14	0.05	L1FLnI_4q12pb	AY291315.1_SARS-CoV-1_FFM1
8576	8589	2267	2254	14	14	100	9700	29727	0.14	0.05	L1FLnI_8q21.3s	AY291315.1_SARS-CoV-1_FFM1
7965	7978	2270	2283	14	14	100	10523	29727	0.13	0.05	L1FLnI_13q21.1b	AY291315.1_SARS-CoV-1_FFM1
4076	4089	2270	2257	14	14	100	10388	29727	0.13	0.05	L1FLnI_8q23.1w	AY291315.1_SARS-CoV-1_FFM1
2223	2235	2272	2284	13	13	100	9401	29727	0.14	0.04	L1FLnI_7q21.2h	AY291315.1_SARS-CoV-1_FFM1
974	986	2273	2285	13	13	100	3262	29727	0.4	0.04	ERV316A3_11p15.2a	AY291315.1_SARS-CoV-1_FFM1
2122	2135	2276	2289	14	14	100	2481	29727	0.56	0.05	ERVLE_9p24.2a	AY291315.1_SARS-CoV-1_FFM1
5941	5954	2276	2263	14	14	100	7333	29727	0.19	0.05	HERV4_5q22.1	AY291315.1_SARS-CoV-1_FFM1
81	94	2279	2292	14	14	100	9342	29727	0.15	0.05	HERVK11D_Yq11.221	AY291315.1_SARS-CoV-1_FFM1
165	179	2282	2268	15	15	100	7129	29727	0.21	0.05	HML6_1p21.1a	AY291315.1_SARS-CoV-1_FFM1
3079	3092	2283	2270	14	14	100	10026	29727	0.14	0.05	L1FLnI_2q32.3a	AY291315.1_SARS-CoV-1_FFM1
2201	2213	2283	2295	13	13	100	9885	29727	0.13	0.04	L1FLnI_8q11.23k	AY291315.1_SARS-CoV-1_FFM1
2609	2622	2284	2297	14	14	100	9204	29727	0.15	0.05	L1FLnI_9q21.31f	AY291315.1_SARS-CoV-1_FFM1
16	29	2285	2272	14	14	100	9668	29727	0.14	0.05	L1FLnI_5q32aa	AY291315.1_SARS-CoV-1_FFM1
2191	2204	2286	2299	14	14	100	10074	29727	0.14	0.05	L1FLnI_10q24.31c	AY291315.1_SARS-CoV-1_FFM1
9	21	2288	2276	13	13	100	10129	29727	0.13	0.04	L1FLnI_3q26.33k	AY291315.1_SARS-CoV-1_FFM1
973	987	2289	2303	15	15	100	9231	29727	0.16	0.05	L1FLnI_Xq24n	AY291315.1_SARS-CoV-1_FFM1
2704	2716	2292	2304	13	13	100	10136	29727	0.13	0.04	L1FLnI_Xq23eb	AY291315.1_SARS-CoV-1_FFM1
626	638	2293	2281	13	13	100	10025	29727	0.13	0.04	L1FLnI_18q23e	AY291315.1_SARS-CoV-1_FFM1
7201	7218	2298	2315	18	18	100	8503	29727	0.21	0.06	L1FLnI_Xq21.1re	AY291315.1_SARS-CoV-1_FFM1
3048	3063	2299	2284	16	16	100	10020	29727	0.16	0.05	L1FLnI_12q23.1ja	AY291315.1_SARS-CoV-1_FFM1
251	264	2301	2288	14	14	100	10005	29727	0.14	0.05	L1FLnI_8q24.23i	AY291315.1_SARS-CoV-1_FFM1
2133	2148	2304	2319	16	16	100	10166	29727	0.16	0.05	L1FLnI_2q34ma	AY291315.1_SARS-CoV-1_FFM1
511	524	2308	2295	14	14	100	9991	29727	0.14	0.05	L1FLnI_4p15.33d	AY291315.1_SARS-CoV-1_FFM1
2805	2817	2309	2321	13	13	100	10014	29727	0.13	0.04	L1FLnI_12q21.31e	AY291315.1_SARS-CoV-1_FFM1
3272	3285	2312	2299	14	14	100	10492	29727	0.13	0.05	L1FLnI_14q31.3da	AY291315.1_SARS-CoV-1_FFM1
4796	4810	2314	2300	15	15	100	10488	29727	0.14	0.05	L1FLnI_19q13.11c	AY291315.1_SARS-CoV-1_FFM1
9376	9388	2316	2304	13	13	100	10178	29727	0.13	0.04	L1FLnI_Yp11.32a	AY291315.1_SARS-CoV-1_FFM1
8712	8727	2321	2306	16	16	100	9505	29727	0.17	0.05	HML2_4p16.1b	AY291315.1_SARS-CoV-1_FFM1
9834	9845	2322	2311	12	12	100	10017	29727	0.12	0.04	L1FLnI_1p12i	AY291315.1_SARS-CoV-1_FFM1
107	118	2322	2333	12	12	100	10141	29727	0.12	0.04	L1FLnI_4p12k	AY291315.1_SARS-CoV-1_FFM1
2222	2234	2323	2335	13	13	100	10137	29727	0.13	0.04	L1FLnI_5q21.3u	AY291315.1_SARS-CoV-1_FFM1
9807	9819	2326	2338	13	13	100	10144	29727	0.13	0.04	L1FLnI_12p11.1q	AY291315.1_SARS-CoV-1_FFM1
1415	1427	2326	2314	13	13	100	9956	29727	0.13	0.04	L1FLnI_2q21.2c	AY291315.1_SARS-CoV-1_FFM1
2260	2278	2327	2344	19	18	94.74	8684	29727	0.22	0.06	L1FLnI_Xq28m	AY291315.1_SARS-CoV-1_FFM1
908	922	2327	2341	15	15	100	1693	29727	0.89	0.05	PRIMA41_20p13	AY291315.1_SARS-CoV-1_FFM1
2601	2614	2334	2321	14	14	100	3991	29727	0.35	0.05	ERV316A3_10p11.22e	AY291315.1_SARS-CoV-1_FFM1
722	734	2334	2346	13	13	100	1601	29727	0.81	0.04	ERVL_6p24.2	AY291315.1_SARS-CoV-1_FFM1
3020	3032	2335	2347	13	13	100	6376	29727	0.2	0.04	HML3_7q36.1c	AY291315.1_SARS-CoV-1_FFM1
1252	1265	2336	2323	14	14	100	1984	29727	0.71	0.05	HERVL40_18q11.2a	AY291315.1_SARS-CoV-1_FFM1
1579	1591	2337	2349	13	13	100	4797	29727	0.27	0.04	HERVL40_Xp11.4	AY291315.1_SARS-CoV-1_FFM1
3651	3664	2337	2324	14	14	100	5151	29727	0.27	0.05	LTR19_Yq11.221c	AY291315.1_SARS-CoV-1_FFM1
2935	2948	2340	2327	14	14	100	8552	29727	0.16	0.05	L1FLnI_3q24g	AY291315.1_SARS-CoV-1_FFM1
772	785	2344	2331	14	14	100	997	29727	1.4	0.05	ERVLE_15q22.2c	AY291315.1_SARS-CoV-1_FFM1
3225	3238	2346	2333	14	14	100	10144	29727	0.14	0.05	L1FLnI_Xq21.1b	AY291315.1_SARS-CoV-1_FFM1
3097	3108	2347	2336	12	12	100	10131	29727	0.12	0.04	L1FLnI_3p25.1j	AY291315.1_SARS-CoV-1_FFM1
174	186	2349	2337	13	13	100	3756	29727	0.35	0.04	ERV316A3_2q24.1d	AY291315.1_SARS-CoV-1_FFM1
381	394	2350	2363	14	14	100	1823	29727	0.77	0.05	HERVL_3p24.3b	AY291315.1_SARS-CoV-1_FFM1
4609	4620	2354	2343	12	12	100	9994	29727	0.12	0.04	L1FLnI_Xq11.2ea	AY291315.1_SARS-CoV-1_FFM1
3315	3326	2357	2368	12	12	100	10019	29727	0.12	0.04	L1FLnI_4p12s	AY291315.1_SARS-CoV-1_FFM1
7551	7562	2364	2375	12	12	100	8736	29727	0.14	0.04	L1FLnI_Xq27.2c	AY291315.1_SARS-CoV-1_FFM1
452	465	2368	2381	14	14	100	10142	29727	0.14	0.05	L1FLnI_8p11.23a	AY291315.1_SARS-CoV-1_FFM1
198	211	2372	2385	14	14	100	1287	29727	1.09	0.05	ERVLE_4q13.1k	AY291315.1_SARS-CoV-1_FFM1
4881	4893	2372	2360	13	13	100	10196	29727	0.13	0.04	L1FLnI_3p24.3ta	AY291315.1_SARS-CoV-1_FFM1
1056	1068	2374	2386	13	13	100	1512	29727	0.86	0.04	ERV316A3_6q23.2b	AY291315.1_SARS-CoV-1_FFM1
2145	2157	2374	2362	13	13	100	5461	29727	0.24	0.04	ERVLB4_3q26.31a	AY291315.1_SARS-CoV-1_FFM1
1419	1432	2375	2388	14	14	100	10375	29727	0.13	0.05	L1FLnI_1q25.3c	AY291315.1_SARS-CoV-1_FFM1
2086	2098	2376	2364	13	13	100	2915	29727	0.45	0.04	ERVLE_10q26.3d	AY291315.1_SARS-CoV-1_FFM1
388	401	2378	2391	14	14	100	1652	29727	0.85	0.05	ERVLE_4p12a	AY291315.1_SARS-CoV-1_FFM1
500	513	2382	2369	14	14	100	3424	29727	0.41	0.05	HERVW_Yq11.221	AY291315.1_SARS-CoV-1_FFM1
1900	1912	2382	2394	13	13	100	2290	29727	0.57	0.04	MER4B_22q11.22b	AY291315.1_SARS-CoV-1_FFM1
8182	8195	2383	2396	14	14	100	9232	29727	0.15	0.05	HERVK11_1q25.3	AY291315.1_SARS-CoV-1_FFM1
1888	1900	2386	2374	13	13	100	2339	29727	0.56	0.04	MER4B_1p22.1b	AY291315.1_SARS-CoV-1_FFM1
2633	2645	2387	2399	13	13	100	10027	29727	0.13	0.04	L1FLnI_8q21.3b	AY291315.1_SARS-CoV-1_FFM1
4729	4741	2389	2377	13	13	100	9131	29727	0.14	0.04	L1FLnI_5q21.3d	AY291315.1_SARS-CoV-1_FFM1
10956	10967	2392	2403	12	12	100	11120	29727	0.11	0.04	L1FLnI_6q16.1da	AY291315.1_SARS-CoV-1_FFM1
8055	8066	2394	2405	12	12	100	9470	29727	0.13	0.04	L1FLnI_5q32f	AY291315.1_SARS-CoV-1_FFM1
6527	6540	2395	2408	14	14	100	10874	29727	0.13	0.05	L1FLnI_3p26.3j	AY291315.1_SARS-CoV-1_FFM1
698	710	2396	2384	13	13	100	8050	29727	0.16	0.04	L1ORF2_7p12.3	AY291315.1_SARS-CoV-1_FFM1
3553	3566	2399	2386	14	14	100	10029	29727	0.14	0.05	L1FLnI_8q13.2n	AY291315.1_SARS-CoV-1_FFM1
1514	1526	2399	2411	13	13	100	10024	29727	0.13	0.04	L1FLnI_Yq11.21u	AY291315.1_SARS-CoV-1_FFM1
1463	1478	2401	2416	16	16	100	10414	29727	0.15	0.05	L1FLnI_9p24.3c	AY291315.1_SARS-CoV-1_FFM1
858	870	2402	2390	13	13	100	1287	29727	1.01	0.04	LTR57_5p12b	AY291315.1_SARS-CoV-1_FFM1
3105	3118	2405	2392	14	14	100	9261	29727	0.15	0.05	L1FLnI_13q12.3j	AY291315.1_SARS-CoV-1_FFM1
10041	10053	2409	2397	13	13	100	10139	29727	0.13	0.04	L1FLnI_1q23.2f	AY291315.1_SARS-CoV-1_FFM1
921	935	2413	2399	15	15	100	3556	29727	0.42	0.05	HUERSP2_5p13.2	AY291315.1_SARS-CoV-1_FFM1
8550	8561	2413	2424	12	12	100	10018	29727	0.12	0.04	L1FLnI_Xq13.3s	AY291315.1_SARS-CoV-1_FFM1
3082	3094	2414	2402	13	13	100	9073	29727	0.14	0.04	L1FLnI_2q34sa	AY291315.1_SARS-CoV-1_FFM1
336	348	2415	2403	13	13	100	3796	29727	0.34	0.04	HERVL40_Xq26.3	AY291315.1_SARS-CoV-1_FFM1
611	623	2418	2430	13	13	100	9933	29727	0.13	0.04	L1FLnI_5p14.1n	AY291315.1_SARS-CoV-1_FFM1
1317	1328	2420	2409	12	12	100	9471	29727	0.13	0.04	L1FLnI_Xq26.3b	AY291315.1_SARS-CoV-1_FFM1
202	215	2423	2410	14	14	100	2099	29727	0.67	0.05	ERV316A3_2p25.3b	AY291315.1_SARS-CoV-1_FFM1
1247	1261	2426	2412	15	15	100	10100	29727	0.15	0.05	L1FLnI_2p15c	AY291315.1_SARS-CoV-1_FFM1
825	836	2427	2416	12	12	100	5734	29727	0.21	0.04	HERVH_4q21.21b	AY291315.1_SARS-CoV-1_FFM1
2553	2565	2429	2441	13	13	100	9316	29727	0.14	0.04	L1FLnI_4q13.1xa	AY291315.1_SARS-CoV-1_FFM1
4495	4507	2429	2417	13	13	100	10423	29727	0.12	0.04	L1FLnI_8p23.1e	AY291315.1_SARS-CoV-1_FFM1
4108	4121	2431	2418	14	14	100	6597	29727	0.21	0.05	HERVL18_4q21.1	AY291315.1_SARS-CoV-1_FFM1
4236	4249	2434	2447	14	14	100	9338	29727	0.15	0.05	L1FLnI_3q25.2u	AY291315.1_SARS-CoV-1_FFM1
351	363	2435	2423	13	13	100	1260	29727	1.03	0.04	HERVL74_19p13.2b	AY291315.1_SARS-CoV-1_FFM1
6777	6793	2435	2451	17	17	100	9555	29727	0.18	0.06	HML2_6p21.1	AY291315.1_SARS-CoV-1_FFM1
4227	4238	2436	2425	12	12	100	8729	29727	0.14	0.04	L1FLnI_11q12.1h	AY291315.1_SARS-CoV-1_FFM1
1644	1655	2437	2426	12	12	100	10439	29727	0.11	0.04	L1FLnI_8q21.13ra	AY291315.1_SARS-CoV-1_FFM1
1287	1302	2443	2428	16	16	100	5165	29727	0.31	0.05	HERVH_Xq22.1b	AY291315.1_SARS-CoV-1_FFM1
1386	1400	2444	2430	15	15	100	3303	29727	0.45	0.05	HERVH_4q28.3g	AY291315.1_SARS-CoV-1_FFM1
6403	6416	2447	2460	14	14	100	9123	29727	0.15	0.05	L1FLnI_7q21.3p	AY291315.1_SARS-CoV-1_FFM1
1232	1247	2447	2432	16	16	100	10726	29727	0.15	0.05	L1FLnI_Xq12t	AY291315.1_SARS-CoV-1_FFM1
2836	2854	2450	2432	19	19	94.74	3738	29727	0.51	0.06	ERV316A3_20p12.1a	AY291315.1_SARS-CoV-1_FFM1
1632	1645	2451	2464	14	14	100	2789	29727	0.5	0.05	ERVL_3p12.2	AY291315.1_SARS-CoV-1_FFM1
3146	3159	2452	2465	14	14	100	10195	29727	0.14	0.05	L1FLnI_2q32.1la	AY291315.1_SARS-CoV-1_FFM1
940	953	2453	2440	14	14	100	1492	29727	0.94	0.05	HERVL40_18p11.21	AY291315.1_SARS-CoV-1_FFM1
3352	3366	2454	2468	15	15	100	10146	29727	0.15	0.05	L1FLnI_9q21.13w	AY291315.1_SARS-CoV-1_FFM1
385	398	2455	2442	14	14	100	8951	29727	0.16	0.05	L1FLnI_2p22.3e	AY291315.1_SARS-CoV-1_FFM1
3231	3244	2456	2469	14	14	100	9381	29727	0.15	0.05	L1FLnI_4q13.3ua	AY291315.1_SARS-CoV-1_FFM1
659	673	2458	2472	15	15	100	2025	29727	0.74	0.05	ERVLB4_13q21.31d	AY291315.1_SARS-CoV-1_FFM1
713	726	2459	2446	14	14	100	1217	29727	1.15	0.05	ERV316A3_3q28f	AY291315.1_SARS-CoV-1_FFM1
3084	3096	2460	2448	13	13	100	10578	29727	0.12	0.04	L1FLnI_3q13.13ga	AY291315.1_SARS-CoV-1_FFM1
3147	3161	2464	2478	15	15	100	7144	29727	0.21	0.05	HUERSP3_7p12.3	AY291315.1_SARS-CoV-1_FFM1
666	679	2465	2452	14	14	100	10740	29727	0.13	0.05	L1FLnI_Xq27.3s	AY291315.1_SARS-CoV-1_FFM1
2596	2608	2467	2479	13	13	100	10025	29727	0.13	0.04	L1FLnI_8q21.13oa	AY291315.1_SARS-CoV-1_FFM1
6906	6919	2468	2481	14	14	100	9447	29727	0.15	0.05	L1FLnI_21q21.3f	AY291315.1_SARS-CoV-1_FFM1
4739	4752	2469	2482	14	14	100	5225	29727	0.27	0.05	HERVP71A_13q31.3	AY291315.1_SARS-CoV-1_FFM1
6645	6658	2470	2483	14	14	100	6933	29727	0.2	0.05	HERVFRD_7q36.2	AY291315.1_SARS-CoV-1_FFM1
3352	3366	2471	2485	15	15	100	10031	29727	0.15	0.05	L1FLnI_4q13.1va	AY291315.1_SARS-CoV-1_FFM1
9870	9884	2473	2487	15	15	100	10081	29727	0.15	0.05	L1FLnI_14q23.1aa	AY291315.1_SARS-CoV-1_FFM1
1046	1058	2475	2463	13	13	100	10014	29727	0.13	0.04	L1FLnI_5q13.1i	AY291315.1_SARS-CoV-1_FFM1
662	681	2476	2494	20	19	95	2134	29727	0.94	0.06	ERVLE_7q21.3d	AY291315.1_SARS-CoV-1_FFM1
247	260	2476	2489	14	14	100	9799	29727	0.14	0.05	L1FLnI_Xq13.3sa	AY291315.1_SARS-CoV-1_FFM1
8549	8561	2478	2490	13	13	100	9867	29727	0.13	0.04	L1FLnI_7p12.3d	AY291315.1_SARS-CoV-1_FFM1
1241	1255	2478	2464	15	15	100	10462	29727	0.14	0.05	L1FLnI_7p13c	AY291315.1_SARS-CoV-1_FFM1
2783	2796	2482	2469	14	14	100	10169	29727	0.14	0.05	L1FLnI_14q23.3c	AY291315.1_SARS-CoV-1_FFM1
3183	3195	2483	2495	13	13	100	9534	29727	0.14	0.04	L1FLnI_12p13.2i	AY291315.1_SARS-CoV-1_FFM1
3995	4007	2485	2497	13	13	100	9557	29727	0.14	0.04	L1FLnI_16q21x	AY291315.1_SARS-CoV-1_FFM1
5927	5939	2486	2498	13	13	100	8738	29727	0.15	0.04	L1FLnI_1q31.3h	AY291315.1_SARS-CoV-1_FFM1
2886	2898	2487	2499	13	13	100	10157	29727	0.13	0.04	L1FLnI_5p15.31d	AY291315.1_SARS-CoV-1_FFM1
1906	1918	2488	2476	13	13	100	8545	29727	0.15	0.04	L1FLnI_Xp11.22ma	AY291315.1_SARS-CoV-1_FFM1
4920	4932	2490	2478	13	13	100	5219	29727	0.25	0.04	HUERSP3_4q32.2c	AY291315.1_SARS-CoV-1_FFM1
2095	2111	2493	2477	17	17	94.12	9100	29727	0.19	0.06	L1FLnI_12p13.31b	AY291315.1_SARS-CoV-1_FFM1
2165	2178	2494	2481	14	14	100	9964	29727	0.14	0.05	L1FLnI_15q25.2j	AY291315.1_SARS-CoV-1_FFM1
10260	10273	2494	2507	14	14	100	10387	29727	0.13	0.05	L1FLnI_1q24.2c	AY291315.1_SARS-CoV-1_FFM1
8897	8911	2496	2510	15	15	100	10159	29727	0.15	0.05	L1FLnI_Yq11.221i	AY291315.1_SARS-CoV-1_FFM1
3820	3833	2497	2484	14	14	100	9295	29727	0.15	0.05	L1FLnI_6q22.31p	AY291315.1_SARS-CoV-1_FFM1
746	758	2498	2486	13	13	100	8047	29727	0.16	0.04	L1ORF2_12q21.33	AY291315.1_SARS-CoV-1_FFM1
308	321	2499	2512	14	14	100	10162	29727	0.14	0.05	L1FLnI_Xq22.3m	AY291315.1_SARS-CoV-1_FFM1
4303	4316	2501	2514	14	14	100	9181	29727	0.15	0.05	L1FLnI_7q33m	AY291315.1_SARS-CoV-1_FFM1
8222	8234	2501	2489	13	13	100	8662	29727	0.15	0.04	L1FLnI_Yp11.2c	AY291315.1_SARS-CoV-1_FFM1
4233	4245	2503	2515	13	13	100	10082	29727	0.13	0.04	L1FLnI_5q15va	AY291315.1_SARS-CoV-1_FFM1
2445	2458	2504	2491	14	14	100	10085	29727	0.14	0.05	L1FLnI_15q14y	AY291315.1_SARS-CoV-1_FFM1
5652	5665	2504	2517	14	14	100	11167	29727	0.13	0.05	L1FLnI_2p12oa	AY291315.1_SARS-CoV-1_FFM1
135	148	2508	2495	14	14	100	10849	29727	0.13	0.05	L1FLnI_18q12.3k	AY291315.1_SARS-CoV-1_FFM1
1367	1380	2509	2496	14	14	100	2851	29727	0.49	0.05	ERV316A3_17q21.2	AY291315.1_SARS-CoV-1_FFM1
394	405	2510	2521	12	12	100	9334	29727	0.13	0.04	L1FLnI_3p12.3h	AY291315.1_SARS-CoV-1_FFM1
627	640	2511	2498	14	14	100	2146	29727	0.65	0.05	ERVL_13q31.1a	AY291315.1_SARS-CoV-1_FFM1
8508	8520	2511	2523	13	13	100	8900	29727	0.15	0.04	L1FLnI_12q12i	AY291315.1_SARS-CoV-1_FFM1
1553	1565	2512	2500	13	13	100	10106	29727	0.13	0.04	L1FLnI_4q25m	AY291315.1_SARS-CoV-1_FFM1
670	683	2513	2526	14	14	100	4778	29727	0.29	0.05	HERVW_2p23.1b	AY291315.1_SARS-CoV-1_FFM1
1421	1434	2514	2501	14	14	100	9595	29727	0.15	0.05	L1FLnI_15q26.1d	AY291315.1_SARS-CoV-1_FFM1
3960	3972	2515	2527	13	13	100	7420	29727	0.18	0.04	HERV9_8q21.3	AY291315.1_SARS-CoV-1_FFM1
50	67	2515	2498	18	18	94.44	9388	29727	0.19	0.06	L1FLnI_4p15.1v	AY291315.1_SARS-CoV-1_FFM1
2794	2808	2516	2530	15	15	100	8720	29727	0.17	0.05	HERVIP10F_3q26.1	AY291315.1_SARS-CoV-1_FFM1
667	681	2518	2532	15	15	100	2671	29727	0.56	0.05	ERVLE_18p11.21d	AY291315.1_SARS-CoV-1_FFM1
462	476	2519	2533	15	15	100	3822	29727	0.39	0.05	HML4_9q22.2	AY291315.1_SARS-CoV-1_FFM1
3574	3588	2520	2506	15	15	100	10071	29727	0.15	0.05	L1FLnI_Yq11.221u	AY291315.1_SARS-CoV-1_FFM1
737	751	2521	2535	15	15	100	969	29727	1.55	0.05	ERV316A3_11p15.4k	AY291315.1_SARS-CoV-1_FFM1
1513	1528	2523	2508	16	16	100	10051	29727	0.16	0.05	L1FLnI_19p13.2b	AY291315.1_SARS-CoV-1_FFM1
419	434	2528	2513	16	16	100	10145	29727	0.16	0.05	L1FLnI_12q13.11i	AY291315.1_SARS-CoV-1_FFM1
3197	3210	2528	2541	14	14	100	9165	29727	0.15	0.05	L1FLnI_1q32.2j	AY291315.1_SARS-CoV-1_FFM1
1277	1292	2531	2516	16	16	100	5188	29727	0.31	0.05	PABLB_9q34.3	AY291315.1_SARS-CoV-1_FFM1
1465	1478	2532	2545	14	14	100	6650	29727	0.21	0.05	HERVH_4q34.1b	AY291315.1_SARS-CoV-1_FFM1
2191	2205	2532	2518	15	15	100	2209	29727	0.68	0.05	LTR25_15q21.1c	AY291315.1_SARS-CoV-1_FFM1
3331	3345	2534	2520	15	15	100	10134	29727	0.15	0.05	L1FLnI_5q13.1a	AY291315.1_SARS-CoV-1_FFM1
9786	9800	2537	2523	15	15	100	11685	29727	0.13	0.05	L1FLnI_5q22.1d	AY291315.1_SARS-CoV-1_FFM1
4513	4525	2539	2551	13	13	100	9575	29727	0.14	0.04	L1FLnI_8q12.1ba	AY291315.1_SARS-CoV-1_FFM1
4612	4624	2539	2527	13	13	100	8996	29727	0.14	0.04	L1FLnI_Yq11.221ia	AY291315.1_SARS-CoV-1_FFM1
14	26	2540	2528	13	13	100	10183	29727	0.13	0.04	L1FLnI_3q22.1c	AY291315.1_SARS-CoV-1_FFM1
1369	1381	2541	2529	13	13	100	2890	29727	0.45	0.04	ERV316A3_1p32.3b	AY291315.1_SARS-CoV-1_FFM1
1935	1947	2541	2553	13	13	100	8660	29727	0.15	0.04	L1FLnI_5q22.1n	AY291315.1_SARS-CoV-1_FFM1
2153	2165	2544	2532	13	13	100	8986	29727	0.14	0.04	L1FLnI_11q24.1c	AY291315.1_SARS-CoV-1_FFM1
85	98	2546	2559	14	14	100	3385	29727	0.41	0.05	HERVK11D_1q43	AY291315.1_SARS-CoV-1_FFM1
4368	4380	2548	2536	13	13	100	10425	29727	0.12	0.04	L1FLnI_7q21.2l	AY291315.1_SARS-CoV-1_FFM1
1670	1683	2552	2539	14	14	100	10832	29727	0.13	0.05	L1FLnI_2q31.1g	AY291315.1_SARS-CoV-1_FFM1
3191	3202	2564	2575	12	12	100	10039	29727	0.12	0.04	L1FLnI_9p21.1ca	AY291315.1_SARS-CoV-1_FFM1
2767	2778	2567	2556	12	12	100	10156	29727	0.12	0.04	L1FLnI_4q35.1a	AY291315.1_SARS-CoV-1_FFM1
189	201	2572	2584	13	13	100	10321	29727	0.13	0.04	L1FLnI_3q24i	AY291315.1_SARS-CoV-1_FFM1
5305	5317	2573	2585	13	13	100	8583	29727	0.15	0.04	L1FLnI_7p21.3v	AY291315.1_SARS-CoV-1_FFM1
238	251	2578	2591	14	14	100	9763	29727	0.14	0.05	L1FLnI_5q23.3b	AY291315.1_SARS-CoV-1_FFM1
4756	4770	2580	2594	15	15	100	5051	29727	0.3	0.05	ERV316A3_4p15.33f	AY291315.1_SARS-CoV-1_FFM1
6308	6319	2581	2570	12	12	100	6921	29727	0.17	0.04	HUERSP1_1q44a	AY291315.1_SARS-CoV-1_FFM1
282	295	2583	2596	14	14	100	10113	29727	0.14	0.05	L1FLnI_15q26.3l	AY291315.1_SARS-CoV-1_FFM1
9174	9187	2584	2597	14	14	100	9837	29727	0.14	0.05	L1FLnI_13q31.3h	AY291315.1_SARS-CoV-1_FFM1
2766	2779	2586	2573	14	14	100	10132	29727	0.14	0.05	L1FLnI_11q22.3b	AY291315.1_SARS-CoV-1_FFM1
2420	2432	2586	2598	13	13	100	10162	29727	0.13	0.04	L1FLnI_8q24.13k	AY291315.1_SARS-CoV-1_FFM1
94	110	2588	2572	17	17	94.12	8513	29727	0.2	0.06	L1FLnI_6q22.33a	AY291315.1_SARS-CoV-1_FFM1
238	251	2589	2576	14	14	100	8781	29727	0.16	0.05	L1FLnI_Xq25mb	AY291315.1_SARS-CoV-1_FFM1
100	112	2590	2578	13	13	100	10029	29727	0.13	0.04	L1FLnI_5p13.1n	AY291315.1_SARS-CoV-1_FFM1
851	863	2591	2603	13	13	100	3113	29727	0.42	0.04	MER41_8q21.13	AY291315.1_SARS-CoV-1_FFM1
2513	2525	2595	2583	13	13	100	9603	29727	0.14	0.04	L1FLnI_2p12o	AY291315.1_SARS-CoV-1_FFM1
305	318	2598	2611	14	14	100	4374	29727	0.32	0.05	HUERSP2_3q11.2b	AY291315.1_SARS-CoV-1_FFM1
684	699	2602	2587	16	16	93.75	1344	29727	1.19	0.05	ERVLE_1p31.1m	AY291315.1_SARS-CoV-1_FFM1
441	453	2602	2614	13	13	100	10028	29727	0.13	0.04	L1FLnI_18q21.1f	AY291315.1_SARS-CoV-1_FFM1
1273	1285	2608	2620	13	13	100	10028	29727	0.13	0.04	L1FLnI_4q26b	AY291315.1_SARS-CoV-1_FFM1
1467	1478	2608	2597	12	12	100	10019	29727	0.12	0.04	L1FLnI_8p21.3h	AY291315.1_SARS-CoV-1_FFM1
5059	5071	2609	2621	13	13	100	6197	29727	0.21	0.04	HERVL18_3q25.31	AY291315.1_SARS-CoV-1_FFM1
1568	1579	2610	2599	12	12	100	10125	29727	0.12	0.04	L1FLnI_2q33.1t	AY291315.1_SARS-CoV-1_FFM1
1271	1283	2611	2623	13	13	100	5293	29727	0.25	0.04	HUERSP1_2q13	AY291315.1_SARS-CoV-1_FFM1
411	423	2612	2600	13	13	100	672	29727	1.93	0.04	ERVL_2q37.1	AY291315.1_SARS-CoV-1_FFM1
3059	3072	2612	2625	14	14	100	10659	29727	0.13	0.05	L1FLnI_14q12w	AY291315.1_SARS-CoV-1_FFM1
8332	8345	2613	2626	14	14	100	9000	29727	0.16	0.05	L1FLnI_6p22.1g	AY291315.1_SARS-CoV-1_FFM1
723	736	2614	2627	14	14	100	2618	29727	0.53	0.05	ERV316A3_9q33.2	AY291315.1_SARS-CoV-1_FFM1
944	957	2614	2601	14	14	100	10079	29727	0.14	0.05	L1FLnI_5q12.1w	AY291315.1_SARS-CoV-1_FFM1
737	750	2617	2630	14	14	100	10142	29727	0.14	0.05	L1FLnI_Xq28ga	AY291315.1_SARS-CoV-1_FFM1
4917	4930	2618	2605	14	14	100	9481	29727	0.15	0.05	L1FLnI_8q12.1ga	AY291315.1_SARS-CoV-1_FFM1
1350	1364	2619	2633	15	15	100	1962	29727	0.76	0.05	MER41_Xp11.21i	AY291315.1_SARS-CoV-1_FFM1
4302	4316	2620	2634	15	15	100	5886	29727	0.25	0.05	ERVLB4_1q41a	AY291315.1_SARS-CoV-1_FFM1
3108	3121	2621	2608	14	14	100	10342	29727	0.14	0.05	L1FLnI_11p14.1z	AY291315.1_SARS-CoV-1_FFM1
1478	1490	2624	2636	13	13	100	10036	29727	0.13	0.04	L1FLnI_7p14.3o	AY291315.1_SARS-CoV-1_FFM1
9447	9459	2625	2637	13	13	100	10198	29727	0.13	0.04	L1FLnI_Xp11.22ga	AY291315.1_SARS-CoV-1_FFM1
1730	1743	2627	2614	14	14	100	1766	29727	0.79	0.05	ERV316A3_4q21.1m	AY291315.1_SARS-CoV-1_FFM1
6268	6281	2628	2641	14	14	100	10412	29727	0.13	0.05	L1FLnI_10q23.1l	AY291315.1_SARS-CoV-1_FFM1
1044	1057	2631	2618	14	14	100	3621	29727	0.39	0.05	HERVL74_7p21.3	AY291315.1_SARS-CoV-1_FFM1
786	798	2632	2644	13	13	100	11460	29727	0.11	0.04	L1FLnI_8q23.2b	AY291315.1_SARS-CoV-1_FFM1
4962	4975	2632	2619	14	14	100	5017	29727	0.28	0.05	LTR46_19q13.43	AY291315.1_SARS-CoV-1_FFM1
417	430	2633	2620	14	14	100	4730	29727	0.3	0.05	HERVIP10F_5p12a	AY291315.1_SARS-CoV-1_FFM1
6073	6085	2634	2646	13	13	100	6607	29727	0.2	0.04	ERVLB4_4p12b	AY291315.1_SARS-CoV-1_FFM1
2853	2865	2634	2622	13	13	100	9310	29727	0.14	0.04	L1FLnI_2q21.1d	AY291315.1_SARS-CoV-1_FFM1
6147	6162	2638	2653	16	16	100	9927	29727	0.16	0.05	L1FLnI_Xq21.1zd	AY291315.1_SARS-CoV-1_FFM1
800	813	2639	2626	14	14	100	9219	29727	0.15	0.05	L1FLnI_Xq21.32f	AY291315.1_SARS-CoV-1_FFM1
9899	9913	2640	2654	15	15	100	10026	29727	0.15	0.05	L1FLnI_2p12db	AY291315.1_SARS-CoV-1_FFM1
623	637	2641	2655	15	15	100	10041	29727	0.15	0.05	L1FLnI_4q33j	AY291315.1_SARS-CoV-1_FFM1
1445	1457	2644	2632	13	13	100	10015	29727	0.13	0.04	L1FLnI_2q14.3ka	AY291315.1_SARS-CoV-1_FFM1
2040	2058	2645	2628	19	18	94.74	10832	29727	0.18	0.06	L1FLnI_2q31.1g	AY291315.1_SARS-CoV-1_FFM1
3908	3923	2645	2660	16	16	100	9279	29727	0.17	0.05	PRIMA4_Xq21.1a	AY291315.1_SARS-CoV-1_FFM1
280	292	2646	2634	13	13	100	663	29727	1.96	0.04	ERVLE_2q36.3d	AY291315.1_SARS-CoV-1_FFM1
1969	1983	2648	2662	15	15	100	10131	29727	0.15	0.05	L1FLnI_Xq25s	AY291315.1_SARS-CoV-1_FFM1
1123	1136	2649	2636	14	14	100	2253	29727	0.62	0.05	ERVLE_1p31.3g	AY291315.1_SARS-CoV-1_FFM1
9536	9549	2651	2638	14	14	100	9826	29727	0.14	0.05	L1FLnI_11p12f	AY291315.1_SARS-CoV-1_FFM1
2393	2408	2654	2639	16	16	100	2505	29727	0.64	0.05	MER61_9p24.1a	AY291315.1_SARS-CoV-1_FFM1
1594	1607	2655	2642	14	14	100	10039	29727	0.14	0.05	L1FLnI_12q21.31ga	AY291315.1_SARS-CoV-1_FFM1
3786	3799	2656	2669	14	14	100	10134	29727	0.14	0.05	L1FLnI_10q25.3h	AY291315.1_SARS-CoV-1_FFM1
2933	2946	2656	2643	14	14	100	2990	29727	0.47	0.05	LTR25_5q15b	AY291315.1_SARS-CoV-1_FFM1
1071	1083	2658	2670	13	13	100	9368	29727	0.14	0.04	L1FLnI_3p24.2p	AY291315.1_SARS-CoV-1_FFM1
2341	2355	2658	2644	15	15	100	10142	29727	0.15	0.05	L1FLnI_6q14.1z	AY291315.1_SARS-CoV-1_FFM1
346	360	2659	2645	15	15	100	8894	29727	0.17	0.05	L1FLnI_21q21.1a	AY291315.1_SARS-CoV-1_FFM1
1640	1653	2660	2647	14	14	100	4055	29727	0.35	0.05	HERVE_4p16.1e	AY291315.1_SARS-CoV-1_FFM1
1054	1066	2661	2649	13	13	100	10119	29727	0.13	0.04	L1FLnI_6q21g	AY291315.1_SARS-CoV-1_FFM1
9599	9610	2661	2672	12	12	100	10151	29727	0.12	0.04	L1FLnI_7q31.32n	AY291315.1_SARS-CoV-1_FFM1
3179	3190	2663	2674	12	12	100	10179	29727	0.12	0.04	L1FLnI_17q22aa	AY291315.1_SARS-CoV-1_FFM1
3991	4003	2664	2652	13	13	100	9873	29727	0.13	0.04	L1FLnI_11q14.3b	AY291315.1_SARS-CoV-1_FFM1
43	54	2664	2675	12	12	100	10027	29727	0.12	0.04	L1FLnI_8q24.23c	AY291315.1_SARS-CoV-1_FFM1
384	396	2666	2654	13	13	100	2184	29727	0.6	0.04	ERV316A3_4q25c	AY291315.1_SARS-CoV-1_FFM1
2056	2067	2668	2657	12	12	100	10076	29727	0.12	0.04	L1FLnI_3p21.2m	AY291315.1_SARS-CoV-1_FFM1
417	430	2672	2685	14	14	100	3302	29727	0.42	0.05	HERV4_1q31.1	AY291315.1_SARS-CoV-1_FFM1
3830	3844	2674	2688	15	15	100	10122	29727	0.15	0.05	L1FLnI_Xp11.21u	AY291315.1_SARS-CoV-1_FFM1
4118	4131	2677	2664	14	14	100	9366	29727	0.15	0.05	L1FLnI_3q11.1e	AY291315.1_SARS-CoV-1_FFM1
148	162	2677	2691	15	15	100	10122	29727	0.15	0.05	L1FLnI_Xp11.21hb	AY291315.1_SARS-CoV-1_FFM1
392	406	2679	2693	15	15	100	10027	29727	0.15	0.05	L1FLnI_9p21.3ea	AY291315.1_SARS-CoV-1_FFM1
5260	5274	2680	2666	15	15	100	6481	29727	0.23	0.05	ERVLB4_1q25.1c	AY291315.1_SARS-CoV-1_FFM1
2475	2487	2682	2694	13	13	100	6202	29727	0.21	0.04	ERVLB4_10p13c	AY291315.1_SARS-CoV-1_FFM1
5724	5736	2682	2670	13	13	100	5804	29727	0.22	0.04	ERVLB4_Xp11.21a	AY291315.1_SARS-CoV-1_FFM1
1311	1323	2683	2695	13	13	100	3060	29727	0.42	0.04	HERVL74_4q28.3b	AY291315.1_SARS-CoV-1_FFM1
44	58	2684	2698	15	15	100	2448	29727	0.61	0.05	HERVL66_19p13.11b	AY291315.1_SARS-CoV-1_FFM1
1528	1548	2684	2665	21	20	95.24	10024	29727	0.21	0.07	L1FLnI_12q13.2m	AY291315.1_SARS-CoV-1_FFM1
211	224	2686	2673	14	14	100	10124	29727	0.14	0.05	L1FLnI_11p15.2o	AY291315.1_SARS-CoV-1_FFM1
1731	1747	2687	2703	17	17	100	1907	29727	0.89	0.06	ERVLE_20p12.2c	AY291315.1_SARS-CoV-1_FFM1
3087	3099	2688	2676	13	13	100	11544	29727	0.11	0.04	L1FLnI_7p15.3e	AY291315.1_SARS-CoV-1_FFM1
8424	8439	2691	2706	16	16	93.75	9261	29727	0.17	0.05	L1FLnI_13q12.3j	AY291315.1_SARS-CoV-1_FFM1
9836	9849	2692	2679	14	14	100	10158	29727	0.14	0.05	L1FLnI_1p21.1f	AY291315.1_SARS-CoV-1_FFM1
2534	2546	2693	2705	13	13	100	9481	29727	0.14	0.04	L1FLnI_8q12.1ga	AY291315.1_SARS-CoV-1_FFM1
9563	9579	2696	2713	17	18	94.44	10277	29727	0.17	0.06	L1FLnI_14q21.3q	AY291315.1_SARS-CoV-1_FFM1
4787	4799	2699	2687	13	13	100	9338	29727	0.14	0.04	L1FLnI_13q33.2b	AY291315.1_SARS-CoV-1_FFM1
7363	7375	2700	2688	13	13	100	9795	29727	0.13	0.04	L1FLnI_10p14f	AY291315.1_SARS-CoV-1_FFM1
2001	2019	2701	2719	19	19	94.74	10964	29727	0.17	0.06	L1FLnI_9q31.1v	AY291315.1_SARS-CoV-1_FFM1
2920	2933	2704	2691	14	14	100	10137	29727	0.14	0.05	L1FLnI_10q25.1ba	AY291315.1_SARS-CoV-1_FFM1
5782	5794	2705	2693	13	13	100	10672	29727	0.12	0.04	L1FLnI_3q13.32b	AY291315.1_SARS-CoV-1_FFM1
273	284	2706	2695	12	12	100	2021	29727	0.59	0.04	MER41_7q11.21h	AY291315.1_SARS-CoV-1_FFM1
7407	7418	2707	2696	12	12	100	9505	29727	0.13	0.04	L1FLnI_11q14.2aa	AY291315.1_SARS-CoV-1_FFM1
2497	2509	2708	2720	13	13	100	7203	29727	0.18	0.04	HERVFRD_12q21.31b	AY291315.1_SARS-CoV-1_FFM1
593	610	2709	2727	18	19	94.74	1970	29727	0.91	0.06	ERV316A3_6q12e	AY291315.1_SARS-CoV-1_FFM1
5704	5716	2709	2697	13	13	100	10436	29727	0.12	0.04	L1FLnI_12q21.31u	AY291315.1_SARS-CoV-1_FFM1
1102	1116	2710	2724	15	15	100	1512	29727	0.99	0.05	MER61_6q25.3	AY291315.1_SARS-CoV-1_FFM1
1206	1219	2712	2699	14	14	100	1662	29727	0.84	0.05	ERVL_Xq21.33a	AY291315.1_SARS-CoV-1_FFM1
496	508	2715	2727	13	13	100	10123	29727	0.13	0.04	L1FLnI_6q14.1a	AY291315.1_SARS-CoV-1_FFM1
1056	1068	2717	2705	13	13	100	1748	29727	0.74	0.04	MER101_6q22.32b	AY291315.1_SARS-CoV-1_FFM1
2519	2531	2719	2707	13	13	100	9499	29727	0.14	0.04	L1FLnI_Xq28r	AY291315.1_SARS-CoV-1_FFM1
9832	9844	2720	2708	13	13	100	10094	29727	0.13	0.04	L1FLnI_6q22.1b	AY291315.1_SARS-CoV-1_FFM1
229	242	2722	2709	14	14	100	8355	29727	0.17	0.05	L1ORF2_4p15.32	AY291315.1_SARS-CoV-1_FFM1
1775	1790	2727	2742	16	16	100	10090	29727	0.16	0.05	L1FLnI_12q15k	AY291315.1_SARS-CoV-1_FFM1
393	411	2728	2711	19	18	94.74	10026	29727	0.19	0.06	L1FLnI_5q31.2e	AY291315.1_SARS-CoV-1_FFM1
5014	5028	2730	2716	15	15	100	10150	29727	0.15	0.05	L1FLnI_3q11.2d	AY291315.1_SARS-CoV-1_FFM1
3315	3327	2731	2719	13	13	100	4835	29727	0.27	0.04	MER4B_4q13.3c	AY291315.1_SARS-CoV-1_FFM1
22	34	2732	2720	13	13	100	8878	29727	0.15	0.04	L1FLnI_5q32l	AY291315.1_SARS-CoV-1_FFM1
126	138	2733	2721	13	13	100	928	29727	1.4	0.04	HERVW_5p13.2a	AY291315.1_SARS-CoV-1_FFM1
231	245	2733	2747	15	15	100	8649	29727	0.17	0.05	L1FLnI_3q13.13da	AY291315.1_SARS-CoV-1_FFM1
4060	4073	2735	2722	14	14	100	10023	29727	0.14	0.05	L1FLnI_Yq11.21ca	AY291315.1_SARS-CoV-1_FFM1
3087	3099	2736	2724	13	13	100	10122	29727	0.13	0.04	L1FLnI_Xp11.21u	AY291315.1_SARS-CoV-1_FFM1
1561	1573	2740	2728	13	13	100	1871	29727	0.69	0.04	ERV316A3_4q32.3d	AY291315.1_SARS-CoV-1_FFM1
427	439	2741	2753	13	13	100	10020	29727	0.13	0.04	L1FLnI_11p15.1w	AY291315.1_SARS-CoV-1_FFM1
370	382	2742	2754	13	13	100	2293	29727	0.57	0.04	HERVL18_18q12.3b	AY291315.1_SARS-CoV-1_FFM1
677	690	2744	2757	14	14	100	3553	29727	0.39	0.05	ERV316A3_Xp11.22b	AY291315.1_SARS-CoV-1_FFM1
272	285	2744	2731	14	14	100	6472	29727	0.22	0.05	HERV4_4q12	AY291315.1_SARS-CoV-1_FFM1
2360	2373	2747	2760	14	14	100	4177	29727	0.34	0.05	ERVLB4_18q22.1e	AY291315.1_SARS-CoV-1_FFM1
10115	10129	2747	2733	15	15	100	10135	29727	0.15	0.05	L1FLnI_11q14.3d	AY291315.1_SARS-CoV-1_FFM1
1274	1287	2750	2763	14	14	100	10397	29727	0.13	0.05	L1FLnI_3q11.2y	AY291315.1_SARS-CoV-1_FFM1
4835	4849	2750	2736	15	15	100	10357	29727	0.14	0.05	L1FLnI_5p15.31p	AY291315.1_SARS-CoV-1_FFM1
1424	1437	2753	2740	14	14	100	10110	29727	0.14	0.05	L1FLnI_9q22.1a	AY291315.1_SARS-CoV-1_FFM1
838	850	2755	2743	13	13	100	3935	29727	0.33	0.04	HUERSP3B_Xp21.3b	AY291315.1_SARS-CoV-1_FFM1
2841	2854	2756	2769	14	14	100	8838	29727	0.16	0.05	L1FLnI_15q21.1g	AY291315.1_SARS-CoV-1_FFM1
982	1000	2756	2738	19	19	94.74	8885	29727	0.21	0.06	L1FLnI_7q21.13aa	AY291315.1_SARS-CoV-1_FFM1
3676	3690	2757	2771	15	15	100	10459	29727	0.14	0.05	L1FLnI_3p24.2i	AY291315.1_SARS-CoV-1_FFM1
3019	3032	2757	2744	14	14	100	9655	29727	0.15	0.05	L1FLnI_6q26h	AY291315.1_SARS-CoV-1_FFM1
701	715	2759	2773	15	15	100	10283	29727	0.15	0.05	L1FLnI_9p21.1z	AY291315.1_SARS-CoV-1_FFM1
3367	3381	2760	2774	15	15	100	10093	29727	0.15	0.05	L1FLnI_10q21.2i	AY291315.1_SARS-CoV-1_FFM1
6619	6631	2760	2748	13	13	100	8975	29727	0.14	0.04	L1FLnI_3p21.2e	AY291315.1_SARS-CoV-1_FFM1
2816	2828	2761	2749	13	13	100	8996	29727	0.14	0.04	L1FLnI_Yq11.221ia	AY291315.1_SARS-CoV-1_FFM1
1807	1819	2762	2750	13	13	100	3031	29727	0.43	0.04	ERV316A3_1q41d	AY291315.1_SARS-CoV-1_FFM1
143	157	2763	2777	15	15	100	10136	29727	0.15	0.05	L1FLnI_3q13.33a	AY291315.1_SARS-CoV-1_FFM1
1850	1863	2766	2779	14	14	100	10033	29727	0.14	0.05	L1FLnI_12q23.1k	AY291315.1_SARS-CoV-1_FFM1
6048	6062	2767	2753	15	15	100	8763	29727	0.17	0.05	L1FLnI_Xp11.21a	AY291315.1_SARS-CoV-1_FFM1
2600	2613	2769	2756	14	14	100	10023	29727	0.14	0.05	L1FLnI_13q22.1b	AY291315.1_SARS-CoV-1_FFM1
841	854	2773	2760	14	14	100	3284	29727	0.43	0.05	ERV316A3_3q23a	AY291315.1_SARS-CoV-1_FFM1
331	344	2773	2786	14	14	100	620	29727	2.26	0.05	HERVL32_19q13.33c	AY291315.1_SARS-CoV-1_FFM1
10179	10193	2776	2762	15	15	100	10702	29727	0.14	0.05	L1FLnI_11p14.2e	AY291315.1_SARS-CoV-1_FFM1
3175	3191	2777	2760	17	18	94.44	9780	29727	0.17	0.06	L1FLnI_6p21.33	AY291315.1_SARS-CoV-1_FFM1
295	307	2779	2767	13	13	100	9579	29727	0.14	0.04	L1FLnI_9p23aa	AY291315.1_SARS-CoV-1_FFM1
4248	4260	2779	2791	13	13	100	10030	29727	0.13	0.04	L1FLnI_Yq11.221ca	AY291315.1_SARS-CoV-1_FFM1
1878	1890	2780	2792	13	13	100	10156	29727	0.13	0.04	L1FLnI_Yq11.221ha	AY291315.1_SARS-CoV-1_FFM1
1712	1725	2781	2768	14	14	100	10025	29727	0.14	0.05	L1FLnI_1p35.1e	AY291315.1_SARS-CoV-1_FFM1
9405	9417	2782	2770	13	13	100	9956	29727	0.13	0.04	L1FLnI_2p25.1a	AY291315.1_SARS-CoV-1_FFM1
2679	2692	2783	2796	14	14	100	8655	29727	0.16	0.05	L1FLnI_2p16.2g	AY291315.1_SARS-CoV-1_FFM1
1257	1270	2784	2797	14	14	100	10154	29727	0.14	0.05	L1FLnI_6q13wa	AY291315.1_SARS-CoV-1_FFM1
1933	1945	2785	2773	13	13	100	10282	29727	0.13	0.04	L1FLnI_13q31.1j	AY291315.1_SARS-CoV-1_FFM1
2602	2615	2785	2798	14	14	100	10028	29727	0.14	0.05	L1FLnI_Xq25ab	AY291315.1_SARS-CoV-1_FFM1
3474	3487	2787	2800	14	14	100	7751	29727	0.18	0.05	PABLB_4q25	AY291315.1_SARS-CoV-1_FFM1
2557	2571	2789	2775	15	15	100	10381	29727	0.14	0.05	L1FLnI_5p13.3e	AY291315.1_SARS-CoV-1_FFM1
610	625	2790	2805	16	16	100	10027	29727	0.16	0.05	L1FLnI_Xq13.2e	AY291315.1_SARS-CoV-1_FFM1
1283	1298	2791	2806	16	16	100	10026	29727	0.16	0.05	L1FLnI_10p11.21b	AY291315.1_SARS-CoV-1_FFM1
751	763	2791	2779	13	13	100	10820	29727	0.12	0.04	L1FLnI_4q34.2b	AY291315.1_SARS-CoV-1_FFM1
771	784	2795	2808	14	14	100	8521	29727	0.16	0.05	L1FLnI_1p21.1ca	AY291315.1_SARS-CoV-1_FFM1
89	102	2796	2783	14	14	100	10159	29727	0.14	0.05	L1FLnI_7p15.3f	AY291315.1_SARS-CoV-1_FFM1
2676	2690	2799	2785	15	15	100	10117	29727	0.15	0.05	L1FLnI_4q12ga	AY291315.1_SARS-CoV-1_FFM1
3389	3401	2800	2788	13	13	100	10009	29727	0.13	0.04	L1FLnI_3q11.2h	AY291315.1_SARS-CoV-1_FFM1
9872	9883	2801	2812	12	12	100	10130	29727	0.12	0.04	L1FLnI_4q12ia	AY291315.1_SARS-CoV-1_FFM1
542	553	2802	2813	12	12	100	5873	29727	0.2	0.04	HERVL18_4p15.2a	AY291315.1_SARS-CoV-1_FFM1
129	142	2805	2818	14	14	100	3594	29727	0.39	0.05	ERV316A3_7q21.12b	AY291315.1_SARS-CoV-1_FFM1
3463	3479	2805	2821	17	17	94.12	3682	29727	0.46	0.06	HERVL_1q31.3c	AY291315.1_SARS-CoV-1_FFM1
316	331	2805	2790	16	16	100	10146	29727	0.16	0.05	L1FLnI_Xq13.2d	AY291315.1_SARS-CoV-1_FFM1
8568	8580	2808	2820	13	13	100	9310	29727	0.14	0.04	L1FLnI_2q21.1d	AY291315.1_SARS-CoV-1_FFM1
570	588	2808	2790	19	19	94.74	10387	29727	0.18	0.06	L1FLnI_4q28.3k	AY291315.1_SARS-CoV-1_FFM1
806	819	2809	2796	14	14	100	9596	29727	0.15	0.05	L1FLnI_4p16.2f	AY291315.1_SARS-CoV-1_FFM1
1089	1101	2810	2822	13	13	100	9001	29727	0.14	0.04	L1FLnI_Xq21.1r	AY291315.1_SARS-CoV-1_FFM1
4926	4937	2812	2801	12	12	100	5051	29727	0.24	0.04	ERV316A3_4p15.33f	AY291315.1_SARS-CoV-1_FFM1
578	595	2812	2829	18	18	94.44	1816	29727	0.99	0.06	ERV316A3_5q11.2k	AY291315.1_SARS-CoV-1_FFM1
1759	1771	2816	2804	13	13	100	10121	29727	0.13	0.04	L1FLnI_6q12s	AY291315.1_SARS-CoV-1_FFM1
5245	5261	2818	2834	17	17	100	9737	29727	0.17	0.06	L1FLnI_Xq22.1i	AY291315.1_SARS-CoV-1_FFM1
2346	2358	2823	2811	13	13	100	2440	29727	0.53	0.04	HERVL40_18q22.3	AY291315.1_SARS-CoV-1_FFM1
986	1000	2823	2837	15	15	100	4160	29727	0.36	0.05	MER41_11p14.1a	AY291315.1_SARS-CoV-1_FFM1
1048	1060	2824	2812	13	13	100	4387	29727	0.3	0.04	HERVH_12q13.11a	AY291315.1_SARS-CoV-1_FFM1
3204	3217	2825	2838	14	14	100	10158	29727	0.14	0.05	L1FLnI_2q31.1m	AY291315.1_SARS-CoV-1_FFM1
5558	5571	2827	2814	14	14	100	10550	29727	0.13	0.05	L1FLnI_6q14.3ga	AY291315.1_SARS-CoV-1_FFM1
734	748	2830	2844	15	15	100	867	29727	1.73	0.05	ERV316A3_4p15.1n	AY291315.1_SARS-CoV-1_FFM1
771	784	2831	2818	14	14	100	8961	29727	0.16	0.05	L1FLnI_5q34oa	AY291315.1_SARS-CoV-1_FFM1
1274	1286	2832	2820	13	13	100	8969	29727	0.14	0.04	L1FLnI_1q43c	AY291315.1_SARS-CoV-1_FFM1
3948	3961	2832	2845	14	14	100	9965	29727	0.14	0.05	L1FLnI_6q11.1p	AY291315.1_SARS-CoV-1_FFM1
5792	5805	2836	2849	14	14	100	7159	29727	0.2	0.05	MER4_3q29a	AY291315.1_SARS-CoV-1_FFM1
975	988	2837	2850	14	14	100	10152	29727	0.14	0.05	L1FLnI_8p23.3b	AY291315.1_SARS-CoV-1_FFM1
927	940	2838	2851	14	14	100	1796	29727	0.78	0.05	HERVL40_Xq21.31	AY291315.1_SARS-CoV-1_FFM1
2027	2040	2838	2825	14	14	100	8934	29727	0.16	0.05	L1FLnI_Xp22.2e	AY291315.1_SARS-CoV-1_FFM1
1050	1064	2839	2853	15	15	100	10032	29727	0.15	0.05	L1FLnI_13q31.2d	AY291315.1_SARS-CoV-1_FFM1
9376	9388	2843	2855	13	13	100	9448	29727	0.14	0.04	L1FLnI_10q23.33o	AY291315.1_SARS-CoV-1_FFM1
3205	3219	2843	2829	15	15	100	8672	29727	0.17	0.05	L1FLnI_5q14.3va	AY291315.1_SARS-CoV-1_FFM1
10779	10795	2846	2830	17	17	100	10915	29727	0.16	0.06	L1FLnI_20p11.22h	AY291315.1_SARS-CoV-1_FFM1
2674	2685	2854	2865	12	12	100	4896	29727	0.25	0.04	HML5_10q11.21	AY291315.1_SARS-CoV-1_FFM1
9236	9248	2854	2842	13	13	100	10140	29727	0.13	0.04	L1FLnI_4p16.3a	AY291315.1_SARS-CoV-1_FFM1
311	325	2857	2843	15	15	100	1545	29727	0.97	0.05	ERV316A3_13q31.1e	AY291315.1_SARS-CoV-1_FFM1
60	73	2859	2846	14	14	100	1249	29727	1.12	0.05	ERV316A3_2q31.1a	AY291315.1_SARS-CoV-1_FFM1
3058	3069	2860	2871	12	12	100	10305	29727	0.12	0.04	L1FLnI_14q21.1l	AY291315.1_SARS-CoV-1_FFM1
3284	3296	2865	2877	13	13	100	10027	29727	0.13	0.04	L1FLnI_2q14.3u	AY291315.1_SARS-CoV-1_FFM1
2047	2061	2866	2880	15	15	100	10162	29727	0.15	0.05	L1FLnI_3p14.2ea	AY291315.1_SARS-CoV-1_FFM1
2748	2761	2868	2881	14	14	100	10092	29727	0.14	0.05	L1FLnI_15q14t	AY291315.1_SARS-CoV-1_FFM1
1633	1645	2872	2860	13	13	100	5049	29727	0.26	0.04	HML3_Yp11.2a	AY291315.1_SARS-CoV-1_FFM1
10315	10327	2872	2884	13	13	100	10372	29727	0.13	0.04	L1FLnI_11q14.2n	AY291315.1_SARS-CoV-1_FFM1
1891	1903	2875	2887	13	13	100	10014	29727	0.13	0.04	L1FLnI_3q25.32l	AY291315.1_SARS-CoV-1_FFM1
2745	2758	2877	2890	14	14	100	10068	29727	0.14	0.05	L1FLnI_Xq11.1k	AY291315.1_SARS-CoV-1_FFM1
6416	6429	2880	2867	14	14	100	8587	29727	0.16	0.05	L1FLnI_Xq27.3d	AY291315.1_SARS-CoV-1_FFM1
706	718	2880	2892	13	13	100	4177	29727	0.31	0.04	MER34B_6q14.2	AY291315.1_SARS-CoV-1_FFM1
1202	1215	2881	2868	14	14	100	10013	29727	0.14	0.05	L1FLnI_15q14u	AY291315.1_SARS-CoV-1_FFM1
2209	2221	2882	2870	13	13	100	4259	29727	0.31	0.04	ERVLB4_14q31.3d	AY291315.1_SARS-CoV-1_FFM1
242	255	2882	2895	14	14	100	10019	29727	0.14	0.05	L1FLnI_9q31.1o	AY291315.1_SARS-CoV-1_FFM1
11253	11266	2885	2898	14	14	100	11339	29727	0.12	0.05	L1FLnI_6q22.32b	AY291315.1_SARS-CoV-1_FFM1
2977	2991	2886	2872	15	15	100	8575	29727	0.17	0.05	L1FLnI_1p31.3r	AY291315.1_SARS-CoV-1_FFM1
463	477	2888	2902	15	15	100	651	29727	2.3	0.05	ERVLB4_2q14.3a	AY291315.1_SARS-CoV-1_FFM1
5922	5936	2890	2876	15	15	100	8800	29727	0.17	0.05	L1FLnI_10q21.1ua	AY291315.1_SARS-CoV-1_FFM1
1384	1397	2891	2878	14	14	100	8965	29727	0.16	0.05	L1FLnI_Yq11.223r	AY291315.1_SARS-CoV-1_FFM1
3215	3228	2893	2880	14	14	100	10128	29727	0.14	0.05	L1FLnI_6p24.3h	AY291315.1_SARS-CoV-1_FFM1
762	776	2895	2909	15	15	100	2958	29727	0.51	0.05	HERVL18_5q12.1	AY291315.1_SARS-CoV-1_FFM1
469	483	2896	2882	15	15	100	10147	29727	0.15	0.05	L1FLnI_1p33aa	AY291315.1_SARS-CoV-1_FFM1
1192	1205	2897	2884	14	14	100	2283	29727	0.61	0.05	HUERSP3_8q23.3	AY291315.1_SARS-CoV-1_FFM1
13	27	2897	2911	15	15	100	10495	29727	0.14	0.05	L1FLnI_1q25.1h	AY291315.1_SARS-CoV-1_FFM1
4626	4637	2898	2887	12	12	100	10753	29727	0.11	0.04	L1FLnI_9p21.3ha	AY291315.1_SARS-CoV-1_FFM1
2332	2346	2899	2913	15	15	100	10163	29727	0.15	0.05	L1FLnI_8q11.1b	AY291315.1_SARS-CoV-1_FFM1
3375	3388	2901	2914	14	14	100	10010	29727	0.14	0.05	L1FLnI_3p25.3d	AY291315.1_SARS-CoV-1_FFM1
2926	2939	2902	2889	14	14	100	10372	29727	0.13	0.05	L1FLnI_11q14.2n	AY291315.1_SARS-CoV-1_FFM1
2102	2115	2905	2918	14	14	100	8684	29727	0.16	0.05	L1FLnI_10q23.31d	AY291315.1_SARS-CoV-1_FFM1
3102	3115	2905	2892	14	14	100	3402	29727	0.41	0.05	MER101_7q11.23	AY291315.1_SARS-CoV-1_FFM1
7310	7324	2906	2920	15	15	100	9211	29727	0.16	0.05	L1FLnI_11p12k	AY291315.1_SARS-CoV-1_FFM1
2617	2631	2908	2922	15	15	100	10068	29727	0.15	0.05	L1FLnI_9q33.1j	AY291315.1_SARS-CoV-1_FFM1
7415	7429	2910	2924	15	15	100	9229	29727	0.16	0.05	L1FLnI_8q24.23d	AY291315.1_SARS-CoV-1_FFM1
7836	7850	2914	2928	15	15	100	8046	29727	0.19	0.05	L1FLI_1q31.1a	AY291315.1_SARS-CoV-1_FFM1
3078	3092	2914	2900	15	15	100	9551	29727	0.16	0.05	L1FLnI_2q23.2c	AY291315.1_SARS-CoV-1_FFM1
9860	9873	2916	2903	14	14	100	10095	29727	0.14	0.05	L1FLnI_Xp21.3m	AY291315.1_SARS-CoV-1_FFM1
10005	10018	2917	2930	14	14	100	10110	29727	0.14	0.05	L1FLnI_5q23.3l	AY291315.1_SARS-CoV-1_FFM1
1414	1426	2919	2931	13	13	100	2025	29727	0.64	0.04	MER41_16p12.3	AY291315.1_SARS-CoV-1_FFM1
9733	9744	2921	2932	12	12	100	10154	29727	0.12	0.04	L1FLnI_8p11.1g	AY291315.1_SARS-CoV-1_FFM1
1475	1489	2922	2908	15	15	100	10130	29727	0.15	0.05	L1FLnI_9q33.1k	AY291315.1_SARS-CoV-1_FFM1
6000	6013	2922	2935	14	14	100	6280	29727	0.22	0.05	MER101_2p25.2	AY291315.1_SARS-CoV-1_FFM1
8284	8297	2923	2936	14	14	100	10109	29727	0.14	0.05	L1FLnI_Yp11.2ub	AY291315.1_SARS-CoV-1_FFM1
2544	2556	2923	2911	13	13	100	4979	29727	0.26	0.04	MER4B_5q14.3	AY291315.1_SARS-CoV-1_FFM1
185	197	2924	2912	13	13	100	10115	29727	0.13	0.04	L1FLnI_5q11.2aa	AY291315.1_SARS-CoV-1_FFM1
262	278	2924	2940	17	17	100	9571	29727	0.18	0.06	L1FLnI_5q15ia	AY291315.1_SARS-CoV-1_FFM1
2234	2246	2925	2913	13	13	100	10473	29727	0.12	0.04	L1FLnI_4q22.2h	AY291315.1_SARS-CoV-1_FFM1
4563	4575	2929	2941	13	13	100	9744	29727	0.13	0.04	L1FLnI_14q21.1w	AY291315.1_SARS-CoV-1_FFM1
4981	4997	2930	2914	17	17	100	6100	29727	0.28	0.06	LTR25_4q34.1a	AY291315.1_SARS-CoV-1_FFM1
2044	2057	2931	2918	14	14	100	4161	29727	0.34	0.05	ERVLB4_Xq26.3y	AY291315.1_SARS-CoV-1_FFM1
1041	1060	2932	2950	20	19	95	10224	29727	0.2	0.06	L1FLnI_2p12d	AY291315.1_SARS-CoV-1_FFM1
892	905	2933	2920	14	14	100	8046	29727	0.17	0.05	L1ORF2_8q12.3	AY291315.1_SARS-CoV-1_FFM1
9264	9277	2935	2922	14	14	100	9525	29727	0.15	0.05	L1FLnI_10q23.1ea	AY291315.1_SARS-CoV-1_FFM1
2920	2933	2935	2948	14	14	100	8985	29727	0.16	0.05	L1FLnI_4p15.2l	AY291315.1_SARS-CoV-1_FFM1
826	839	2937	2924	14	14	100	1248	29727	1.12	0.05	ERV316A3_1p21.3a	AY291315.1_SARS-CoV-1_FFM1
3348	3360	2938	2926	13	13	100	9601	29727	0.14	0.04	L1FLnI_4q32.3y	AY291315.1_SARS-CoV-1_FFM1
5316	5331	2939	2954	16	16	100	8349	29727	0.19	0.05	HERVFRD_6p24.2	AY291315.1_SARS-CoV-1_FFM1
590	602	2939	2927	13	13	100	1503	29727	0.86	0.04	HML1_10q11.21	AY291315.1_SARS-CoV-1_FFM1
5651	5664	2941	2928	14	14	100	9898	29727	0.14	0.05	L1FLnI_7q21.2n	AY291315.1_SARS-CoV-1_FFM1
613	625	2942	2930	13	13	100	10015	29727	0.13	0.04	L1FLnI_7q21.13ba	AY291315.1_SARS-CoV-1_FFM1
1229	1242	2942	2955	14	14	100	8863	29727	0.16	0.05	L1FLnI_8q21.13ab	AY291315.1_SARS-CoV-1_FFM1
2668	2680	2945	2957	13	13	100	5311	29727	0.24	0.04	ERVLB4_Xq25a	AY291315.1_SARS-CoV-1_FFM1
506	520	2945	2931	15	15	100	10160	29727	0.15	0.05	L1FLnI_14q31.3l	AY291315.1_SARS-CoV-1_FFM1
2614	2628	2946	2960	15	15	100	3007	29727	0.5	0.05	ERVLE_8q24.23b	AY291315.1_SARS-CoV-1_FFM1
9546	9559	2946	2933	14	14	100	10686	29727	0.13	0.05	L1FLnI_2p15k	AY291315.1_SARS-CoV-1_FFM1
2383	2395	2949	2937	13	13	100	11573	29727	0.11	0.04	L1FLnI_1p22.2b	AY291315.1_SARS-CoV-1_FFM1
177	189	2951	2963	13	13	100	10444	29727	0.12	0.04	L1FLnI_9p21.3x	AY291315.1_SARS-CoV-1_FFM1
1857	1870	2953	2940	14	14	100	4105	29727	0.34	0.05	ERVLE_8q21.3e	AY291315.1_SARS-CoV-1_FFM1
593	606	2954	2967	14	14	100	9511	29727	0.15	0.05	L1FLnI_9q21.2c	AY291315.1_SARS-CoV-1_FFM1
3368	3380	2954	2942	13	13	100	10403	29727	0.12	0.04	L1FLnI_Xq22.1ma	AY291315.1_SARS-CoV-1_FFM1
2829	2842	2957	2970	14	14	100	9687	29727	0.14	0.05	L1FLnI_8q24.11c	AY291315.1_SARS-CoV-1_FFM1
7472	7484	2958	2946	13	13	100	9367	29727	0.14	0.04	HERVK11D_Xq11.1	AY291315.1_SARS-CoV-1_FFM1
9361	9373	2961	2973	13	13	100	10260	29727	0.13	0.04	L1FLnI_19p12l	AY291315.1_SARS-CoV-1_FFM1
877	889	2963	2975	13	13	100	1587	29727	0.82	0.04	ERV316A3_21q21.1a	AY291315.1_SARS-CoV-1_FFM1
1809	1821	2965	2977	13	13	100	8723	29727	0.15	0.04	L1FLnI_9p23ca	AY291315.1_SARS-CoV-1_FFM1
761	774	2966	2979	14	14	100	10460	29727	0.13	0.05	L1FLnI_4q12pb	AY291315.1_SARS-CoV-1_FFM1
782	796	2968	2954	15	15	100	10024	29727	0.15	0.05	L1FLnI_8q11.21o	AY291315.1_SARS-CoV-1_FFM1
213	227	2969	2955	15	15	100	694	29727	2.16	0.05	ERV316A3_15q15.2	AY291315.1_SARS-CoV-1_FFM1
1827	1840	2971	2958	14	14	100	5252	29727	0.27	0.05	ERVLB4_3p24.1c	AY291315.1_SARS-CoV-1_FFM1
2975	2987	2972	2984	13	13	100	10095	29727	0.13	0.04	L1FLnI_8p23.2c	AY291315.1_SARS-CoV-1_FFM1
93	105	2975	2963	13	13	100	1005	29727	1.29	0.04	HERVL40_1p35.3	AY291315.1_SARS-CoV-1_FFM1
2800	2818	2975	2956	19	20	95	4838	29727	0.39	0.07	HERVL_18q22.1a	AY291315.1_SARS-CoV-1_FFM1
1037	1049	2976	2964	13	13	100	2708	29727	0.48	0.04	ERVLB4_14q32.11a	AY291315.1_SARS-CoV-1_FFM1
10011	10024	2976	2989	14	14	100	10075	29727	0.14	0.05	L1FLnI_4p15.33t	AY291315.1_SARS-CoV-1_FFM1
579	593	2977	2991	15	15	100	6612	29727	0.23	0.05	HML1_4q22.1	AY291315.1_SARS-CoV-1_FFM1
3445	3457	2978	2966	13	13	100	10149	29727	0.13	0.04	L1FLnI_3p24.2g	AY291315.1_SARS-CoV-1_FFM1
490	503	2981	2968	14	14	100	1875	29727	0.75	0.05	ERVLE_1p21.1c	AY291315.1_SARS-CoV-1_FFM1
7061	7072	2982	2971	12	12	100	8760	29727	0.14	0.04	HERVFRD_9p21.3b	AY291315.1_SARS-CoV-1_FFM1
3426	3440	2984	2998	15	15	100	10124	29727	0.15	0.05	L1FLnI_7q34f	AY291315.1_SARS-CoV-1_FFM1
2120	2132	2984	2972	13	13	100	9798	29727	0.13	0.04	L1FLnI_8q24.21a	AY291315.1_SARS-CoV-1_FFM1
865	878	2987	2974	14	14	100	8045	29727	0.17	0.05	L1FLI_14q23.2	AY291315.1_SARS-CoV-1_FFM1
2189	2202	2988	2975	14	14	100	9049	29727	0.15	0.05	L1FLnI_7q31.33e	AY291315.1_SARS-CoV-1_FFM1
2035	2051	2989	2973	17	17	94.12	10129	29727	0.17	0.06	L1FLnI_1q25.3b	AY291315.1_SARS-CoV-1_FFM1
512	525	2990	2977	14	14	100	10127	29727	0.14	0.05	L1FLnI_8q12.1f	AY291315.1_SARS-CoV-1_FFM1
7875	7889	2991	3005	15	15	100	8062	29727	0.19	0.05	L1ORF2_5p15.33	AY291315.1_SARS-CoV-1_FFM1
176	189	2993	3006	14	14	100	2658	29727	0.53	0.05	HERVL18_5p14.2	AY291315.1_SARS-CoV-1_FFM1
3314	3328	2993	2979	15	15	100	10170	29727	0.15	0.05	L1FLnI_4p15.31d	AY291315.1_SARS-CoV-1_FFM1
2517	2531	2995	3009	15	15	100	10152	29727	0.15	0.05	L1FLnI_11p15.4d	AY291315.1_SARS-CoV-1_FFM1
3865	3877	2998	3010	13	13	100	4067	29727	0.32	0.04	HERVE_3q22.1a	AY291315.1_SARS-CoV-1_FFM1
1873	1886	2999	3012	14	14	100	1981	29727	0.71	0.05	ERVLE_3p24.3e	AY291315.1_SARS-CoV-1_FFM1
2015	2030	3000	3015	16	16	100	10102	29727	0.16	0.05	L1FLnI_5p13.2v	AY291315.1_SARS-CoV-1_FFM1
4337	4351	3003	3017	15	15	100	5190	29727	0.29	0.05	MER4_17q22	AY291315.1_SARS-CoV-1_FFM1
579	597	3004	2986	19	19	100	3011	29727	0.63	0.06	ERVLE_5q14.3c	AY291315.1_SARS-CoV-1_FFM1
1592	1614	3004	3026	23	23	91.3	8629	29727	0.27	0.08	L1FLnI_7q31.32a	AY291315.1_SARS-CoV-1_FFM1
3431	3445	3005	3019	15	15	100	10130	29727	0.15	0.05	L1FLnI_7q21.12g	AY291315.1_SARS-CoV-1_FFM1
4110	4124	3005	2991	15	15	100	9734	29727	0.15	0.05	L1FLnI_Xq21.32a	AY291315.1_SARS-CoV-1_FFM1
331	346	3007	2992	16	16	100	9876	29727	0.16	0.05	L1FLnI_14q32.12f	AY291315.1_SARS-CoV-1_FFM1
2358	2371	3007	3020	14	14	100	7731	29727	0.18	0.05	LTR46_Xq27.3a	AY291315.1_SARS-CoV-1_FFM1
1635	1649	3008	3022	15	15	100	3554	29727	0.42	0.05	MER4_8q12.1c	AY291315.1_SARS-CoV-1_FFM1
366	380	3009	2995	15	15	100	10020	29727	0.15	0.05	L1FLnI_5p12l	AY291315.1_SARS-CoV-1_FFM1
4134	4147	3010	2997	14	14	100	10624	29727	0.13	0.05	L1FLnI_Xq21.1se	AY291315.1_SARS-CoV-1_FFM1
716	729	3011	3024	14	14	100	8906	29727	0.16	0.05	L1FLnI_1q32.2o	AY291315.1_SARS-CoV-1_FFM1
5696	5709	3011	2998	14	14	100	10095	29727	0.14	0.05	L1FLnI_Yq11.222q	AY291315.1_SARS-CoV-1_FFM1
1064	1077	3013	3000	14	14	100	3080	29727	0.45	0.05	HUERSP2_7q35	AY291315.1_SARS-CoV-1_FFM1
10112	10123	3017	3028	12	12	100	10527	29727	0.11	0.04	L1FLnI_Xq21.1ac	AY291315.1_SARS-CoV-1_FFM1
125	138	3018	3005	14	14	100	9744	29727	0.14	0.05	L1FLnI_14q21.1w	AY291315.1_SARS-CoV-1_FFM1
770	785	3021	3006	16	16	100	10024	29727	0.16	0.05	L1FLnI_7q21.11ta	AY291315.1_SARS-CoV-1_FFM1
1962	1975	3022	3009	14	14	100	11789	29727	0.12	0.05	L1FLnI_11p15.1x	AY291315.1_SARS-CoV-1_FFM1
5281	5292	3023	3012	12	12	100	5978	29727	0.2	0.04	ERVLE_18q21.2d	AY291315.1_SARS-CoV-1_FFM1
3352	3367	3023	3038	16	16	100	10025	29727	0.16	0.05	L1FLnI_Yq11.222e	AY291315.1_SARS-CoV-1_FFM1
2092	2106	3026	3040	15	15	100	3652	29727	0.41	0.05	LTR25_21q22.11	AY291315.1_SARS-CoV-1_FFM1
3251	3264	3028	3041	14	14	100	10452	29727	0.13	0.05	L1FLnI_6q13u	AY291315.1_SARS-CoV-1_FFM1
414	426	3029	3017	13	13	100	2960	29727	0.44	0.04	ERV316A3_1p22.3b	AY291315.1_SARS-CoV-1_FFM1
2597	2609	3030	3042	13	13	100	10290	29727	0.13	0.04	L1FLnI_5q21.3j	AY291315.1_SARS-CoV-1_FFM1
5692	5703	3031	3020	12	12	100	8223	29727	0.15	0.04	HERV9_6q13	AY291315.1_SARS-CoV-1_FFM1
3143	3155	3033	3021	13	13	100	8592	29727	0.15	0.04	L1FLnI_20p12.3h	AY291315.1_SARS-CoV-1_FFM1
3030	3043	3036	3023	14	14	100	11113	29727	0.13	0.05	L1FLnI_Xq27.1s	AY291315.1_SARS-CoV-1_FFM1
5730	5743	3038	3025	14	14	100	9836	29727	0.14	0.05	L1FLnI_2q12.1i	AY291315.1_SARS-CoV-1_FFM1
9917	9930	3039	3026	14	14	100	10614	29727	0.13	0.05	L1FLnI_10q21.3aa	AY291315.1_SARS-CoV-1_FFM1
671	683	3040	3052	13	13	100	4975	29727	0.26	0.04	HERVL40_4q33	AY291315.1_SARS-CoV-1_FFM1
1117	1130	3041	3054	14	14	100	10218	29727	0.14	0.05	L1FLnI_5q23.1k	AY291315.1_SARS-CoV-1_FFM1
2432	2445	3041	3028	14	14	100	10849	29727	0.13	0.05	L1FLnI_9p24.2l	AY291315.1_SARS-CoV-1_FFM1
422	435	3042	3029	14	14	100	698	29727	2.01	0.05	ERV316A3_13q33.3c	AY291315.1_SARS-CoV-1_FFM1
4409	4421	3043	3055	13	13	100	10144	29727	0.13	0.04	L1FLnI_13q21.2k	AY291315.1_SARS-CoV-1_FFM1
1939	1952	3044	3057	14	14	100	8050	29727	0.17	0.05	L1ORF2_4q27b	AY291315.1_SARS-CoV-1_FFM1
425	439	3045	3031	15	15	100	936	29727	1.6	0.05	ERVLE_8q24.22c	AY291315.1_SARS-CoV-1_FFM1
1462	1475	3046	3033	14	14	100	10037	29727	0.14	0.05	L1FLnI_1p21.3ca	AY291315.1_SARS-CoV-1_FFM1
2332	2347	3047	3062	16	16	100	3408	29727	0.47	0.05	ERV316A3_4q28.1c	AY291315.1_SARS-CoV-1_FFM1
10090	10104	3052	3066	15	15	100	10735	29727	0.14	0.05	L1FLnI_1p31.1b	AY291315.1_SARS-CoV-1_FFM1
806	824	3055	3073	19	19	94.74	10455	29727	0.18	0.06	L1FLnI_13q21.2b	AY291315.1_SARS-CoV-1_FFM1
1425	1437	3056	3068	13	13	100	9171	29727	0.14	0.04	L1FLnI_11q12.3p	AY291315.1_SARS-CoV-1_FFM1
2459	2472	3057	3044	14	14	100	2636	29727	0.53	0.05	ERV316A3_4p15.2e	AY291315.1_SARS-CoV-1_FFM1
389	401	3057	3069	13	13	100	10123	29727	0.13	0.04	L1FLnI_11q23.3d	AY291315.1_SARS-CoV-1_FFM1
2258	2269	3060	3071	12	12	100	10109	29727	0.12	0.04	L1FLnI_6q22.32i	AY291315.1_SARS-CoV-1_FFM1
3049	3063	3061	3047	15	15	100	5115	29727	0.29	0.05	HERVH_4q32.3c	AY291315.1_SARS-CoV-1_FFM1
101	113	3062	3074	13	13	100	10183	29727	0.13	0.04	L1FLnI_2q21.1e	AY291315.1_SARS-CoV-1_FFM1
3512	3524	3063	3075	13	13	100	8958	29727	0.15	0.04	L1FLnI_5q22.1k	AY291315.1_SARS-CoV-1_FFM1
200	215	3065	3050	16	16	100	10130	29727	0.16	0.05	L1FLnI_6q24.1c	AY291315.1_SARS-CoV-1_FFM1
4181	4195	3066	3052	15	15	100	11262	29727	0.13	0.05	L1FLnI_1q25.2g	AY291315.1_SARS-CoV-1_FFM1
3066	3079	3068	3081	14	14	100	10113	29727	0.14	0.05	L1FLnI_15q26.3l	AY291315.1_SARS-CoV-1_FFM1
1497	1510	3069	3082	14	14	100	10027	29727	0.14	0.05	L1FLnI_2q14.3u	AY291315.1_SARS-CoV-1_FFM1
2349	2362	3070	3083	14	14	100	10023	29727	0.14	0.05	L1FLnI_4q22.3f	AY291315.1_SARS-CoV-1_FFM1
2664	2677	3071	3084	14	14	100	10146	29727	0.14	0.05	L1FLnI_9p21.3m	AY291315.1_SARS-CoV-1_FFM1
1283	1295	3072	3060	13	13	100	9627	29727	0.14	0.04	L1FLnI_11q14.2s	AY291315.1_SARS-CoV-1_FFM1
2782	2793	3074	3063	12	12	100	10161	29727	0.12	0.04	L1FLnI_8q24.22h	AY291315.1_SARS-CoV-1_FFM1
10222	10235	3075	3088	14	14	100	10361	29727	0.14	0.05	L1FLnI_5p14.1i	AY291315.1_SARS-CoV-1_FFM1
1541	1554	3076	3089	14	14	100	11146	29727	0.13	0.05	L1FLnI_4q23l	AY291315.1_SARS-CoV-1_FFM1
1332	1343	3076	3065	12	12	100	9223	29727	0.13	0.04	L1FLnI_8q22.3z	AY291315.1_SARS-CoV-1_FFM1
278	292	3081	3095	15	15	100	10122	29727	0.15	0.05	L1FLnI_8p21.3i	AY291315.1_SARS-CoV-1_FFM1
4422	4434	3082	3070	13	13	100	10409	29727	0.12	0.04	L1FLnI_20p12.1l	AY291315.1_SARS-CoV-1_FFM1
580	594	3082	3096	15	15	100	10116	29727	0.15	0.05	L1FLnI_6p12.3v	AY291315.1_SARS-CoV-1_FFM1
2472	2490	3082	3100	19	19	94.74	8586	29727	0.22	0.06	L1FLnI_Xp22.31d	AY291315.1_SARS-CoV-1_FFM1
3337	3351	3085	3071	15	15	100	10097	29727	0.15	0.05	L1FLnI_4q31.23e	AY291315.1_SARS-CoV-1_FFM1
658	674	3087	3103	17	17	100	2054	29727	0.83	0.06	MER34B_5q35.2	AY291315.1_SARS-CoV-1_FFM1
7405	7418	3088	3075	14	14	100	9662	29727	0.14	0.05	L1FLnI_4q26ja	AY291315.1_SARS-CoV-1_FFM1
1829	1842	3089	3076	14	14	100	3112	29727	0.45	0.05	HERVL40_Xp11.21b	AY291315.1_SARS-CoV-1_FFM1
2383	2397	3094	3080	15	15	100	10798	29727	0.14	0.05	L1FLnI_1p22.2m	AY291315.1_SARS-CoV-1_FFM1
3237	3250	3095	3108	14	14	100	10479	29727	0.13	0.05	L1FLnI_12q14.1a	AY291315.1_SARS-CoV-1_FFM1
1669	1682	3096	3083	14	14	100	10084	29727	0.14	0.05	L1FLnI_3p22.3e	AY291315.1_SARS-CoV-1_FFM1
1626	1640	3097	3111	15	15	100	3109	29727	0.48	0.05	ERVLE_21q21.1f	AY291315.1_SARS-CoV-1_FFM1
1717	1734	3098	3115	18	18	94.44	9887	29727	0.18	0.06	L1FLnI_Yq11.222ca	AY291315.1_SARS-CoV-1_FFM1
3343	3357	3100	3086	15	15	100	10492	29727	0.14	0.05	L1FLnI_14q31.3da	AY291315.1_SARS-CoV-1_FFM1
368	381	3100	3113	14	14	100	10140	29727	0.14	0.05	L1FLnI_6p21.1c	AY291315.1_SARS-CoV-1_FFM1
995	1007	3102	3090	13	13	100	2577	29727	0.5	0.04	MER4_14q24.1b	AY291315.1_SARS-CoV-1_FFM1
2417	2430	3103	3116	14	14	100	10113	29727	0.14	0.05	L1FLnI_3q25.32c	AY291315.1_SARS-CoV-1_FFM1
2279	2291	3103	3091	13	13	100	10451	29727	0.12	0.04	L1FLnI_Xq11.2ka	AY291315.1_SARS-CoV-1_FFM1
47	59	3105	3117	13	13	100	1233	29727	1.05	0.04	ERV316A3_1p12	AY291315.1_SARS-CoV-1_FFM1
1966	1978	3106	3094	13	13	100	2231	29727	0.58	0.04	ERV316A3_3p12.2b	AY291315.1_SARS-CoV-1_FFM1
304	317	3109	3096	14	14	100	1633	29727	0.86	0.05	ERVLE_22q12.3d	AY291315.1_SARS-CoV-1_FFM1
240	251	3113	3124	12	12	100	1238	29727	0.97	0.04	ERVLE_2p22.2b	AY291315.1_SARS-CoV-1_FFM1
3196	3209	3117	3104	14	14	100	4372	29727	0.32	0.05	HERVL74_7q21.11c	AY291315.1_SARS-CoV-1_FFM1
3049	3060	3120	3109	12	12	100	9830	29727	0.12	0.04	L1FLnI_16p12.3b	AY291315.1_SARS-CoV-1_FFM1
3465	3477	3123	3135	13	13	100	10111	29727	0.13	0.04	L1FLnI_21q11.2h	AY291315.1_SARS-CoV-1_FFM1
1098	1113	3125	3110	16	16	93.75	9603	29727	0.17	0.05	L1FLnI_2q31.2h	AY291315.1_SARS-CoV-1_FFM1
582	595	3126	3139	14	14	100	9445	29727	0.15	0.05	L1FLnI_21q11.2e	AY291315.1_SARS-CoV-1_FFM1
1280	1292	3128	3116	13	13	100	10033	29727	0.13	0.04	L1FLnI_12q23.1k	AY291315.1_SARS-CoV-1_FFM1
1659	1672	3129	3142	14	14	100	2499	29727	0.56	0.05	ERV316A3_10p11.22a	AY291315.1_SARS-CoV-1_FFM1
1544	1558	3130	3144	15	15	100	10113	29727	0.15	0.05	L1FLnI_2q21.3f	AY291315.1_SARS-CoV-1_FFM1
3402	3414	3133	3145	13	13	100	10120	29727	0.13	0.04	L1FLnI_Xp22.2s	AY291315.1_SARS-CoV-1_FFM1
531	543	3135	3147	13	13	100	10141	29727	0.13	0.04	L1FLnI_1p12r	AY291315.1_SARS-CoV-1_FFM1
1080	1093	3135	3122	14	14	100	10121	29727	0.14	0.05	L1FLnI_5p13.1d	AY291315.1_SARS-CoV-1_FFM1
3237	3248	3136	3125	12	12	100	6428	29727	0.19	0.04	HUERSP3_7q11.21a	AY291315.1_SARS-CoV-1_FFM1
2556	2571	3136	3151	16	16	100	8528	29727	0.19	0.05	L1FLnI_8q23.1u	AY291315.1_SARS-CoV-1_FFM1
517	528	3137	3126	12	12	100	8793	29727	0.14	0.04	L1FLnI_1q23.1p	AY291315.1_SARS-CoV-1_FFM1
1092	1105	3142	3129	14	14	100	1825	29727	0.77	0.05	ERV316A3_2p24.1a	AY291315.1_SARS-CoV-1_FFM1
3426	3439	3142	3155	14	14	100	10269	29727	0.14	0.05	L1FLnI_7p12.3b	AY291315.1_SARS-CoV-1_FFM1
2103	2115	3143	3131	13	13	100	10438	29727	0.12	0.04	L1FLnI_8q21.11s	AY291315.1_SARS-CoV-1_FFM1
680	693	3144	3157	14	14	100	860	29727	1.63	0.05	ERVLE_Xq28h	AY291315.1_SARS-CoV-1_FFM1
919	932	3145	3132	14	14	100	10054	29727	0.14	0.05	L1FLnI_Xq26.2e	AY291315.1_SARS-CoV-1_FFM1
3322	3335	3147	3160	14	14	100	8915	29727	0.16	0.05	L1FLnI_5q12.2b	AY291315.1_SARS-CoV-1_FFM1
2003	2018	3148	3133	16	16	100	2604	29727	0.61	0.05	ERV316A3_1p31.1g	AY291315.1_SARS-CoV-1_FFM1
9104	9118	3150	3136	15	15	100	9340	29727	0.16	0.05	L1FLnI_Xp22.12o	AY291315.1_SARS-CoV-1_FFM1
1982	1994	3152	3164	13	13	100	10163	29727	0.13	0.04	L1FLnI_20p11.22i	AY291315.1_SARS-CoV-1_FFM1
519	532	3153	3166	14	14	100	3721	29727	0.38	0.05	ERVLB4_22q13.32b	AY291315.1_SARS-CoV-1_FFM1
2776	2789	3153	3140	14	14	100	4008	29727	0.35	0.05	HERVL_2q14.3a	AY291315.1_SARS-CoV-1_FFM1
464	476	3155	3167	13	13	100	10136	29727	0.13	0.04	L1FLnI_10q23.33j	AY291315.1_SARS-CoV-1_FFM1
3683	3696	3156	3143	14	14	100	8587	29727	0.16	0.05	L1FLnI_Xq27.3d	AY291315.1_SARS-CoV-1_FFM1
745	757	3157	3169	13	13	100	10059	29727	0.13	0.04	L1FLnI_5p13.2ea	AY291315.1_SARS-CoV-1_FFM1
3841	3853	3158	3170	13	13	100	3910	29727	0.33	0.04	HML3_5p15.33a	AY291315.1_SARS-CoV-1_FFM1
2476	2490	3158	3144	15	15	100	10387	29727	0.14	0.05	L1FLnI_4q28.3ra	AY291315.1_SARS-CoV-1_FFM1
107	121	3160	3146	15	15	100	10026	29727	0.15	0.05	L1FLnI_10p14i	AY291315.1_SARS-CoV-1_FFM1
1848	1861	3161	3174	14	14	100	9643	29727	0.15	0.05	L1FLnI_13q31.1qa	AY291315.1_SARS-CoV-1_FFM1
4365	4378	3163	3176	14	14	100	8512	29727	0.16	0.05	L1FLnI_7p12.1f	AY291315.1_SARS-CoV-1_FFM1
10042	10057	3163	3148	16	16	93.75	10126	29727	0.16	0.05	L1FLnI_Xq22.1cb	AY291315.1_SARS-CoV-1_FFM1
1573	1585	3165	3177	13	13	100	10124	29727	0.13	0.04	L1FLnI_8p11.1h	AY291315.1_SARS-CoV-1_FFM1
669	681	3166	3154	13	13	100	10145	29727	0.13	0.04	L1FLnI_9p24.1j	AY291315.1_SARS-CoV-1_FFM1
890	905	3170	3155	16	16	100	1768	29727	0.9	0.05	ERV316A3_8q12.3b	AY291315.1_SARS-CoV-1_FFM1
535	546	3172	3183	12	12	100	8763	29727	0.14	0.04	L1FLnI_13q31.3c	AY291315.1_SARS-CoV-1_FFM1
3049	3060	3176	3187	12	12	100	10010	29727	0.12	0.04	L1FLnI_8p22f	AY291315.1_SARS-CoV-1_FFM1
4116	4130	3176	3162	15	15	100	10273	29727	0.15	0.05	L1FLnI_8q21.13pa	AY291315.1_SARS-CoV-1_FFM1
261	274	3177	3164	14	14	100	9204	29727	0.15	0.05	L1FLnI_2p16.1p	AY291315.1_SARS-CoV-1_FFM1
4648	4663	3178	3193	16	16	100	10145	29727	0.16	0.05	L1FLnI_3p14.2f	AY291315.1_SARS-CoV-1_FFM1
2645	2658	3178	3165	14	14	100	10147	29727	0.14	0.05	L1FLnI_5p12ha	AY291315.1_SARS-CoV-1_FFM1
5349	5363	3183	3169	15	15	100	6113	29727	0.25	0.05	HUERSP3B_17p11.2	AY291315.1_SARS-CoV-1_FFM1
9356	9371	3185	3200	16	16	100	9788	29727	0.16	0.05	L1FLnI_10q21.1v	AY291315.1_SARS-CoV-1_FFM1
668	683	3186	3201	16	16	100	9830	29727	0.16	0.05	L1FLnI_10p11.22v	AY291315.1_SARS-CoV-1_FFM1
389	401	3190	3178	13	13	100	6451	29727	0.2	0.04	HARLEQUIN_7p15.3	AY291315.1_SARS-CoV-1_FFM1
3057	3071	3190	3204	15	15	100	9368	29727	0.16	0.05	L1FLnI_3p24.2p	AY291315.1_SARS-CoV-1_FFM1
2955	2970	3192	3207	16	16	100	10146	29727	0.16	0.05	L1FLnI_12q23.1j	AY291315.1_SARS-CoV-1_FFM1
1787	1801	3193	3179	15	15	100	2438	29727	0.62	0.05	ERVLE_2p16.3d	AY291315.1_SARS-CoV-1_FFM1
2700	2713	3196	3209	14	14	100	8527	29727	0.16	0.05	L1FLnI_8q22.2j	AY291315.1_SARS-CoV-1_FFM1
620	637	3197	3214	18	18	100	10175	29727	0.18	0.06	L1FLnI_3q22.2f	AY291315.1_SARS-CoV-1_FFM1
6123	6138	3200	3215	16	16	100	9899	29727	0.16	0.05	L1FLnI_20q13.33a	AY291315.1_SARS-CoV-1_FFM1
674	693	3203	3184	20	20	100	10126	29727	0.2	0.07	L1FLnI_Xq22.2a	AY291315.1_SARS-CoV-1_FFM1
1407	1420	3204	3191	14	14	100	10462	29727	0.13	0.05	L1FLnI_6q15k	AY291315.1_SARS-CoV-1_FFM1
1206	1219	3205	3192	14	14	100	1746	29727	0.8	0.05	ERV316A3_9q31.3	AY291315.1_SARS-CoV-1_FFM1
61	73	3206	3194	13	13	100	9921	29727	0.13	0.04	L1FLnI_6q16.3j	AY291315.1_SARS-CoV-1_FFM1
1668	1681	3209	3222	14	14	100	8801	29727	0.16	0.05	L1FLnI_11p15.2n	AY291315.1_SARS-CoV-1_FFM1
1449	1462	3210	3197	14	14	100	2959	29727	0.47	0.05	HERV4_5q21.1	AY291315.1_SARS-CoV-1_FFM1
2103	2115	3211	3223	13	13	100	10059	29727	0.13	0.04	L1FLnI_5q23.2s	AY291315.1_SARS-CoV-1_FFM1
69	86	3212	3195	18	18	94.44	6974	29727	0.26	0.06	HERVFH19_1p36.23b	AY291315.1_SARS-CoV-1_FFM1
7723	7735	3212	3224	13	13	100	11009	29727	0.12	0.04	L1FLnI_Xq21.2aa	AY291315.1_SARS-CoV-1_FFM1
2406	2418	3213	3225	13	13	100	2501	29727	0.52	0.04	ERVLE_1q25.3e	AY291315.1_SARS-CoV-1_FFM1
164	177	3213	3200	14	14	100	1796	29727	0.78	0.05	HERVL40_Xq21.31	AY291315.1_SARS-CoV-1_FFM1
2272	2286	3215	3229	15	15	100	10265	29727	0.15	0.05	L1FLnI_13q12.3a	AY291315.1_SARS-CoV-1_FFM1
1651	1665	3215	3201	15	15	100	10114	29727	0.15	0.05	L1FLnI_17q23.2b	AY291315.1_SARS-CoV-1_FFM1
3079	3094	3216	3231	16	16	100	5887	29727	0.27	0.05	MER4B_7p11.2	AY291315.1_SARS-CoV-1_FFM1
5199	5212	3220	3233	14	14	100	10461	29727	0.13	0.05	L1FLnI_5q15r	AY291315.1_SARS-CoV-1_FFM1
8484	8497	3222	3235	14	14	100	10527	29727	0.13	0.05	L1FLnI_12q21.32ba	AY291315.1_SARS-CoV-1_FFM1
7854	7867	3223	3236	14	14	100	10346	29727	0.14	0.05	L1FLnI_1p22.2s	AY291315.1_SARS-CoV-1_FFM1
2511	2524	3223	3210	14	14	100	10132	29727	0.14	0.05	L1FLnI_3q13.11m	AY291315.1_SARS-CoV-1_FFM1
2170	2183	3224	3211	14	14	100	10163	29727	0.14	0.05	L1FLnI_12q21.1n	AY291315.1_SARS-CoV-1_FFM1
1380	1392	3225	3237	13	13	100	9447	29727	0.14	0.04	L1FLnI_15q25.2p	AY291315.1_SARS-CoV-1_FFM1
1139	1151	3226	3214	13	13	100	1425	29727	0.91	0.04	ERV316A3_19q12c	AY291315.1_SARS-CoV-1_FFM1
1195	1207	3229	3241	13	13	100	9118	29727	0.14	0.04	L1FLnI_6q21w	AY291315.1_SARS-CoV-1_FFM1
1651	1665	3229	3215	15	15	100	9175	29727	0.16	0.05	L1FLnI_8q21.11d	AY291315.1_SARS-CoV-1_FFM1
2400	2416	3231	3215	17	17	94.12	10467	29727	0.16	0.06	L1FLnI_21q21.1p	AY291315.1_SARS-CoV-1_FFM1
8411	8425	3232	3246	15	15	100	10124	29727	0.15	0.05	L1FLnI_12q13.3b	AY291315.1_SARS-CoV-1_FFM1
2178	2200	3233	3254	23	22	95.65	3788	29727	0.61	0.07	HERVL_21q21.3e	AY291315.1_SARS-CoV-1_FFM1
2477	2490	3234	3247	14	14	100	5134	29727	0.27	0.05	ERVLB4_15q11.2c	AY291315.1_SARS-CoV-1_FFM1
4297	4310	3235	3222	14	14	100	6495	29727	0.22	0.05	HERVL_16q21	AY291315.1_SARS-CoV-1_FFM1
233	245	3236	3224	13	13	100	3897	29727	0.33	0.04	MER4_Xq27.3h	AY291315.1_SARS-CoV-1_FFM1
3173	3184	3237	3248	12	12	100	5013	29727	0.24	0.04	HERVK14C_19q13.2	AY291315.1_SARS-CoV-1_FFM1
761	780	3241	3221	20	21	95.24	1812	29727	1.1	0.07	ERV316A3_1p22.3c	AY291315.1_SARS-CoV-1_FFM1
3401	3414	3242	3255	14	14	100	9999	29727	0.14	0.05	L1FLnI_10q26.11a	AY291315.1_SARS-CoV-1_FFM1
776	788	3243	3231	13	13	100	4805	29727	0.27	0.04	HERVL40_8p23.2b	AY291315.1_SARS-CoV-1_FFM1
8650	8663	3246	3233	14	14	100	10190	29727	0.14	0.05	L1FLnI_Yq11.223sa	AY291315.1_SARS-CoV-1_FFM1
2016	2028	3247	3235	13	13	100	2557	29727	0.51	0.04	ERVLE_3q28c	AY291315.1_SARS-CoV-1_FFM1
6243	6257	3251	3265	15	15	100	10018	29727	0.15	0.05	L1FLnI_2q24.3p	AY291315.1_SARS-CoV-1_FFM1
3292	3304	3254	3266	13	13	100	10482	29727	0.12	0.04	L1FLnI_2p22.3p	AY291315.1_SARS-CoV-1_FFM1
215	228	3255	3242	14	14	100	10047	29727	0.14	0.05	L1FLnI_11q14.2o	AY291315.1_SARS-CoV-1_FFM1
3674	3686	3256	3268	13	13	100	8833	29727	0.15	0.04	L1FLnI_1p31.3o	AY291315.1_SARS-CoV-1_FFM1
809	825	3257	3273	17	17	94.12	10147	29727	0.17	0.06	L1FLnI_Xq22.1ab	AY291315.1_SARS-CoV-1_FFM1
662	675	3258	3245	14	14	100	5912	29727	0.24	0.05	HML3_17q11.2d	AY291315.1_SARS-CoV-1_FFM1
2230	2243	3263	3276	14	14	100	10123	29727	0.14	0.05	L1FLnI_6q13ma	AY291315.1_SARS-CoV-1_FFM1
94	108	3264	3278	15	15	100	1093	29727	1.37	0.05	ERVLE_6p22.3a	AY291315.1_SARS-CoV-1_FFM1
9858	9873	3264	3249	16	16	100	10148	29727	0.16	0.05	L1FLnI_13q31.1h	AY291315.1_SARS-CoV-1_FFM1
1807	1819	3265	3253	13	13	100	9686	29727	0.13	0.04	L1FLnI_12q14.3c	AY291315.1_SARS-CoV-1_FFM1
6151	6163	3267	3279	13	13	100	6433	29727	0.2	0.04	HERVL_6p12.3d	AY291315.1_SARS-CoV-1_FFM1
1153	1166	3267	3254	14	14	100	9431	29727	0.15	0.05	L1FLnI_3q22.1k	AY291315.1_SARS-CoV-1_FFM1
2027	2039	3270	3258	13	13	100	10178	29727	0.13	0.04	L1FLnI_7p14.1t	AY291315.1_SARS-CoV-1_FFM1
1470	1484	3271	3285	15	15	100	10478	29727	0.14	0.05	L1FLnI_7q31.1oa	AY291315.1_SARS-CoV-1_FFM1
364	378	3273	3259	15	15	100	11187	29727	0.13	0.05	L1FLnI_Xq27.3o	AY291315.1_SARS-CoV-1_FFM1
1946	1959	3274	3261	14	14	100	10451	29727	0.13	0.05	L1FLnI_6p24.1a	AY291315.1_SARS-CoV-1_FFM1
4056	4069	3276	3263	14	14	100	8992	29727	0.16	0.05	HARLEQUIN_1q42.13c	AY291315.1_SARS-CoV-1_FFM1
834	846	3278	3290	13	13	100	1322	29727	0.98	0.04	LTR57_10q23.1	AY291315.1_SARS-CoV-1_FFM1
2788	2801	3279	3266	14	14	100	10195	29727	0.14	0.05	L1FLnI_5q21.3l	AY291315.1_SARS-CoV-1_FFM1
674	686	3280	3268	13	13	100	10086	29727	0.13	0.04	L1FLnI_1q25.3p	AY291315.1_SARS-CoV-1_FFM1
130	142	3282	3270	13	13	100	4395	29727	0.3	0.04	ERVLB4_13q31.2g	AY291315.1_SARS-CoV-1_FFM1
449	462	3285	3272	14	14	100	10435	29727	0.13	0.05	L1FLnI_4q23j	AY291315.1_SARS-CoV-1_FFM1
666	681	3285	3300	16	16	100	10134	29727	0.16	0.05	L1FLnI_9q31.1d	AY291315.1_SARS-CoV-1_FFM1
798	810	3287	3275	13	13	100	1278	29727	1.02	0.04	ERVLE_7q35i	AY291315.1_SARS-CoV-1_FFM1
1980	1994	3291	3277	15	15	100	3943	29727	0.38	0.05	ERVLB4_14q21.1c	AY291315.1_SARS-CoV-1_FFM1
6084	6104	3291	3310	21	20	95.24	9726	29727	0.22	0.07	L1FLnI_3p24.3b	AY291315.1_SARS-CoV-1_FFM1
5740	5753	3293	3306	14	14	100	6425	29727	0.22	0.05	HERVL_12q21.31h	AY291315.1_SARS-CoV-1_FFM1
3407	3422	3294	3279	16	16	100	10175	29727	0.16	0.05	L1FLnI_10p13f	AY291315.1_SARS-CoV-1_FFM1
5527	5541	3295	3309	15	15	100	9173	29727	0.16	0.05	L1FLnI_Xq12y	AY291315.1_SARS-CoV-1_FFM1
3412	3424	3302	3314	13	13	100	9692	29727	0.13	0.04	L1FLnI_8q12.3k	AY291315.1_SARS-CoV-1_FFM1
90	103	3303	3316	14	14	100	9246	29727	0.15	0.05	L1FLnI_11p15.4n	AY291315.1_SARS-CoV-1_FFM1
380	393	3304	3291	14	14	100	10189	29727	0.14	0.05	L1FLnI_1p31.1m	AY291315.1_SARS-CoV-1_FFM1
6224	6237	3306	3319	14	14	100	10650	29727	0.13	0.05	L1FLnI_4q13.3wa	AY291315.1_SARS-CoV-1_FFM1
611	628	3307	3290	18	18	94.44	828	29727	2.17	0.06	ERVLE_8q21.2	AY291315.1_SARS-CoV-1_FFM1
2608	2622	3311	3325	15	15	100	10121	29727	0.15	0.05	L1FLnI_9q22.31h	AY291315.1_SARS-CoV-1_FFM1
2036	2049	3313	3300	14	14	100	8768	29727	0.16	0.05	L1FLnI_2p22.1h	AY291315.1_SARS-CoV-1_FFM1
68	80	3314	3302	13	13	100	1624	29727	0.8	0.04	HERVL40_14q11.2a	AY291315.1_SARS-CoV-1_FFM1
1301	1318	3315	3333	18	19	94.74	11544	29727	0.16	0.06	L1FLnI_7p15.3e	AY291315.1_SARS-CoV-1_FFM1
3506	3519	3317	3304	14	14	100	6414	29727	0.22	0.05	HML6_Xp11.21	AY291315.1_SARS-CoV-1_FFM1
1586	1598	3319	3331	13	13	100	10028	29727	0.13	0.04	L1FLnI_16q22.1	AY291315.1_SARS-CoV-1_FFM1
1405	1418	3320	3307	14	14	100	2885	29727	0.49	0.05	ERVL_3p13	AY291315.1_SARS-CoV-1_FFM1
394	407	3320	3333	14	14	100	9591	29727	0.15	0.05	L1FLnI_13q22.3c	AY291315.1_SARS-CoV-1_FFM1
6405	6419	3322	3308	15	15	100	10961	29727	0.14	0.05	L1FLnI_3q22.2a	AY291315.1_SARS-CoV-1_FFM1
212	223	3323	3334	12	12	100	10645	29727	0.11	0.04	L1FLnI_11p15.2b	AY291315.1_SARS-CoV-1_FFM1
706	717	3324	3335	12	12	100	758	29727	1.58	0.04	ERV316A3_5p14.1e	AY291315.1_SARS-CoV-1_FFM1
2381	2399	3329	3311	19	19	100	8941	29727	0.21	0.06	L1FLnI_8q24.11b	AY291315.1_SARS-CoV-1_FFM1
164	175	3330	3341	12	12	100	1179	29727	1.02	0.04	ERVLB4_7q11.22b	AY291315.1_SARS-CoV-1_FFM1
1077	1095	3330	3348	19	19	94.74	1791	29727	1.06	0.06	ERVLE_10q21.2	AY291315.1_SARS-CoV-1_FFM1
3133	3144	3332	3343	12	12	100	8228	29727	0.15	0.04	HERVS71_19q13.11a	AY291315.1_SARS-CoV-1_FFM1
9974	9990	3332	3316	17	17	100	10409	29727	0.16	0.06	L1FLnI_12p11.23a	AY291315.1_SARS-CoV-1_FFM1
998	1010	3336	3324	13	13	100	10979	29727	0.12	0.04	L1FLnI_4p15.1k	AY291315.1_SARS-CoV-1_FFM1
4388	4401	3338	3351	14	14	100	10531	29727	0.13	0.05	L1FLnI_4q26v	AY291315.1_SARS-CoV-1_FFM1
481	495	3342	3356	15	15	100	909	29727	1.65	0.05	ERV316A3_8q13.2b	AY291315.1_SARS-CoV-1_FFM1
1037	1049	3342	3330	13	13	100	10113	29727	0.13	0.04	L1FLnI_2p22.2c	AY291315.1_SARS-CoV-1_FFM1
3746	3760	3344	3358	15	15	100	7397	29727	0.2	0.05	HERVIP10F_11q12.3	AY291315.1_SARS-CoV-1_FFM1
4286	4299	3346	3359	14	14	100	10093	29727	0.14	0.05	L1FLnI_Yq11.221ea	AY291315.1_SARS-CoV-1_FFM1
1609	1626	3347	3364	18	18	94.44	10146	29727	0.18	0.06	L1FLnI_6q14.3xa	AY291315.1_SARS-CoV-1_FFM1
2824	2836	3349	3361	13	13	100	5189	29727	0.25	0.04	ERV316A3_1q25.2b	AY291315.1_SARS-CoV-1_FFM1
1714	1726	3352	3364	13	13	100	10097	29727	0.13	0.04	L1FLnI_3p22.3c	AY291315.1_SARS-CoV-1_FFM1
620	632	3355	3343	13	13	100	919	29727	1.41	0.04	ERV316A3_4q21.1i	AY291315.1_SARS-CoV-1_FFM1
9838	9850	3355	3367	13	13	100	10097	29727	0.13	0.04	L1FLnI_11p15.2k	AY291315.1_SARS-CoV-1_FFM1
1661	1674	3356	3369	14	14	100	3372	29727	0.42	0.05	ERVLE_10q25.3a	AY291315.1_SARS-CoV-1_FFM1
4701	4712	3358	3347	12	12	100	8540	29727	0.14	0.04	L1FLnI_7q21.11e	AY291315.1_SARS-CoV-1_FFM1
3071	3085	3359	3373	15	15	100	3475	29727	0.43	0.05	MER41_6q14.1d	AY291315.1_SARS-CoV-1_FFM1
1906	1917	3360	3349	12	12	100	3887	29727	0.31	0.04	ERV316A3_2q11.2	AY291315.1_SARS-CoV-1_FFM1
5785	5799	3361	3375	15	15	100	10218	29727	0.15	0.05	L1FLnI_5q21.1j	AY291315.1_SARS-CoV-1_FFM1
73	85	3362	3350	13	13	100	10139	29727	0.13	0.04	L1FLnI_17q11.1g	AY291315.1_SARS-CoV-1_FFM1
442	456	3362	3376	15	15	100	10033	29727	0.15	0.05	L1FLnI_3p24.1e	AY291315.1_SARS-CoV-1_FFM1
3513	3525	3364	3352	13	13	100	4842	29727	0.27	0.04	HERVFRD_5q11.2	AY291315.1_SARS-CoV-1_FFM1
2967	2980	3364	3377	14	14	100	9842	29727	0.14	0.05	L1FLnI_6q14.3ja	AY291315.1_SARS-CoV-1_FFM1
1070	1084	3367	3353	15	15	100	2126	29727	0.71	0.05	ERV316A3_11q22.1g	AY291315.1_SARS-CoV-1_FFM1
1357	1369	3368	3380	13	13	100	2649	29727	0.49	0.04	HERVL40_1q41	AY291315.1_SARS-CoV-1_FFM1
2129	2144	3369	3384	16	16	100	10106	29727	0.16	0.05	L1FLnI_9q21.13v	AY291315.1_SARS-CoV-1_FFM1
[truncated: 182,428 more rows]

## Sheet: nucmer_results_15bp
[S1]	[E1]	[S2]	[E2]	[LEN 1]	[LEN 2]	[% IDY]	[LEN R]	[LEN Q]	[COV R]	[COV Q]	[REFERENCE ID - RE database]	[QUERY ID (VIRUS)]
259	276	17	34	18	18	100	3453	29727	0.52	0.06	HERVW_6q22.1	AY291315.1_SARS-CoV-1_FFM1
64	79	21	36	16	16	100	1468	29727	1.09	0.05	MER4_14q12a	AY291315.1_SARS-CoV-1_FFM1
7299	7313	25	39	15	15	100	10462	29727	0.14	0.05	L1FLnI_6q16.1q	AY291315.1_SARS-CoV-1_FFM1
3025	3040	29	14	16	16	100	10170	29727	0.16	0.05	L1FLnI_12p13.1c	AY291315.1_SARS-CoV-1_FFM1
1322	1336	50	36	15	15	100	10143	29727	0.15	0.05	L1FLnI_13q14.2m	AY291315.1_SARS-CoV-1_FFM1
34	48	54	68	15	15	100	10151	29727	0.15	0.05	L1FLnI_3p21.2l	AY291315.1_SARS-CoV-1_FFM1
8740	8754	60	46	15	15	100	10110	29727	0.15	0.05	L1FLnI_6q26d	AY291315.1_SARS-CoV-1_FFM1
4481	4500	62	43	20	20	95	8653	29727	0.23	0.07	L1FLnI_Xq25sb	AY291315.1_SARS-CoV-1_FFM1
9980	9994	71	85	15	15	100	10183	29727	0.15	0.05	L1FLnI_15q21.3la	AY291315.1_SARS-CoV-1_FFM1
1907	1921	72	86	15	15	100	10143	29727	0.15	0.05	L1FLnI_Xq23ua	AY291315.1_SARS-CoV-1_FFM1
1829	1844	85	70	16	16	100	9577	29727	0.17	0.05	L1FLnI_6q13o	AY291315.1_SARS-CoV-1_FFM1
893	908	99	114	16	16	100	9572	29727	0.17	0.05	L1FLnI_Xp11.21ca	AY291315.1_SARS-CoV-1_FFM1
2745	2759	123	137	15	15	100	4508	29727	0.33	0.05	ERV316A3_7q21.11d	AY291315.1_SARS-CoV-1_FFM1
879	893	131	145	15	15	100	10100	29727	0.15	0.05	L1FLnI_5q14.3u	AY291315.1_SARS-CoV-1_FFM1
2286	2302	146	130	17	17	100	8871	29727	0.19	0.06	L1FLnI_11q23.1a	AY291315.1_SARS-CoV-1_FFM1
704	718	173	187	15	15	100	10030	29727	0.15	0.05	L1FLnI_2q22.2f	AY291315.1_SARS-CoV-1_FFM1
9444	9458	181	195	15	15	100	9549	29727	0.16	0.05	L1FLnI_Yp11.2da	AY291315.1_SARS-CoV-1_FFM1
4696	4711	187	172	16	16	100	10434	29727	0.15	0.05	L1FLnI_Xq22.3i	AY291315.1_SARS-CoV-1_FFM1
1513	1527	190	176	15	15	100	2749	29727	0.55	0.05	ERV316A3_11q23.1a	AY291315.1_SARS-CoV-1_FFM1
7362	7376	220	234	15	15	100	8050	29727	0.19	0.05	L1ORF2_7p12.3	AY291315.1_SARS-CoV-1_FFM1
212	226	251	265	15	15	100	6122	29727	0.25	0.05	MER41_3p22.1a	AY291315.1_SARS-CoV-1_FFM1
1236	1250	256	270	15	15	100	10120	29727	0.15	0.05	L1FLnI_5q11.2pa	AY291315.1_SARS-CoV-1_FFM1
442	456	257	271	15	15	100	2628	29727	0.57	0.05	ERV316A3_10q25.3c	AY291315.1_SARS-CoV-1_FFM1
2645	2664	269	287	20	19	95	10015	29727	0.2	0.06	L1FLnI_8q23.3aa	AY291315.1_SARS-CoV-1_FFM1
1638	1654	272	256	17	17	100	8916	29727	0.19	0.06	L1FLnI_Xq21.1ka	AY291315.1_SARS-CoV-1_FFM1
3951	3967	276	260	17	17	100	10832	29727	0.16	0.06	L1FLnI_2q31.1g	AY291315.1_SARS-CoV-1_FFM1
1944	1959	277	262	16	16	100	10425	29727	0.15	0.05	L1FLnI_7p21.3ia	AY291315.1_SARS-CoV-1_FFM1
484	498	282	268	15	15	100	10135	29727	0.15	0.05	L1FLnI_8p12ja	AY291315.1_SARS-CoV-1_FFM1
3856	3870	289	275	15	15	100	4453	29727	0.34	0.05	ERV316A3_5p14.3d	AY291315.1_SARS-CoV-1_FFM1
309	329	293	313	21	21	95.24	10383	29727	0.2	0.07	L1FLnI_2q14.3ga	AY291315.1_SARS-CoV-1_FFM1
525	539	308	294	15	15	100	9560	29727	0.16	0.05	L1FLnI_8q23.1l	AY291315.1_SARS-CoV-1_FFM1
3679	3694	314	329	16	16	100	5433	29727	0.29	0.05	HERVL_11p12d	AY291315.1_SARS-CoV-1_FFM1
2772	2787	318	333	16	16	100	10096	29727	0.16	0.05	L1FLnI_1p31.3w	AY291315.1_SARS-CoV-1_FFM1
7378	7392	323	309	15	15	100	9936	29727	0.15	0.05	L1FLnI_4q28.1m	AY291315.1_SARS-CoV-1_FFM1
990	1004	330	316	15	15	100	5650	29727	0.27	0.05	HERVH_4p15.33b	AY291315.1_SARS-CoV-1_FFM1
4144	4158	331	317	15	15	100	4318	29727	0.35	0.05	HERVL_3p24.3c	AY291315.1_SARS-CoV-1_FFM1
9863	9878	336	321	16	16	100	10099	29727	0.16	0.05	L1FLnI_20p11.23d	AY291315.1_SARS-CoV-1_FFM1
338	352	364	378	15	15	100	659	29727	2.28	0.05	ERVLE_11p14.1b	AY291315.1_SARS-CoV-1_FFM1
4674	4689	365	380	16	16	100	10336	29727	0.15	0.05	L1FLnI_4q28.1i	AY291315.1_SARS-CoV-1_FFM1
3010	3024	372	358	15	15	100	10017	29727	0.15	0.05	L1FLnI_18q12.2i	AY291315.1_SARS-CoV-1_FFM1
3803	3817	399	413	15	15	100	10121	29727	0.15	0.05	L1FLnI_11q22.3a	AY291315.1_SARS-CoV-1_FFM1
4526	4540	407	421	15	15	100	8880	29727	0.17	0.05	L1FLnI_3q22.1o	AY291315.1_SARS-CoV-1_FFM1
2646	2660	414	400	15	15	100	8844	29727	0.17	0.05	L1FLnI_Xq21.1vc	AY291315.1_SARS-CoV-1_FFM1
2975	2991	437	453	17	17	100	7110	29727	0.24	0.06	HERV9_7p21.1	AY291315.1_SARS-CoV-1_FFM1
3997	4012	438	423	16	16	100	10050	29727	0.16	0.05	L1FLnI_18q12.2s	AY291315.1_SARS-CoV-1_FFM1
1388	1403	465	480	16	16	100	10061	29727	0.16	0.05	L1FLnI_Xq21.1de	AY291315.1_SARS-CoV-1_FFM1
868	882	472	458	15	15	100	1719	29727	0.87	0.05	ERVLE_13q33.3f	AY291315.1_SARS-CoV-1_FFM1
6816	6834	474	456	19	19	94.74	8580	29727	0.22	0.06	L1FLnI_9p24.2k	AY291315.1_SARS-CoV-1_FFM1
1353	1367	481	467	15	15	100	10018	29727	0.15	0.05	L1FLnI_5q35.1c	AY291315.1_SARS-CoV-1_FFM1
1446	1460	485	499	15	15	100	10308	29727	0.15	0.05	L1FLnI_13q31.3a	AY291315.1_SARS-CoV-1_FFM1
7253	7269	486	502	17	17	100	10009	29727	0.17	0.06	L1FLnI_Yp11.2lb	AY291315.1_SARS-CoV-1_FFM1
3353	3368	488	503	16	16	100	5068	29727	0.32	0.05	HERVFH19_13q33.1	AY291315.1_SARS-CoV-1_FFM1
1232	1246	493	507	15	15	100	1972	29727	0.76	0.05	ERVLE_11q11a	AY291315.1_SARS-CoV-1_FFM1
4790	4804	499	485	15	15	100	9878	29727	0.15	0.05	HUERSP3_3q26.32	AY291315.1_SARS-CoV-1_FFM1
2229	2243	507	493	15	15	100	9370	29727	0.16	0.05	L1FLnI_11q11o	AY291315.1_SARS-CoV-1_FFM1
1708	1723	520	535	16	16	100	10032	29727	0.16	0.05	L1FLnI_3p14.2y	AY291315.1_SARS-CoV-1_FFM1
6240	6255	537	522	16	16	100	6955	29727	0.23	0.05	LTR25_1p22.3	AY291315.1_SARS-CoV-1_FFM1
3568	3584	540	524	17	17	100	5068	29727	0.34	0.06	HERVFH19_13q33.1	AY291315.1_SARS-CoV-1_FFM1
250	264	600	586	15	15	100	10156	29727	0.15	0.05	L1FLnI_Xq21.31cb	AY291315.1_SARS-CoV-1_FFM1
952	967	663	678	16	16	100	2649	29727	0.6	0.05	ERVLE_12p12.3b	AY291315.1_SARS-CoV-1_FFM1
1135	1149	699	685	15	15	100	5305	29727	0.28	0.05	MER4_1p36.12b	AY291315.1_SARS-CoV-1_FFM1
847	861	701	687	15	15	100	9071	29727	0.17	0.05	L1FLnI_15q24.3e	AY291315.1_SARS-CoV-1_FFM1
2357	2371	707	721	15	15	100	9937	29727	0.15	0.05	L1FLnI_19q13.2h	AY291315.1_SARS-CoV-1_FFM1
2817	2836	723	743	20	21	95.24	10033	29727	0.2	0.07	L1FLnI_2q33.3b	AY291315.1_SARS-CoV-1_FFM1
4331	4345	732	746	15	15	100	9190	29727	0.16	0.05	L1FLnI_5q21.3ca	AY291315.1_SARS-CoV-1_FFM1
1623	1637	733	719	15	15	100	8334	29727	0.18	0.05	HERVIP10F_14q32.31	AY291315.1_SARS-CoV-1_FFM1
7886	7905	734	753	20	20	100	9967	29727	0.2	0.07	L1FLnI_9p23v	AY291315.1_SARS-CoV-1_FFM1
2408	2423	736	721	16	16	100	10020	29727	0.16	0.05	L1FLnI_Yq11.222v	AY291315.1_SARS-CoV-1_FFM1
2718	2732	738	724	15	15	100	10127	29727	0.15	0.05	L1FLnI_5q11.2ma	AY291315.1_SARS-CoV-1_FFM1
383	397	741	727	15	15	100	10456	29727	0.14	0.05	L1FLnI_15q21.2k	AY291315.1_SARS-CoV-1_FFM1
2455	2469	747	761	15	15	100	10101	29727	0.15	0.05	L1FLnI_12q21.31ia	AY291315.1_SARS-CoV-1_FFM1
9506	9527	749	728	22	22	90.91	9762	29727	0.23	0.07	L1FLnI_1p21.3z	AY291315.1_SARS-CoV-1_FFM1
1563	1577	754	740	15	15	100	9388	29727	0.16	0.05	L1FLnI_4p15.1v	AY291315.1_SARS-CoV-1_FFM1
170	185	755	770	16	16	100	1916	29727	0.84	0.05	ERV316A3_14q31.1b	AY291315.1_SARS-CoV-1_FFM1
2801	2815	757	743	15	15	100	10310	29727	0.15	0.05	L1FLnI_1p13.2k	AY291315.1_SARS-CoV-1_FFM1
4000	4014	775	761	15	15	100	10144	29727	0.15	0.05	L1FLnI_1p35.1b	AY291315.1_SARS-CoV-1_FFM1
1872	1887	824	839	16	16	100	8959	29727	0.18	0.05	L1FLnI_6p12.1m	AY291315.1_SARS-CoV-1_FFM1
379	394	829	844	16	16	100	10110	29727	0.16	0.05	L1FLnI_9p24.1x	AY291315.1_SARS-CoV-1_FFM1
1846	1862	832	848	17	17	100	9700	29727	0.18	0.06	L1FLnI_9q31.2f	AY291315.1_SARS-CoV-1_FFM1
2493	2507	838	824	15	15	100	10149	29727	0.15	0.05	L1FLnI_6q16.3e	AY291315.1_SARS-CoV-1_FFM1
634	648	840	826	15	15	100	1654	29727	0.91	0.05	ERV316A3_4q28.3k	AY291315.1_SARS-CoV-1_FFM1
2245	2260	848	833	16	16	100	10014	29727	0.16	0.05	L1FLnI_Xp22.33a	AY291315.1_SARS-CoV-1_FFM1
3253	3267	849	835	15	15	100	10071	29727	0.15	0.05	L1FLnI_Yq11.221u	AY291315.1_SARS-CoV-1_FFM1
4572	4586	854	840	15	15	100	10488	29727	0.14	0.05	L1FLnI_19q13.11c	AY291315.1_SARS-CoV-1_FFM1
6666	6682	857	873	17	17	100	10136	29727	0.17	0.06	L1FLnI_Yq11.221t	AY291315.1_SARS-CoV-1_FFM1
1339	1353	865	879	15	15	100	5025	29727	0.3	0.05	MER41_8q12.1a	AY291315.1_SARS-CoV-1_FFM1
9973	9987	890	904	15	15	100	10025	29727	0.15	0.05	L1FLnI_20p12.3n	AY291315.1_SARS-CoV-1_FFM1
3392	3406	896	910	15	15	100	8869	29727	0.17	0.05	L1FLnI_4q22.3u	AY291315.1_SARS-CoV-1_FFM1
824	838	929	915	15	15	100	2423	29727	0.62	0.05	MER4_Yq11.221d	AY291315.1_SARS-CoV-1_FFM1
3242	3256	935	921	15	15	100	10088	29727	0.15	0.05	L1FLnI_4q34.1s	AY291315.1_SARS-CoV-1_FFM1
54	68	940	954	15	15	100	4381	29727	0.34	0.05	HERVL40_3p11.1	AY291315.1_SARS-CoV-1_FFM1
854	868	942	956	15	15	100	2956	29727	0.51	0.05	HERVL_3q26.1b	AY291315.1_SARS-CoV-1_FFM1
495	509	956	942	15	15	100	871	29727	1.72	0.05	HERVL40_14q12	AY291315.1_SARS-CoV-1_FFM1
3776	3790	958	944	15	15	100	9769	29727	0.15	0.05	L1FLnI_18q22.1l	AY291315.1_SARS-CoV-1_FFM1
7494	7509	963	978	16	16	100	8047	29727	0.2	0.05	L1FLI_1p22.3	AY291315.1_SARS-CoV-1_FFM1
18	34	970	986	17	17	100	10029	29727	0.17	0.06	L1FLnI_15q25.2k	AY291315.1_SARS-CoV-1_FFM1
478	492	977	991	15	15	100	1585	29727	0.95	0.05	ERVLE_4q22.1c	AY291315.1_SARS-CoV-1_FFM1
2360	2374	978	992	15	15	100	2696	29727	0.56	0.05	ERV316A3_8q22.3c	AY291315.1_SARS-CoV-1_FFM1
47	68	979	1000	22	22	90.91	2490	29727	0.88	0.07	HERVL_3q11.1	AY291315.1_SARS-CoV-1_FFM1
1969	1983	1013	1027	15	15	100	6628	29727	0.23	0.05	HERVS71_10p11.1	AY291315.1_SARS-CoV-1_FFM1
1646	1660	1030	1044	15	15	100	2657	29727	0.56	0.05	ERV316A3_6p22.3a	AY291315.1_SARS-CoV-1_FFM1
2880	2894	1031	1045	15	15	100	10191	29727	0.15	0.05	L1FLnI_Xp22.31f	AY291315.1_SARS-CoV-1_FFM1
2841	2855	1045	1059	15	15	100	10153	29727	0.15	0.05	L1FLnI_8p12b	AY291315.1_SARS-CoV-1_FFM1
1205	1220	1047	1032	16	16	100	1705	29727	0.94	0.05	LTR25_4q34.3	AY291315.1_SARS-CoV-1_FFM1
504	518	1058	1044	15	15	100	1196	29727	1.25	0.05	ERVLE_8q24.23d	AY291315.1_SARS-CoV-1_FFM1
435	450	1063	1078	16	16	100	2107	29727	0.76	0.05	ERV316A3_5q12.3c	AY291315.1_SARS-CoV-1_FFM1
10339	10354	1064	1049	16	16	100	10405	29727	0.15	0.05	L1FLnI_Yp11.2ma	AY291315.1_SARS-CoV-1_FFM1
102	116	1067	1053	15	15	100	9993	29727	0.15	0.05	L1FLnI_Xq26.1f	AY291315.1_SARS-CoV-1_FFM1
2873	2887	1068	1054	15	15	100	10014	29727	0.15	0.05	L1FLnI_Yq11.223y	AY291315.1_SARS-CoV-1_FFM1
1045	1059	1072	1058	15	15	100	8632	29727	0.17	0.05	L1FLnI_7q21.3i	AY291315.1_SARS-CoV-1_FFM1
2306	2320	1074	1088	15	15	100	10149	29727	0.15	0.05	L1FLnI_12q23.1i	AY291315.1_SARS-CoV-1_FFM1
5342	5357	1077	1092	16	16	100	6785	29727	0.24	0.05	HERVL_6q16.1a	AY291315.1_SARS-CoV-1_FFM1
2447	2462	1086	1101	16	16	100	10064	29727	0.16	0.05	L1FLnI_6q14.1ab	AY291315.1_SARS-CoV-1_FFM1
434	449	1090	1075	16	16	100	5568	29727	0.29	0.05	HERVFRD_2p12c	AY291315.1_SARS-CoV-1_FFM1
598	612	1091	1077	15	15	100	10011	29727	0.15	0.05	L1FLnI_Xq21.31k	AY291315.1_SARS-CoV-1_FFM1
1554	1569	1094	1109	16	16	100	10152	29727	0.16	0.05	L1FLnI_5p12da	AY291315.1_SARS-CoV-1_FFM1
5716	5731	1096	1111	16	16	100	9464	29727	0.17	0.05	L1FLnI_1q32.3d	AY291315.1_SARS-CoV-1_FFM1
7793	7809	1100	1116	17	17	100	8757	29727	0.19	0.06	L1FLnI_Yq11.223z	AY291315.1_SARS-CoV-1_FFM1
519	533	1107	1093	15	15	100	8050	29727	0.19	0.05	L1FLI_16p11.2	AY291315.1_SARS-CoV-1_FFM1
370	389	1113	1094	20	20	100	9193	29727	0.22	0.07	L1FLnI_6q12q	AY291315.1_SARS-CoV-1_FFM1
4945	4959	1118	1104	15	15	100	10511	29727	0.14	0.05	L1FLnI_11p12b	AY291315.1_SARS-CoV-1_FFM1
839	854	1118	1133	16	16	100	4843	29727	0.33	0.05	MER41_4q23a	AY291315.1_SARS-CoV-1_FFM1
8296	8311	1124	1139	16	16	100	11971	29727	0.13	0.05	L1FLnI_18q12.1z	AY291315.1_SARS-CoV-1_FFM1
702	718	1125	1109	17	17	100	916	29727	1.86	0.06	ERV316A3_1q31.1	AY291315.1_SARS-CoV-1_FFM1
1664	1678	1127	1141	15	15	100	10162	29727	0.15	0.05	L1FLnI_3p14.2ea	AY291315.1_SARS-CoV-1_FFM1
1721	1738	1129	1146	18	18	100	10014	29727	0.18	0.06	L1FLnI_3q25.32l	AY291315.1_SARS-CoV-1_FFM1
1593	1608	1140	1125	16	16	100	9176	29727	0.17	0.05	L1FLnI_15q21.1p	AY291315.1_SARS-CoV-1_FFM1
2033	2047	1141	1127	15	15	100	10133	29727	0.15	0.05	L1FLnI_10q21.3d	AY291315.1_SARS-CoV-1_FFM1
1056	1070	1150	1136	15	15	100	3468	29727	0.43	0.05	HUERSP3_10q23.33a	AY291315.1_SARS-CoV-1_FFM1
6630	6644	1155	1141	15	15	100	8523	29727	0.18	0.05	HERVW_3q11.2	AY291315.1_SARS-CoV-1_FFM1
3320	3334	1163	1149	15	15	100	5712	29727	0.26	0.05	ERV316A3_2p13.3	AY291315.1_SARS-CoV-1_FFM1
9133	9149	1179	1195	17	17	100	9365	29727	0.18	0.06	L1FLnI_1q42.2f	AY291315.1_SARS-CoV-1_FFM1
5345	5360	1182	1197	16	16	100	11689	29727	0.14	0.05	L1FLnI_7p21.2h	AY291315.1_SARS-CoV-1_FFM1
1449	1466	1194	1177	18	18	100	10195	29727	0.18	0.06	L1FLnI_5q21.3l	AY291315.1_SARS-CoV-1_FFM1
1951	1966	1198	1183	16	16	100	9669	29727	0.17	0.05	L1FLnI_9q21.2b	AY291315.1_SARS-CoV-1_FFM1
2981	2995	1203	1217	15	15	100	10028	29727	0.15	0.05	L1FLnI_3p21.1a	AY291315.1_SARS-CoV-1_FFM1
3279	3293	1206	1220	15	15	100	9552	29727	0.16	0.05	L1FLnI_Xq21.1ya	AY291315.1_SARS-CoV-1_FFM1
181	195	1221	1207	15	15	100	2762	29727	0.54	0.05	ERV316A3_18q22.1m	AY291315.1_SARS-CoV-1_FFM1
2266	2280	1222	1236	15	15	100	10126	29727	0.15	0.05	L1FLnI_4q32.3x	AY291315.1_SARS-CoV-1_FFM1
1598	1612	1227	1241	15	15	100	10930	29727	0.14	0.05	L1FLnI_Xq22.1c	AY291315.1_SARS-CoV-1_FFM1
352	366	1238	1224	15	15	100	783	29727	1.92	0.05	ERV316A3_19q13.42	AY291315.1_SARS-CoV-1_FFM1
245	260	1239	1254	16	16	100	8757	29727	0.18	0.05	L1FLnI_Yq11.223z	AY291315.1_SARS-CoV-1_FFM1
2241	2256	1241	1226	16	16	100	9108	29727	0.18	0.05	L1FLnI_6q11.1t	AY291315.1_SARS-CoV-1_FFM1
235	249	1269	1283	15	15	100	10572	29727	0.14	0.05	L1FLnI_2p23.1d	AY291315.1_SARS-CoV-1_FFM1
651	666	1270	1285	16	16	100	10511	29727	0.15	0.05	L1FLnI_7p15.3i	AY291315.1_SARS-CoV-1_FFM1
196	212	1274	1290	17	17	100	1713	29727	0.99	0.06	ERV316A3_10p12.1c	AY291315.1_SARS-CoV-1_FFM1
2084	2099	1293	1308	16	16	100	10062	29727	0.16	0.05	L1FLnI_7p12.3k	AY291315.1_SARS-CoV-1_FFM1
94	110	1295	1311	17	17	100	7041	29727	0.24	0.06	HERVIP10F_11q21	AY291315.1_SARS-CoV-1_FFM1
316	332	1301	1317	17	17	100	9231	29727	0.18	0.06	L1FLnI_7q31.1j	AY291315.1_SARS-CoV-1_FFM1
3212	3227	1308	1293	16	16	100	10089	29727	0.16	0.05	L1FLnI_Xq27.3h	AY291315.1_SARS-CoV-1_FFM1
7913	7927	1309	1323	15	15	100	9125	29727	0.16	0.05	L1FLnI_1q31.2a	AY291315.1_SARS-CoV-1_FFM1
1068	1083	1310	1295	16	16	100	6807	29727	0.24	0.05	MER41_9p21.1a	AY291315.1_SARS-CoV-1_FFM1
2240	2254	1318	1304	15	15	100	10119	29727	0.15	0.05	L1FLnI_5p13.2l	AY291315.1_SARS-CoV-1_FFM1
1914	1928	1323	1309	15	15	100	9632	29727	0.16	0.05	L1FLnI_1p21.3k	AY291315.1_SARS-CoV-1_FFM1
2724	2738	1342	1356	15	15	100	10167	29727	0.15	0.05	L1FLnI_8q23.2c	AY291315.1_SARS-CoV-1_FFM1
8757	8771	1343	1329	15	15	100	10248	29727	0.15	0.05	L1FLnI_7p14.1w	AY291315.1_SARS-CoV-1_FFM1
5508	5522	1348	1362	15	15	100	9150	29727	0.16	0.05	L1FLnI_2p12pa	AY291315.1_SARS-CoV-1_FFM1
1280	1294	1350	1364	15	15	100	6570	29727	0.23	0.05	MER41_12p13.2	AY291315.1_SARS-CoV-1_FFM1
2671	2685	1354	1368	15	15	100	10030	29727	0.15	0.05	L1FLnI_11q23.1b	AY291315.1_SARS-CoV-1_FFM1
1453	1467	1356	1342	15	15	100	10170	29727	0.15	0.05	L1FLnI_4p15.31d	AY291315.1_SARS-CoV-1_FFM1
8019	8033	1358	1372	15	15	100	10093	29727	0.15	0.05	L1FLnI_7q21.11t	AY291315.1_SARS-CoV-1_FFM1
2054	2069	1368	1383	16	16	100	5465	29727	0.29	0.05	HERVH_4q13.3	AY291315.1_SARS-CoV-1_FFM1
1407	1421	1376	1362	15	15	100	8755	29727	0.17	0.05	L1FLnI_2q14.3r	AY291315.1_SARS-CoV-1_FFM1
1022	1041	1377	1358	20	20	95	3047	29727	0.66	0.07	HUERSP3_19q13.2b	AY291315.1_SARS-CoV-1_FFM1
10000	10014	1378	1364	15	15	100	10025	29727	0.15	0.05	L1FLnI_3p14.2d	AY291315.1_SARS-CoV-1_FFM1
1682	1696	1391	1377	15	15	100	10098	29727	0.15	0.05	L1FLnI_3q13.31m	AY291315.1_SARS-CoV-1_FFM1
3929	3944	1393	1408	16	16	100	6307	29727	0.25	0.05	ERVLB4_4q26e	AY291315.1_SARS-CoV-1_FFM1
701	715	1423	1409	15	15	100	3234	29727	0.46	0.05	ERV316A3_6q24.1g	AY291315.1_SARS-CoV-1_FFM1
2360	2374	1424	1438	15	15	100	10137	29727	0.15	0.05	L1FLnI_13q31.1c	AY291315.1_SARS-CoV-1_FFM1
3912	3926	1460	1474	15	15	100	10415	29727	0.14	0.05	L1FLnI_6q14.1q	AY291315.1_SARS-CoV-1_FFM1
2697	2712	1467	1482	16	16	100	10020	29727	0.16	0.05	L1FLnI_5p13.2p	AY291315.1_SARS-CoV-1_FFM1
282	296	1471	1457	15	15	100	9334	29727	0.16	0.05	L1FLnI_18p11.23a	AY291315.1_SARS-CoV-1_FFM1
1822	1836	1471	1485	15	15	100	10018	29727	0.15	0.05	L1FLnI_Xq11.1p	AY291315.1_SARS-CoV-1_FFM1
957	971	1478	1492	15	15	100	10493	29727	0.14	0.05	L1FLnI_Xq23jb	AY291315.1_SARS-CoV-1_FFM1
1740	1754	1479	1493	15	15	100	10030	29727	0.15	0.05	L1FLnI_2p25.1f	AY291315.1_SARS-CoV-1_FFM1
562	577	1480	1495	16	16	100	10137	29727	0.16	0.05	L1FLnI_7q21.13r	AY291315.1_SARS-CoV-1_FFM1
896	915	1483	1464	20	20	95	1433	29727	1.4	0.07	ERVLE_18q12.3b	AY291315.1_SARS-CoV-1_FFM1
2100	2114	1483	1497	15	15	100	9687	29727	0.15	0.05	L1FLnI_8q24.11c	AY291315.1_SARS-CoV-1_FFM1
1816	1831	1486	1471	16	16	100	12238	29727	0.13	0.05	LTR25_Yq11.223d	AY291315.1_SARS-CoV-1_FFM1
4502	4516	1489	1503	15	15	100	5643	29727	0.27	0.05	HERVL_1q31.3b	AY291315.1_SARS-CoV-1_FFM1
699	714	1491	1506	16	16	100	1003	29727	1.6	0.05	ERVLE_5p13.3b	AY291315.1_SARS-CoV-1_FFM1
10391	10406	1491	1476	16	16	100	10448	29727	0.15	0.05	L1FLnI_9p22.3c	AY291315.1_SARS-CoV-1_FFM1
3000	3014	1492	1478	15	15	100	10512	29727	0.14	0.05	L1FLnI_2q21.2h	AY291315.1_SARS-CoV-1_FFM1
4678	4692	1493	1479	15	15	100	6270	29727	0.24	0.05	HERV9_Yq11.222c	AY291315.1_SARS-CoV-1_FFM1
966	982	1504	1488	17	17	100	10110	29727	0.17	0.06	L1FLnI_9p24.1x	AY291315.1_SARS-CoV-1_FFM1
1250	1264	1506	1520	15	15	100	10136	29727	0.15	0.05	L1FLnI_Xp22.2t	AY291315.1_SARS-CoV-1_FFM1
2858	2872	1508	1522	15	15	100	10030	29727	0.15	0.05	L1FLnI_6q22.1ga	AY291315.1_SARS-CoV-1_FFM1
8654	8669	1510	1495	16	16	100	10194	29727	0.16	0.05	L1FLnI_8q12.3ba	AY291315.1_SARS-CoV-1_FFM1
1292	1306	1513	1499	15	15	100	10169	29727	0.15	0.05	L1FLnI_Xq27.3u	AY291315.1_SARS-CoV-1_FFM1
2902	2916	1538	1524	15	15	100	3701	29727	0.41	0.05	MER61_12q23.3	AY291315.1_SARS-CoV-1_FFM1
491	505	1540	1526	15	15	100	10097	29727	0.15	0.05	L1FLnI_14q31.3s	AY291315.1_SARS-CoV-1_FFM1
7496	7510	1565	1551	15	15	100	10117	29727	0.15	0.05	L1FLnI_20p12.1e	AY291315.1_SARS-CoV-1_FFM1
844	858	1577	1591	15	15	100	8795	29727	0.17	0.05	L1FLnI_5p15.33b	AY291315.1_SARS-CoV-1_FFM1
1233	1250	1578	1561	18	18	100	4502	29727	0.4	0.06	ERVLE_11q22.3a	AY291315.1_SARS-CoV-1_FFM1
565	584	1578	1597	20	20	100	10138	29727	0.2	0.07	L1FLnI_2p13.2e	AY291315.1_SARS-CoV-1_FFM1
1613	1627	1584	1570	15	15	100	10118	29727	0.15	0.05	L1FLnI_3p25.1l	AY291315.1_SARS-CoV-1_FFM1
941	955	1584	1598	15	15	100	10410	29727	0.14	0.05	L1FLnI_Xq22.3ya	AY291315.1_SARS-CoV-1_FFM1
416	431	1586	1571	16	16	100	10466	29727	0.15	0.05	L1FLnI_Xq13.3oa	AY291315.1_SARS-CoV-1_FFM1
2728	2742	1592	1606	15	15	100	10178	29727	0.15	0.05	L1FLnI_9p23e	AY291315.1_SARS-CoV-1_FFM1
2762	2777	1636	1651	16	16	100	5782	29727	0.28	0.05	HUERSP3B_13q31.1	AY291315.1_SARS-CoV-1_FFM1
6085	6099	1640	1654	15	15	100	8718	29727	0.17	0.05	L1FLnI_18q21.1g	AY291315.1_SARS-CoV-1_FFM1
1991	2005	1642	1656	15	15	100	2940	29727	0.51	0.05	HERV9_10q21.1a	AY291315.1_SARS-CoV-1_FFM1
1062	1076	1643	1657	15	15	100	3226	29727	0.46	0.05	ERV316A3_3p21.31c	AY291315.1_SARS-CoV-1_FFM1
301	315	1645	1659	15	15	100	9394	29727	0.16	0.05	L1FLnI_4q31.3d	AY291315.1_SARS-CoV-1_FFM1
3199	3213	1655	1641	15	15	100	4676	29727	0.32	0.05	MER4B_8q21.3a	AY291315.1_SARS-CoV-1_FFM1
751	770	1656	1676	20	21	95.24	9512	29727	0.21	0.07	L1FLnI_6p25.3d	AY291315.1_SARS-CoV-1_FFM1
9968	9983	1665	1680	16	16	100	10071	29727	0.16	0.05	L1FLnI_4q12ca	AY291315.1_SARS-CoV-1_FFM1
1587	1602	1679	1664	16	16	100	10146	29727	0.16	0.05	L1FLnI_6q14.3na	AY291315.1_SARS-CoV-1_FFM1
7254	7268	1683	1697	15	15	100	8037	29727	0.19	0.05	HERVEA_Yq11.223a	AY291315.1_SARS-CoV-1_FFM1
1732	1749	1691	1708	18	18	100	9990	29727	0.18	0.06	L1FLnI_20p12.2e	AY291315.1_SARS-CoV-1_FFM1
5795	5809	1698	1684	15	15	100	8281	29727	0.18	0.05	HUERSP3B_4p15.1	AY291315.1_SARS-CoV-1_FFM1
2648	2662	1701	1715	15	15	100	9560	29727	0.16	0.05	L1FLnI_4q21.1l	AY291315.1_SARS-CoV-1_FFM1
3648	3662	1703	1717	15	15	100	8445	29727	0.18	0.05	HERVH_4q28.3k	AY291315.1_SARS-CoV-1_FFM1
192	206	1707	1721	15	15	100	616	29727	2.44	0.05	ERVLE_8p12e	AY291315.1_SARS-CoV-1_FFM1
3	17	1712	1726	15	15	100	10152	29727	0.15	0.05	L1FLnI_Xq25ac	AY291315.1_SARS-CoV-1_FFM1
9425	9441	1713	1697	17	17	100	9884	29727	0.17	0.06	L1FLnI_Xq25hb	AY291315.1_SARS-CoV-1_FFM1
8976	8990	1714	1700	15	15	100	10880	29727	0.14	0.05	L1FLnI_Xq27.1v	AY291315.1_SARS-CoV-1_FFM1
2697	2716	1714	1733	20	20	95	8635	29727	0.23	0.07	PRIMA4_18q23b	AY291315.1_SARS-CoV-1_FFM1
2312	2328	1720	1704	17	17	100	6293	29727	0.27	0.06	HERVIP10FH_5q32	AY291315.1_SARS-CoV-1_FFM1
449	464	1723	1708	16	16	100	8848	29727	0.18	0.05	L1FLnI_2q21.2i	AY291315.1_SARS-CoV-1_FFM1
9591	9605	1728	1742	15	15	100	10025	29727	0.15	0.05	L1FLnI_12q24.32c	AY291315.1_SARS-CoV-1_FFM1
3423	3437	1729	1743	15	15	100	8516	29727	0.18	0.05	L1FLnI_Xq26.2c	AY291315.1_SARS-CoV-1_FFM1
1004	1020	1735	1751	17	17	100	1437	29727	1.18	0.06	ERVL_6q16.3a	AY291315.1_SARS-CoV-1_FFM1
1573	1588	1740	1725	16	16	100	10422	29727	0.15	0.05	L1FLnI_3q13.13ja	AY291315.1_SARS-CoV-1_FFM1
1233	1248	1742	1727	16	16	100	10026	29727	0.16	0.05	L1FLnI_12q13.2h	AY291315.1_SARS-CoV-1_FFM1
5561	5576	1753	1768	16	16	100	8597	29727	0.19	0.05	L1FLnI_7p14.1i	AY291315.1_SARS-CoV-1_FFM1
438	452	1756	1770	15	15	100	10132	29727	0.15	0.05	L1FLnI_6p22.3w	AY291315.1_SARS-CoV-1_FFM1
9219	9235	1760	1744	17	17	100	10150	29727	0.17	0.06	L1FLnI_12q12m	AY291315.1_SARS-CoV-1_FFM1
143	166	1777	1754	24	24	91.67	952	29727	2.52	0.08	ERV316A3_5q22.2a	AY291315.1_SARS-CoV-1_FFM1
511	526	1779	1764	16	16	100	599	29727	2.67	0.05	ERVL_9q33.2a	AY291315.1_SARS-CoV-1_FFM1
3286	3301	1788	1803	16	16	100	10137	29727	0.16	0.05	L1FLnI_11p12ra	AY291315.1_SARS-CoV-1_FFM1
9171	9185	1804	1790	15	15	100	12238	29727	0.12	0.05	LTR25_Yq11.223d	AY291315.1_SARS-CoV-1_FFM1
1604	1618	1817	1831	15	15	100	9307	29727	0.16	0.05	L1FLnI_6q24.1i	AY291315.1_SARS-CoV-1_FFM1
5070	5085	1853	1868	16	16	100	6216	29727	0.26	0.05	HERVL18_2q23.1	AY291315.1_SARS-CoV-1_FFM1
1479	1493	1856	1842	15	15	100	9803	29727	0.15	0.05	L1FLnI_2q24.1ga	AY291315.1_SARS-CoV-1_FFM1
2401	2415	1857	1871	15	15	100	3778	29727	0.4	0.05	ERVLE_6q14.3d	AY291315.1_SARS-CoV-1_FFM1
1187	1201	1858	1872	15	15	100	3682	29727	0.41	0.05	ERVLE_9q33.2c	AY291315.1_SARS-CoV-1_FFM1
1053	1067	1859	1845	15	15	100	11410	29727	0.13	0.05	L1FLnI_1q43e	AY291315.1_SARS-CoV-1_FFM1
3813	3829	1865	1881	17	17	100	10098	29727	0.17	0.06	L1FLnI_4q34.1n	AY291315.1_SARS-CoV-1_FFM1
315	329	1869	1883	15	15	100	3175	29727	0.47	0.05	ERV316A3_Xp11.4a	AY291315.1_SARS-CoV-1_FFM1
664	678	1875	1861	15	15	100	10121	29727	0.15	0.05	L1FLnI_2p24.1b	AY291315.1_SARS-CoV-1_FFM1
1006	1021	1885	1870	16	16	100	2636	29727	0.61	0.05	HERVFH19_12p11.21	AY291315.1_SARS-CoV-1_FFM1
592	606	1896	1910	15	15	100	10029	29727	0.15	0.05	L1FLnI_11q14.2l	AY291315.1_SARS-CoV-1_FFM1
4141	4155	1906	1892	15	15	100	9485	29727	0.16	0.05	L1FLnI_1p13.3k	AY291315.1_SARS-CoV-1_FFM1
2127	2147	1908	1889	21	20	95.24	2545	29727	0.83	0.07	ERVLE_4q31.21f	AY291315.1_SARS-CoV-1_FFM1
9576	9591	1919	1934	16	16	100	10163	29727	0.16	0.05	L1FLnI_6q16.3s	AY291315.1_SARS-CoV-1_FFM1
9862	9876	1923	1937	15	15	100	10456	29727	0.14	0.05	L1FLnI_3q25.1i	AY291315.1_SARS-CoV-1_FFM1
3799	3815	1935	1951	17	17	100	4166	29727	0.41	0.06	ERV316A3_16q21l	AY291315.1_SARS-CoV-1_FFM1
56	71	1936	1921	16	16	100	9415	29727	0.17	0.05	L1FLnI_20p11.23c	AY291315.1_SARS-CoV-1_FFM1
399	414	1943	1958	16	16	100	2563	29727	0.62	0.05	ERVLE_10p15.1e	AY291315.1_SARS-CoV-1_FFM1
7288	7302	1950	1936	15	15	100	9579	29727	0.16	0.05	L1FLnI_21q21.2g	AY291315.1_SARS-CoV-1_FFM1
83	98	1969	1984	16	16	100	799	29727	2	0.05	ERVLE_5p12a	AY291315.1_SARS-CoV-1_FFM1
8313	8327	1975	1989	15	15	100	9367	29727	0.16	0.05	HERVK11D_Xq11.1	AY291315.1_SARS-CoV-1_FFM1
1880	1894	1998	1984	15	15	100	2517	29727	0.6	0.05	HERVL40_2q33.1	AY291315.1_SARS-CoV-1_FFM1
3346	3361	2026	2041	16	16	100	8798	29727	0.18	0.05	L1FLnI_7q21.11ra	AY291315.1_SARS-CoV-1_FFM1
2637	2653	2030	2014	17	17	100	11447	29727	0.15	0.06	L1FLnI_Xp11.3w	AY291315.1_SARS-CoV-1_FFM1
4204	4218	2031	2045	15	15	100	6288	29727	0.24	0.05	HERVL_Xq25m	AY291315.1_SARS-CoV-1_FFM1
4479	4493	2033	2047	15	15	100	7169	29727	0.21	0.05	HERVL_12q21.32a	AY291315.1_SARS-CoV-1_FFM1
81	95	2038	2024	15	15	100	1346	29727	1.11	0.05	ERVLE_21q22.13a	AY291315.1_SARS-CoV-1_FFM1
3482	3496	2040	2054	15	15	100	9536	29727	0.16	0.05	L1FLnI_2p16.1q	AY291315.1_SARS-CoV-1_FFM1
9015	9029	2048	2034	15	15	100	10135	29727	0.15	0.05	L1FLnI_4q12y	AY291315.1_SARS-CoV-1_FFM1
7489	7503	2049	2035	15	15	100	8046	29727	0.19	0.05	L1ORF2_20p12.2	AY291315.1_SARS-CoV-1_FFM1
2096	2110	2054	2068	15	15	100	8724	29727	0.17	0.05	L1FLnI_Xq25mc	AY291315.1_SARS-CoV-1_FFM1
1366	1380	2056	2070	15	15	100	10027	29727	0.15	0.05	L1FLnI_2p21e	AY291315.1_SARS-CoV-1_FFM1
10097	10111	2064	2050	15	15	100	10114	29727	0.15	0.05	L1FLnI_3p25.3f	AY291315.1_SARS-CoV-1_FFM1
578	593	2080	2065	16	16	100	908	29727	1.76	0.05	ERV316A3_12p12.3a	AY291315.1_SARS-CoV-1_FFM1
236	250	2088	2102	15	15	100	1229	29727	1.22	0.05	ERVLB4_6q12b	AY291315.1_SARS-CoV-1_FFM1
2956	2970	2096	2082	15	15	100	10178	29727	0.15	0.05	L1FLnI_4q21.22b	AY291315.1_SARS-CoV-1_FFM1
1042	1056	2101	2115	15	15	100	9594	29727	0.16	0.05	L1FLnI_5q21.2f	AY291315.1_SARS-CoV-1_FFM1
2203	2217	2102	2116	15	15	100	10019	29727	0.15	0.05	L1FLnI_10q26.3a	AY291315.1_SARS-CoV-1_FFM1
1265	1280	2102	2087	16	16	100	9013	29727	0.18	0.05	L1FLnI_13q21.1w	AY291315.1_SARS-CoV-1_FFM1
960	974	2110	2124	15	15	100	1327	29727	1.13	0.05	ERVLB4_2p25.1c	AY291315.1_SARS-CoV-1_FFM1
4065	4080	2112	2127	16	16	100	4561	29727	0.35	0.05	ERV316A3_5q31.1c	AY291315.1_SARS-CoV-1_FFM1
1970	1984	2112	2098	15	15	100	10142	29727	0.15	0.05	L1FLnI_5q15pa	AY291315.1_SARS-CoV-1_FFM1
3176	3190	2129	2143	15	15	100	4344	29727	0.35	0.05	ERVLE_1q41d	AY291315.1_SARS-CoV-1_FFM1
2292	2313	2138	2117	22	22	95.45	9655	29727	0.23	0.07	L1FLnI_5q32z	AY291315.1_SARS-CoV-1_FFM1
1423	1439	2162	2146	17	17	100	9810	29727	0.17	0.06	L1FLnI_7p12.1k	AY291315.1_SARS-CoV-1_FFM1
1305	1319	2171	2157	15	15	100	1382	29727	1.09	0.05	ERV316A3_Xp22.13	AY291315.1_SARS-CoV-1_FFM1
352	366	2173	2187	15	15	100	1126	29727	1.33	0.05	ERV316A3_13q22.2b	AY291315.1_SARS-CoV-1_FFM1
6940	6954	2178	2192	15	15	100	10140	29727	0.15	0.05	L1FLnI_7q36.1g	AY291315.1_SARS-CoV-1_FFM1
2301	2315	2186	2172	15	15	100	10954	29727	0.14	0.05	L1FLnI_8q22.1ia	AY291315.1_SARS-CoV-1_FFM1
1983	1998	2189	2174	16	16	100	10036	29727	0.16	0.05	L1FLnI_14q21.1n	AY291315.1_SARS-CoV-1_FFM1
3161	3176	2191	2176	16	16	100	10009	29727	0.16	0.05	L1FLnI_11q12.1g	AY291315.1_SARS-CoV-1_FFM1
512	528	2194	2210	17	17	100	10110	29727	0.17	0.06	L1FLnI_6q26d	AY291315.1_SARS-CoV-1_FFM1
1368	1382	2196	2182	15	15	100	10000	29727	0.15	0.05	L1FLnI_6q22.1m	AY291315.1_SARS-CoV-1_FFM1
9823	9837	2199	2185	15	15	100	10153	29727	0.15	0.05	L1FLnI_3q13.33z	AY291315.1_SARS-CoV-1_FFM1
754	778	2199	2223	25	25	96	9118	29727	0.27	0.08	L1FLnI_5q23.1v	AY291315.1_SARS-CoV-1_FFM1
3194	3208	2221	2207	15	15	100	10211	29727	0.15	0.05	L1FLnI_8q24.12q	AY291315.1_SARS-CoV-1_FFM1
5129	5144	2222	2237	16	16	100	5724	29727	0.28	0.05	HUERSP1_6q16.1	AY291315.1_SARS-CoV-1_FFM1
1548	1563	2224	2209	16	16	100	10179	29727	0.16	0.05	L1FLnI_1p34.3d	AY291315.1_SARS-CoV-1_FFM1
2867	2881	2226	2240	15	15	100	9556	29727	0.16	0.05	L1FLnI_6p21.2e	AY291315.1_SARS-CoV-1_FFM1
125	141	2242	2258	17	17	100	8803	29727	0.19	0.06	L1FLnI_Xq22.1eb	AY291315.1_SARS-CoV-1_FFM1
1483	1497	2261	2275	15	15	100	4566	29727	0.33	0.05	HERVIP10F_2q14.1	AY291315.1_SARS-CoV-1_FFM1
1807	1821	2266	2280	15	15	100	10460	29727	0.14	0.05	L1FLnI_4q12pb	AY291315.1_SARS-CoV-1_FFM1
165	179	2282	2268	15	15	100	7129	29727	0.21	0.05	HML6_1p21.1a	AY291315.1_SARS-CoV-1_FFM1
973	987	2289	2303	15	15	100	9231	29727	0.16	0.05	L1FLnI_Xq24n	AY291315.1_SARS-CoV-1_FFM1
7201	7218	2298	2315	18	18	100	8503	29727	0.21	0.06	L1FLnI_Xq21.1re	AY291315.1_SARS-CoV-1_FFM1
3048	3063	2299	2284	16	16	100	10020	29727	0.16	0.05	L1FLnI_12q23.1ja	AY291315.1_SARS-CoV-1_FFM1
2133	2148	2304	2319	16	16	100	10166	29727	0.16	0.05	L1FLnI_2q34ma	AY291315.1_SARS-CoV-1_FFM1
4796	4810	2314	2300	15	15	100	10488	29727	0.14	0.05	L1FLnI_19q13.11c	AY291315.1_SARS-CoV-1_FFM1
8712	8727	2321	2306	16	16	100	9505	29727	0.17	0.05	HML2_4p16.1b	AY291315.1_SARS-CoV-1_FFM1
908	922	2327	2341	15	15	100	1693	29727	0.89	0.05	PRIMA41_20p13	AY291315.1_SARS-CoV-1_FFM1
1463	1478	2401	2416	16	16	100	10414	29727	0.15	0.05	L1FLnI_9p24.3c	AY291315.1_SARS-CoV-1_FFM1
921	935	2413	2399	15	15	100	3556	29727	0.42	0.05	HUERSP2_5p13.2	AY291315.1_SARS-CoV-1_FFM1
1247	1261	2426	2412	15	15	100	10100	29727	0.15	0.05	L1FLnI_2p15c	AY291315.1_SARS-CoV-1_FFM1
6777	6793	2435	2451	17	17	100	9555	29727	0.18	0.06	HML2_6p21.1	AY291315.1_SARS-CoV-1_FFM1
1287	1302	2443	2428	16	16	100	5165	29727	0.31	0.05	HERVH_Xq22.1b	AY291315.1_SARS-CoV-1_FFM1
1386	1400	2444	2430	15	15	100	3303	29727	0.45	0.05	HERVH_4q28.3g	AY291315.1_SARS-CoV-1_FFM1
1232	1247	2447	2432	16	16	100	10726	29727	0.15	0.05	L1FLnI_Xq12t	AY291315.1_SARS-CoV-1_FFM1
2836	2854	2450	2432	19	19	94.74	3738	29727	0.51	0.06	ERV316A3_20p12.1a	AY291315.1_SARS-CoV-1_FFM1
3352	3366	2454	2468	15	15	100	10146	29727	0.15	0.05	L1FLnI_9q21.13w	AY291315.1_SARS-CoV-1_FFM1
659	673	2458	2472	15	15	100	2025	29727	0.74	0.05	ERVLB4_13q21.31d	AY291315.1_SARS-CoV-1_FFM1
3147	3170	2464	2486	24	23	91.67	7144	29727	0.34	0.08	HUERSP3_7p12.3	AY291315.1_SARS-CoV-1_FFM1
3352	3366	2471	2485	15	15	100	10031	29727	0.15	0.05	L1FLnI_4q13.1va	AY291315.1_SARS-CoV-1_FFM1
9870	9884	2473	2487	15	15	100	10081	29727	0.15	0.05	L1FLnI_14q23.1aa	AY291315.1_SARS-CoV-1_FFM1
662	681	2476	2494	20	19	95	2134	29727	0.94	0.06	ERVLE_7q21.3d	AY291315.1_SARS-CoV-1_FFM1
1241	1255	2478	2464	15	15	100	10462	29727	0.14	0.05	L1FLnI_7p13c	AY291315.1_SARS-CoV-1_FFM1
8897	8911	2496	2510	15	15	100	10159	29727	0.15	0.05	L1FLnI_Yq11.221i	AY291315.1_SARS-CoV-1_FFM1
2794	2808	2516	2530	15	15	100	8720	29727	0.17	0.05	HERVIP10F_3q26.1	AY291315.1_SARS-CoV-1_FFM1
667	681	2518	2532	15	15	100	2671	29727	0.56	0.05	ERVLE_18p11.21d	AY291315.1_SARS-CoV-1_FFM1
462	476	2519	2533	15	15	100	3822	29727	0.39	0.05	HML4_9q22.2	AY291315.1_SARS-CoV-1_FFM1
3574	3588	2520	2506	15	15	100	10071	29727	0.15	0.05	L1FLnI_Yq11.221u	AY291315.1_SARS-CoV-1_FFM1
737	751	2521	2535	15	15	100	969	29727	1.55	0.05	ERV316A3_11p15.4k	AY291315.1_SARS-CoV-1_FFM1
1513	1528	2523	2508	16	16	100	10051	29727	0.16	0.05	L1FLnI_19p13.2b	AY291315.1_SARS-CoV-1_FFM1
419	434	2528	2513	16	16	100	10145	29727	0.16	0.05	L1FLnI_12q13.11i	AY291315.1_SARS-CoV-1_FFM1
1277	1292	2531	2516	16	16	100	5188	29727	0.31	0.05	PABLB_9q34.3	AY291315.1_SARS-CoV-1_FFM1
2191	2205	2532	2518	15	15	100	2209	29727	0.68	0.05	LTR25_15q21.1c	AY291315.1_SARS-CoV-1_FFM1
3331	3345	2534	2520	15	15	100	10134	29727	0.15	0.05	L1FLnI_5q13.1a	AY291315.1_SARS-CoV-1_FFM1
9786	9800	2537	2523	15	15	100	11685	29727	0.13	0.05	L1FLnI_5q22.1d	AY291315.1_SARS-CoV-1_FFM1
4756	4770	2580	2594	15	15	100	5051	29727	0.3	0.05	ERV316A3_4p15.33f	AY291315.1_SARS-CoV-1_FFM1
1350	1364	2619	2633	15	15	100	1962	29727	0.76	0.05	MER41_Xp11.21i	AY291315.1_SARS-CoV-1_FFM1
4302	4316	2620	2634	15	15	100	5886	29727	0.25	0.05	ERVLB4_1q41a	AY291315.1_SARS-CoV-1_FFM1
6147	6162	2638	2653	16	16	100	9927	29727	0.16	0.05	L1FLnI_Xq21.1zd	AY291315.1_SARS-CoV-1_FFM1
9899	9913	2640	2654	15	15	100	10026	29727	0.15	0.05	L1FLnI_2p12db	AY291315.1_SARS-CoV-1_FFM1
623	637	2641	2655	15	15	100	10041	29727	0.15	0.05	L1FLnI_4q33j	AY291315.1_SARS-CoV-1_FFM1
3908	3923	2645	2660	16	16	100	9279	29727	0.17	0.05	PRIMA4_Xq21.1a	AY291315.1_SARS-CoV-1_FFM1
1969	1983	2648	2662	15	15	100	10131	29727	0.15	0.05	L1FLnI_Xq25s	AY291315.1_SARS-CoV-1_FFM1
2393	2408	2654	2639	16	16	100	2505	29727	0.64	0.05	MER61_9p24.1a	AY291315.1_SARS-CoV-1_FFM1
2341	2355	2658	2644	15	15	100	10142	29727	0.15	0.05	L1FLnI_6q14.1z	AY291315.1_SARS-CoV-1_FFM1
346	360	2659	2645	15	15	100	8894	29727	0.17	0.05	L1FLnI_21q21.1a	AY291315.1_SARS-CoV-1_FFM1
3830	3844	2674	2688	15	15	100	10122	29727	0.15	0.05	L1FLnI_Xp11.21u	AY291315.1_SARS-CoV-1_FFM1
148	162	2677	2691	15	15	100	10122	29727	0.15	0.05	L1FLnI_Xp11.21hb	AY291315.1_SARS-CoV-1_FFM1
392	406	2679	2693	15	15	100	10027	29727	0.15	0.05	L1FLnI_9p21.3ea	AY291315.1_SARS-CoV-1_FFM1
5260	5274	2680	2666	15	15	100	6481	29727	0.23	0.05	ERVLB4_1q25.1c	AY291315.1_SARS-CoV-1_FFM1
44	58	2684	2698	15	15	100	2448	29727	0.61	0.05	HERVL66_19p13.11b	AY291315.1_SARS-CoV-1_FFM1
1528	1548	2684	2665	21	20	95.24	10024	29727	0.21	0.07	L1FLnI_12q13.2m	AY291315.1_SARS-CoV-1_FFM1
1731	1747	2687	2703	17	17	100	1907	29727	0.89	0.06	ERVLE_20p12.2c	AY291315.1_SARS-CoV-1_FFM1
1102	1116	2710	2724	15	15	100	1512	29727	0.99	0.05	MER61_6q25.3	AY291315.1_SARS-CoV-1_FFM1
1775	1790	2727	2742	16	16	100	10090	29727	0.16	0.05	L1FLnI_12q15k	AY291315.1_SARS-CoV-1_FFM1
5014	5028	2730	2716	15	15	100	10150	29727	0.15	0.05	L1FLnI_3q11.2d	AY291315.1_SARS-CoV-1_FFM1
231	245	2733	2747	15	15	100	8649	29727	0.17	0.05	L1FLnI_3q13.13da	AY291315.1_SARS-CoV-1_FFM1
10115	10129	2747	2733	15	15	100	10135	29727	0.15	0.05	L1FLnI_11q14.3d	AY291315.1_SARS-CoV-1_FFM1
4835	4849	2750	2736	15	15	100	10357	29727	0.14	0.05	L1FLnI_5p15.31p	AY291315.1_SARS-CoV-1_FFM1
982	1000	2756	2738	19	19	94.74	8885	29727	0.21	0.06	L1FLnI_7q21.13aa	AY291315.1_SARS-CoV-1_FFM1
3676	3690	2757	2771	15	15	100	10459	29727	0.14	0.05	L1FLnI_3p24.2i	AY291315.1_SARS-CoV-1_FFM1
701	715	2759	2773	15	15	100	10283	29727	0.15	0.05	L1FLnI_9p21.1z	AY291315.1_SARS-CoV-1_FFM1
3367	3381	2760	2774	15	15	100	10093	29727	0.15	0.05	L1FLnI_10q21.2i	AY291315.1_SARS-CoV-1_FFM1
143	157	2763	2777	15	15	100	10136	29727	0.15	0.05	L1FLnI_3q13.33a	AY291315.1_SARS-CoV-1_FFM1
6048	6062	2767	2753	15	15	100	8763	29727	0.17	0.05	L1FLnI_Xp11.21a	AY291315.1_SARS-CoV-1_FFM1
10179	10193	2776	2762	15	15	100	10702	29727	0.14	0.05	L1FLnI_11p14.2e	AY291315.1_SARS-CoV-1_FFM1
2557	2571	2789	2775	15	15	100	10381	29727	0.14	0.05	L1FLnI_5p13.3e	AY291315.1_SARS-CoV-1_FFM1
610	625	2790	2805	16	16	100	10027	29727	0.16	0.05	L1FLnI_Xq13.2e	AY291315.1_SARS-CoV-1_FFM1
1283	1298	2791	2806	16	16	100	10026	29727	0.16	0.05	L1FLnI_10p11.21b	AY291315.1_SARS-CoV-1_FFM1
2676	2690	2799	2785	15	15	100	10117	29727	0.15	0.05	L1FLnI_4q12ga	AY291315.1_SARS-CoV-1_FFM1
316	331	2805	2790	16	16	100	10146	29727	0.16	0.05	L1FLnI_Xq13.2d	AY291315.1_SARS-CoV-1_FFM1
570	588	2808	2790	19	19	94.74	10387	29727	0.18	0.06	L1FLnI_4q28.3k	AY291315.1_SARS-CoV-1_FFM1
5245	5261	2818	2834	17	17	100	9737	29727	0.17	0.06	L1FLnI_Xq22.1i	AY291315.1_SARS-CoV-1_FFM1
986	1000	2823	2837	15	15	100	4160	29727	0.36	0.05	MER41_11p14.1a	AY291315.1_SARS-CoV-1_FFM1
734	748	2830	2844	15	15	100	867	29727	1.73	0.05	ERV316A3_4p15.1n	AY291315.1_SARS-CoV-1_FFM1
1050	1064	2839	2853	15	15	100	10032	29727	0.15	0.05	L1FLnI_13q31.2d	AY291315.1_SARS-CoV-1_FFM1
3205	3219	2843	2829	15	15	100	8672	29727	0.17	0.05	L1FLnI_5q14.3va	AY291315.1_SARS-CoV-1_FFM1
10779	10795	2846	2830	17	17	100	10915	29727	0.16	0.06	L1FLnI_20p11.22h	AY291315.1_SARS-CoV-1_FFM1
311	325	2857	2843	15	15	100	1545	29727	0.97	0.05	ERV316A3_13q31.1e	AY291315.1_SARS-CoV-1_FFM1
2047	2061	2866	2880	15	15	100	10162	29727	0.15	0.05	L1FLnI_3p14.2ea	AY291315.1_SARS-CoV-1_FFM1
2977	2991	2886	2872	15	15	100	8575	29727	0.17	0.05	L1FLnI_1p31.3r	AY291315.1_SARS-CoV-1_FFM1
463	477	2888	2902	15	15	100	651	29727	2.3	0.05	ERVLB4_2q14.3a	AY291315.1_SARS-CoV-1_FFM1
5922	5936	2890	2876	15	15	100	8800	29727	0.17	0.05	L1FLnI_10q21.1ua	AY291315.1_SARS-CoV-1_FFM1
762	776	2895	2909	15	15	100	2958	29727	0.51	0.05	HERVL18_5q12.1	AY291315.1_SARS-CoV-1_FFM1
469	483	2896	2882	15	15	100	10147	29727	0.15	0.05	L1FLnI_1p33aa	AY291315.1_SARS-CoV-1_FFM1
13	27	2897	2911	15	15	100	10495	29727	0.14	0.05	L1FLnI_1q25.1h	AY291315.1_SARS-CoV-1_FFM1
2332	2346	2899	2913	15	15	100	10163	29727	0.15	0.05	L1FLnI_8q11.1b	AY291315.1_SARS-CoV-1_FFM1
7310	7324	2906	2920	15	15	100	9211	29727	0.16	0.05	L1FLnI_11p12k	AY291315.1_SARS-CoV-1_FFM1
2617	2631	2908	2922	15	15	100	10068	29727	0.15	0.05	L1FLnI_9q33.1j	AY291315.1_SARS-CoV-1_FFM1
7415	7429	2910	2924	15	15	100	9229	29727	0.16	0.05	L1FLnI_8q24.23d	AY291315.1_SARS-CoV-1_FFM1
7836	7850	2914	2928	15	15	100	8046	29727	0.19	0.05	L1FLI_1q31.1a	AY291315.1_SARS-CoV-1_FFM1
3078	3092	2914	2900	15	15	100	9551	29727	0.16	0.05	L1FLnI_2q23.2c	AY291315.1_SARS-CoV-1_FFM1
1030	1060	2922	2950	31	29	90.32	10224	29727	0.3	0.1	L1FLnI_2p12d	AY291315.1_SARS-CoV-1_FFM1
1475	1489	2922	2908	15	15	100	10130	29727	0.15	0.05	L1FLnI_9q33.1k	AY291315.1_SARS-CoV-1_FFM1
262	278	2924	2940	17	17	100	9571	29727	0.18	0.06	L1FLnI_5q15ia	AY291315.1_SARS-CoV-1_FFM1
4981	4997	2930	2914	17	17	100	6100	29727	0.28	0.06	LTR25_4q34.1a	AY291315.1_SARS-CoV-1_FFM1
5316	5331	2939	2954	16	16	100	8349	29727	0.19	0.05	HERVFRD_6p24.2	AY291315.1_SARS-CoV-1_FFM1
506	520	2945	2931	15	15	100	10160	29727	0.15	0.05	L1FLnI_14q31.3l	AY291315.1_SARS-CoV-1_FFM1
2614	2628	2946	2960	15	15	100	3007	29727	0.5	0.05	ERVLE_8q24.23b	AY291315.1_SARS-CoV-1_FFM1
782	796	2968	2954	15	15	100	10024	29727	0.15	0.05	L1FLnI_8q11.21o	AY291315.1_SARS-CoV-1_FFM1
213	227	2969	2955	15	15	100	694	29727	2.16	0.05	ERV316A3_15q15.2	AY291315.1_SARS-CoV-1_FFM1
2800	2818	2975	2956	19	20	95	4838	29727	0.39	0.07	HERVL_18q22.1a	AY291315.1_SARS-CoV-1_FFM1
579	593	2977	2991	15	15	100	6612	29727	0.23	0.05	HML1_4q22.1	AY291315.1_SARS-CoV-1_FFM1
3426	3440	2984	2998	15	15	100	10124	29727	0.15	0.05	L1FLnI_7q34f	AY291315.1_SARS-CoV-1_FFM1
7875	7889	2991	3005	15	15	100	8062	29727	0.19	0.05	L1ORF2_5p15.33	AY291315.1_SARS-CoV-1_FFM1
3314	3328	2993	2979	15	15	100	10170	29727	0.15	0.05	L1FLnI_4p15.31d	AY291315.1_SARS-CoV-1_FFM1
2517	2531	2995	3009	15	15	100	10152	29727	0.15	0.05	L1FLnI_11p15.4d	AY291315.1_SARS-CoV-1_FFM1
2015	2030	3000	3015	16	16	100	10102	29727	0.16	0.05	L1FLnI_5p13.2v	AY291315.1_SARS-CoV-1_FFM1
4337	4351	3003	3017	15	15	100	5190	29727	0.29	0.05	MER4_17q22	AY291315.1_SARS-CoV-1_FFM1
579	597	3004	2986	19	19	100	3011	29727	0.63	0.06	ERVLE_5q14.3c	AY291315.1_SARS-CoV-1_FFM1
1592	1614	3004	3026	23	23	91.3	8629	29727	0.27	0.08	L1FLnI_7q31.32a	AY291315.1_SARS-CoV-1_FFM1
3431	3445	3005	3019	15	15	100	10130	29727	0.15	0.05	L1FLnI_7q21.12g	AY291315.1_SARS-CoV-1_FFM1
4110	4124	3005	2991	15	15	100	9734	29727	0.15	0.05	L1FLnI_Xq21.32a	AY291315.1_SARS-CoV-1_FFM1
331	346	3007	2992	16	16	100	9876	29727	0.16	0.05	L1FLnI_14q32.12f	AY291315.1_SARS-CoV-1_FFM1
1635	1649	3008	3022	15	15	100	3554	29727	0.42	0.05	MER4_8q12.1c	AY291315.1_SARS-CoV-1_FFM1
366	380	3009	2995	15	15	100	10020	29727	0.15	0.05	L1FLnI_5p12l	AY291315.1_SARS-CoV-1_FFM1
770	785	3021	3006	16	16	100	10024	29727	0.16	0.05	L1FLnI_7q21.11ta	AY291315.1_SARS-CoV-1_FFM1
3352	3367	3023	3038	16	16	100	10025	29727	0.16	0.05	L1FLnI_Yq11.222e	AY291315.1_SARS-CoV-1_FFM1
2092	2106	3026	3040	15	15	100	3652	29727	0.41	0.05	LTR25_21q22.11	AY291315.1_SARS-CoV-1_FFM1
425	439	3045	3031	15	15	100	936	29727	1.6	0.05	ERVLE_8q24.22c	AY291315.1_SARS-CoV-1_FFM1
2332	2347	3047	3062	16	16	100	3408	29727	0.47	0.05	ERV316A3_4q28.1c	AY291315.1_SARS-CoV-1_FFM1
10090	10104	3052	3066	15	15	100	10735	29727	0.14	0.05	L1FLnI_1p31.1b	AY291315.1_SARS-CoV-1_FFM1
3049	3063	3061	3047	15	15	100	5115	29727	0.29	0.05	HERVH_4q32.3c	AY291315.1_SARS-CoV-1_FFM1
200	215	3065	3050	16	16	100	10130	29727	0.16	0.05	L1FLnI_6q24.1c	AY291315.1_SARS-CoV-1_FFM1
4181	4195	3066	3052	15	15	100	11262	29727	0.13	0.05	L1FLnI_1q25.2g	AY291315.1_SARS-CoV-1_FFM1
278	292	3081	3095	15	15	100	10122	29727	0.15	0.05	L1FLnI_8p21.3i	AY291315.1_SARS-CoV-1_FFM1
580	594	3082	3096	15	15	100	10116	29727	0.15	0.05	L1FLnI_6p12.3v	AY291315.1_SARS-CoV-1_FFM1
2472	2490	3082	3100	19	19	94.74	8586	29727	0.22	0.06	L1FLnI_Xp22.31d	AY291315.1_SARS-CoV-1_FFM1
3337	3351	3085	3071	15	15	100	10097	29727	0.15	0.05	L1FLnI_4q31.23e	AY291315.1_SARS-CoV-1_FFM1
658	674	3087	3103	17	17	100	2054	29727	0.83	0.06	MER34B_5q35.2	AY291315.1_SARS-CoV-1_FFM1
2383	2397	3094	3080	15	15	100	10798	29727	0.14	0.05	L1FLnI_1p22.2m	AY291315.1_SARS-CoV-1_FFM1
1626	1640	3097	3111	15	15	100	3109	29727	0.48	0.05	ERVLE_21q21.1f	AY291315.1_SARS-CoV-1_FFM1
3343	3357	3100	3086	15	15	100	10492	29727	0.14	0.05	L1FLnI_14q31.3da	AY291315.1_SARS-CoV-1_FFM1
1544	1558	3130	3144	15	15	100	10113	29727	0.15	0.05	L1FLnI_2q21.3f	AY291315.1_SARS-CoV-1_FFM1
2556	2571	3136	3151	16	16	100	8528	29727	0.19	0.05	L1FLnI_8q23.1u	AY291315.1_SARS-CoV-1_FFM1
2003	2018	3148	3133	16	16	100	2604	29727	0.61	0.05	ERV316A3_1p31.1g	AY291315.1_SARS-CoV-1_FFM1
9104	9118	3150	3136	15	15	100	9340	29727	0.16	0.05	L1FLnI_Xp22.12o	AY291315.1_SARS-CoV-1_FFM1
2476	2490	3158	3144	15	15	100	10387	29727	0.14	0.05	L1FLnI_4q28.3ra	AY291315.1_SARS-CoV-1_FFM1
107	121	3160	3146	15	15	100	10026	29727	0.15	0.05	L1FLnI_10p14i	AY291315.1_SARS-CoV-1_FFM1
890	905	3170	3155	16	16	100	1768	29727	0.9	0.05	ERV316A3_8q12.3b	AY291315.1_SARS-CoV-1_FFM1
4116	4130	3176	3162	15	15	100	10273	29727	0.15	0.05	L1FLnI_8q21.13pa	AY291315.1_SARS-CoV-1_FFM1
4648	4663	3178	3193	16	16	100	10145	29727	0.16	0.05	L1FLnI_3p14.2f	AY291315.1_SARS-CoV-1_FFM1
5349	5363	3183	3169	15	15	100	6113	29727	0.25	0.05	HUERSP3B_17p11.2	AY291315.1_SARS-CoV-1_FFM1
9356	9371	3185	3200	16	16	100	9788	29727	0.16	0.05	L1FLnI_10q21.1v	AY291315.1_SARS-CoV-1_FFM1
668	683	3186	3201	16	16	100	9830	29727	0.16	0.05	L1FLnI_10p11.22v	AY291315.1_SARS-CoV-1_FFM1
3057	3071	3190	3204	15	15	100	9368	29727	0.16	0.05	L1FLnI_3p24.2p	AY291315.1_SARS-CoV-1_FFM1
2955	2970	3192	3207	16	16	100	10146	29727	0.16	0.05	L1FLnI_12q23.1j	AY291315.1_SARS-CoV-1_FFM1
1787	1801	3193	3179	15	15	100	2438	29727	0.62	0.05	ERVLE_2p16.3d	AY291315.1_SARS-CoV-1_FFM1
620	637	3197	3214	18	18	100	10175	29727	0.18	0.06	L1FLnI_3q22.2f	AY291315.1_SARS-CoV-1_FFM1
6123	6138	3200	3215	16	16	100	9899	29727	0.16	0.05	L1FLnI_20q13.33a	AY291315.1_SARS-CoV-1_FFM1
674	693	3203	3184	20	20	100	10126	29727	0.2	0.07	L1FLnI_Xq22.2a	AY291315.1_SARS-CoV-1_FFM1
2272	2286	3215	3229	15	15	100	10265	29727	0.15	0.05	L1FLnI_13q12.3a	AY291315.1_SARS-CoV-1_FFM1
1651	1665	3215	3201	15	15	100	10114	29727	0.15	0.05	L1FLnI_17q23.2b	AY291315.1_SARS-CoV-1_FFM1
3079	3094	3216	3231	16	16	100	5887	29727	0.27	0.05	MER4B_7p11.2	AY291315.1_SARS-CoV-1_FFM1
1651	1665	3229	3215	15	15	100	9175	29727	0.16	0.05	L1FLnI_8q21.11d	AY291315.1_SARS-CoV-1_FFM1
8411	8425	3232	3246	15	15	100	10124	29727	0.15	0.05	L1FLnI_12q13.3b	AY291315.1_SARS-CoV-1_FFM1
2178	2200	3233	3254	23	22	95.65	3788	29727	0.61	0.07	HERVL_21q21.3e	AY291315.1_SARS-CoV-1_FFM1
761	780	3241	3221	20	21	95.24	1812	29727	1.1	0.07	ERV316A3_1p22.3c	AY291315.1_SARS-CoV-1_FFM1
6243	6257	3251	3265	15	15	100	10018	29727	0.15	0.05	L1FLnI_2q24.3p	AY291315.1_SARS-CoV-1_FFM1
94	108	3264	3278	15	15	100	1093	29727	1.37	0.05	ERVLE_6p22.3a	AY291315.1_SARS-CoV-1_FFM1
9858	9873	3264	3249	16	16	100	10148	29727	0.16	0.05	L1FLnI_13q31.1h	AY291315.1_SARS-CoV-1_FFM1
1470	1484	3271	3285	15	15	100	10478	29727	0.14	0.05	L1FLnI_7q31.1oa	AY291315.1_SARS-CoV-1_FFM1
364	378	3273	3259	15	15	100	11187	29727	0.13	0.05	L1FLnI_Xq27.3o	AY291315.1_SARS-CoV-1_FFM1
666	681	3285	3300	16	16	100	10134	29727	0.16	0.05	L1FLnI_9q31.1d	AY291315.1_SARS-CoV-1_FFM1
1980	1994	3291	3277	15	15	100	3943	29727	0.38	0.05	ERVLB4_14q21.1c	AY291315.1_SARS-CoV-1_FFM1
3407	3422	3294	3279	16	16	100	10175	29727	0.16	0.05	L1FLnI_10p13f	AY291315.1_SARS-CoV-1_FFM1
5527	5541	3295	3309	15	15	100	9173	29727	0.16	0.05	L1FLnI_Xq12y	AY291315.1_SARS-CoV-1_FFM1
2608	2622	3311	3325	15	15	100	10121	29727	0.15	0.05	L1FLnI_9q22.31h	AY291315.1_SARS-CoV-1_FFM1
6405	6419	3322	3308	15	15	100	10961	29727	0.14	0.05	L1FLnI_3q22.2a	AY291315.1_SARS-CoV-1_FFM1
2381	2399	3329	3311	19	19	100	8941	29727	0.21	0.06	L1FLnI_8q24.11b	AY291315.1_SARS-CoV-1_FFM1
9974	9990	3332	3316	17	17	100	10409	29727	0.16	0.06	L1FLnI_12p11.23a	AY291315.1_SARS-CoV-1_FFM1
481	495	3342	3356	15	15	100	909	29727	1.65	0.05	ERV316A3_8q13.2b	AY291315.1_SARS-CoV-1_FFM1
3746	3760	3344	3358	15	15	100	7397	29727	0.2	0.05	HERVIP10F_11q12.3	AY291315.1_SARS-CoV-1_FFM1
3071	3085	3359	3373	15	15	100	3475	29727	0.43	0.05	MER41_6q14.1d	AY291315.1_SARS-CoV-1_FFM1
5785	5799	3361	3375	15	15	100	10218	29727	0.15	0.05	L1FLnI_5q21.1j	AY291315.1_SARS-CoV-1_FFM1
442	456	3362	3376	15	15	100	10033	29727	0.15	0.05	L1FLnI_3p24.1e	AY291315.1_SARS-CoV-1_FFM1
1070	1084	3367	3353	15	15	100	2126	29727	0.71	0.05	ERV316A3_11q22.1g	AY291315.1_SARS-CoV-1_FFM1
2129	2144	3369	3384	16	16	100	10106	29727	0.16	0.05	L1FLnI_9q21.13v	AY291315.1_SARS-CoV-1_FFM1
5509	5531	3372	3392	23	21	91.3	11230	29727	0.2	0.07	L1FLnI_Xq21.32h	AY291315.1_SARS-CoV-1_FFM1
4691	4705	3377	3391	15	15	100	9477	29727	0.16	0.05	L1FLnI_Xp21.1q	AY291315.1_SARS-CoV-1_FFM1
1665	1680	3379	3364	16	16	100	10119	29727	0.16	0.05	L1FLnI_7p12.2a	AY291315.1_SARS-CoV-1_FFM1
2099	2113	3409	3395	15	15	100	8733	29727	0.17	0.05	L1FLnI_9p24.2n	AY291315.1_SARS-CoV-1_FFM1
1040	1054	3410	3396	15	15	100	1115	29727	1.35	0.05	ERV316A3_Xq23a	AY291315.1_SARS-CoV-1_FFM1
5158	5173	3414	3399	16	16	100	11827	29727	0.14	0.05	L1FLnI_14q23.3l	AY291315.1_SARS-CoV-1_FFM1
1343	1357	3417	3431	15	15	100	3143	29727	0.48	0.05	ERVLB4_11q24.3b	AY291315.1_SARS-CoV-1_FFM1
617	641	3442	3465	25	24	92	9475	29727	0.26	0.08	L1FLnI_3q25.32i	AY291315.1_SARS-CoV-1_FFM1
3562	3577	3447	3462	16	16	100	8870	29727	0.18	0.05	L1FLnI_Xq11.1u	AY291315.1_SARS-CoV-1_FFM1
140	154	3453	3467	15	15	100	3115	29727	0.48	0.05	ERV316A3_12q21.33i	AY291315.1_SARS-CoV-1_FFM1
1224	1238	3459	3473	15	15	100	1611	29727	0.93	0.05	ERVLE_9q31.1b	AY291315.1_SARS-CoV-1_FFM1
2601	2615	3461	3475	15	15	100	9563	29727	0.16	0.05	L1FLnI_4q13.1za	AY291315.1_SARS-CoV-1_FFM1
1720	1736	3462	3446	17	17	100	4553	29727	0.37	0.06	ERVL_Xq21.33b	AY291315.1_SARS-CoV-1_FFM1
2492	2508	3463	3479	17	17	100	10474	29727	0.16	0.06	L1FLnI_4q28.3sa	AY291315.1_SARS-CoV-1_FFM1
932	947	3475	3490	16	16	100	3529	29727	0.45	0.05	HERVFRD_Xp21.1	AY291315.1_SARS-CoV-1_FFM1
636	653	3485	3502	18	18	100	4454	29727	0.4	0.06	ERV316A3_19q12e	AY291315.1_SARS-CoV-1_FFM1
1016	1030	3509	3495	15	15	100	10121	29727	0.15	0.05	L1FLnI_3p22.1y	AY291315.1_SARS-CoV-1_FFM1
3946	3961	3512	3527	16	16	100	10536	29727	0.15	0.05	L1FLnI_1p34.3e	AY291315.1_SARS-CoV-1_FFM1
2182	2197	3514	3499	16	16	100	10024	29727	0.16	0.05	L1FLnI_10q25.3m	AY291315.1_SARS-CoV-1_FFM1
3843	3857	3517	3503	15	15	100	8583	29727	0.17	0.05	L1FLnI_5q34o	AY291315.1_SARS-CoV-1_FFM1
4500	4514	3542	3528	15	15	100	10448	29727	0.14	0.05	L1FLnI_12q14.3b	AY291315.1_SARS-CoV-1_FFM1
3097	3112	3550	3535	16	16	100	10119	29727	0.16	0.05	L1FLnI_6q11.1f	AY291315.1_SARS-CoV-1_FFM1
4075	4089	3551	3537	15	15	100	6415	29727	0.23	0.05	HERVL_4q26a	AY291315.1_SARS-CoV-1_FFM1
866	880	3586	3600	15	15	100	9583	29727	0.16	0.05	L1FLnI_Xq21.1ca	AY291315.1_SARS-CoV-1_FFM1
365	379	3587	3601	15	15	100	9576	29727	0.16	0.05	L1FLnI_15q21.2j	AY291315.1_SARS-CoV-1_FFM1
2022	2036	3591	3577	15	15	100	10374	29727	0.14	0.05	L1FLnI_3q26.32o	AY291315.1_SARS-CoV-1_FFM1
756	770	3594	3608	15	15	100	4377	29727	0.34	0.05	ERV316A3_5q23.1a	AY291315.1_SARS-CoV-1_FFM1
1017	1031	3595	3581	15	15	100	10462	29727	0.14	0.05	L1FLnI_6q15k	AY291315.1_SARS-CoV-1_FFM1
7458	7472	3596	3610	15	15	100	8692	29727	0.17	0.05	L1FLnI_9q31.1q	AY291315.1_SARS-CoV-1_FFM1
637	653	3603	3619	17	17	100	9980	29727	0.17	0.06	L1FLnI_4p11e	AY291315.1_SARS-CoV-1_FFM1
1086	1103	3607	3590	18	18	100	10242	29727	0.18	0.06	L1FLnI_4q22.3v	AY291315.1_SARS-CoV-1_FFM1
2212	2230	3608	3627	19	20	95	9823	29727	0.19	0.07	L1FLnI_18p11.22g	AY291315.1_SARS-CoV-1_FFM1
3159	3173	3609	3623	15	15	100	10041	29727	0.15	0.05	L1FLnI_4q23h	AY291315.1_SARS-CoV-1_FFM1
1109	1123	3611	3597	15	15	100	10152	29727	0.15	0.05	L1FLnI_5q34f	AY291315.1_SARS-CoV-1_FFM1
793	807	3611	3625	15	15	100	1610	29727	0.93	0.05	MER61_6q14.1f	AY291315.1_SARS-CoV-1_FFM1
1697	1711	3615	3601	15	15	100	5717	29727	0.26	0.05	MER4_9q21.12	AY291315.1_SARS-CoV-1_FFM1
1279	1294	3617	3632	16	16	100	1649	29727	0.97	0.05	ERVLE_Xp22.2b	AY291315.1_SARS-CoV-1_FFM1
871	888	3629	3612	18	18	100	2083	29727	0.86	0.06	HERVL40_7q31.1a	AY291315.1_SARS-CoV-1_FFM1
2348	2362	3635	3621	15	15	100	8540	29727	0.18	0.05	L1FLnI_5p14.3h	AY291315.1_SARS-CoV-1_FFM1
2663	2677	3639	3653	15	15	100	10036	29727	0.15	0.05	L1FLnI_2q36.3q	AY291315.1_SARS-CoV-1_FFM1
2777	2795	3658	3677	19	20	95	10134	29727	0.19	0.07	L1FLnI_8q11.21a	AY291315.1_SARS-CoV-1_FFM1
8405	8419	3665	3679	15	15	100	10793	29727	0.14	0.05	L1FLnI_16q21m	AY291315.1_SARS-CoV-1_FFM1
476	490	3666	3680	15	15	100	777	29727	1.93	0.05	ERVLE_2p24.3c	AY291315.1_SARS-CoV-1_FFM1
1996	2011	3681	3666	16	16	100	10523	29727	0.15	0.05	L1FLnI_Xp22.2c	AY291315.1_SARS-CoV-1_FFM1
2018	2032	3734	3748	15	15	100	10016	29727	0.15	0.05	L1FLnI_7p14.3u	AY291315.1_SARS-CoV-1_FFM1
967	981	3735	3721	15	15	100	4103	29727	0.37	0.05	ERVLE_5q33.2	AY291315.1_SARS-CoV-1_FFM1
3399	3416	3759	3776	18	18	100	10003	29727	0.18	0.06	L1FLnI_Yq11.21p	AY291315.1_SARS-CoV-1_FFM1
3532	3546	3764	3750	15	15	100	9856	29727	0.15	0.05	L1FLnI_Xq21.33m	AY291315.1_SARS-CoV-1_FFM1
582	596	3772	3786	15	15	100	10867	29727	0.14	0.05	L1FLnI_11q24.3e	AY291315.1_SARS-CoV-1_FFM1
2008	2022	3772	3758	15	15	100	10100	29727	0.15	0.05	L1FLnI_7q33f	AY291315.1_SARS-CoV-1_FFM1
122	136	3782	3796	15	15	100	10125	29727	0.15	0.05	L1FLnI_7q21.2m	AY291315.1_SARS-CoV-1_FFM1
1692	1706	3786	3800	15	15	100	10150	29727	0.15	0.05	L1FLnI_Xq26.3j	AY291315.1_SARS-CoV-1_FFM1
4724	4739	3802	3787	16	16	100	8500	29727	0.19	0.05	L1FLnI_1p21.3w	AY291315.1_SARS-CoV-1_FFM1
2168	2184	3807	3823	17	17	100	3895	29727	0.44	0.06	ERV316A3_10q25.1d	AY291315.1_SARS-CoV-1_FFM1
4970	4989	3815	3833	20	19	95	8966	29727	0.22	0.06	L1FLnI_Xq21.31o	AY291315.1_SARS-CoV-1_FFM1
3228	3242	3817	3803	15	15	100	4103	29727	0.37	0.05	ERVLE_5q33.2	AY291315.1_SARS-CoV-1_FFM1
1166	1180	3824	3810	15	15	100	10533	29727	0.14	0.05	L1FLnI_1q41d	AY291315.1_SARS-CoV-1_FFM1
62	77	3828	3843	16	16	100	691	29727	2.32	0.05	ERVLE_7q21.13a	AY291315.1_SARS-CoV-1_FFM1
5132	5146	3840	3854	15	15	100	8675	29727	0.17	0.05	L1FLnI_4q34.1m	AY291315.1_SARS-CoV-1_FFM1
1874	1888	3841	3855	15	15	100	10027	29727	0.15	0.05	L1FLnI_14q12ba	AY291315.1_SARS-CoV-1_FFM1
286	301	3846	3831	16	16	100	4730	29727	0.34	0.05	HERVL_6q14.1a	AY291315.1_SARS-CoV-1_FFM1
7250	7264	3876	3862	15	15	100	10108	29727	0.15	0.05	L1FLnI_12q14.3a	AY291315.1_SARS-CoV-1_FFM1
808	822	3877	3891	15	15	100	10102	29727	0.15	0.05	L1FLnI_19p12e	AY291315.1_SARS-CoV-1_FFM1
1294	1308	3882	3896	15	15	100	1914	29727	0.78	0.05	ERVLE_6q16.1c	AY291315.1_SARS-CoV-1_FFM1
1095	1109	3896	3882	15	15	100	2735	29727	0.55	0.05	HERVL74_Xq22.3	AY291315.1_SARS-CoV-1_FFM1
92	106	3898	3912	15	15	100	769	29727	1.95	0.05	HERVL40_5p15.2	AY291315.1_SARS-CoV-1_FFM1
4784	4802	3901	3919	19	19	94.74	5194	29727	0.37	0.06	ERV316A3_Xp11.22c	AY291315.1_SARS-CoV-1_FFM1
245	259	3910	3924	15	15	100	9875	29727	0.15	0.05	L1FLnI_1q42.13c	AY291315.1_SARS-CoV-1_FFM1
2016	2031	3913	3898	16	16	100	10333	29727	0.15	0.05	L1FLnI_7q21.11qa	AY291315.1_SARS-CoV-1_FFM1
10091	10105	3915	3929	15	15	100	10290	29727	0.15	0.05	L1FLnI_5q21.3j	AY291315.1_SARS-CoV-1_FFM1
4339	4353	3919	3933	15	15	100	8706	29727	0.17	0.05	L1FLnI_16p11.2l	AY291315.1_SARS-CoV-1_FFM1
2470	2484	3922	3936	15	15	100	9249	29727	0.16	0.05	L1FLnI_5q14.2e	AY291315.1_SARS-CoV-1_FFM1
2062	2077	3930	3915	16	16	100	10137	29727	0.16	0.05	L1FLnI_9p22.2c	AY291315.1_SARS-CoV-1_FFM1
9641	9657	3931	3947	17	17	100	10095	29727	0.17	0.06	L1FLnI_1p21.3da	AY291315.1_SARS-CoV-1_FFM1
2590	2604	3932	3918	15	15	100	9302	29727	0.16	0.05	L1FLnI_10p13a	AY291315.1_SARS-CoV-1_FFM1
3595	3610	3938	3923	16	16	100	8638	29727	0.19	0.05	L1FLnI_19q12p	AY291315.1_SARS-CoV-1_FFM1
2783	2801	3944	3925	19	20	95	8650	29727	0.22	0.07	L1FLnI_3p26.2d	AY291315.1_SARS-CoV-1_FFM1
2537	2551	3944	3930	15	15	100	3213	29727	0.47	0.05	MER4_13q32.3b	AY291315.1_SARS-CoV-1_FFM1
36	51	3946	3931	16	16	100	1135	29727	1.41	0.05	MER34B_7p12.3	AY291315.1_SARS-CoV-1_FFM1
6841	6855	3969	3955	15	15	100	9019	29727	0.17	0.05	L1FLnI_Xq21.33kb	AY291315.1_SARS-CoV-1_FFM1
7127	7141	3977	3963	15	15	100	10616	29727	0.14	0.05	L1FLnI_11q24.2g	AY291315.1_SARS-CoV-1_FFM1
429	443	3981	3967	15	15	100	9389	29727	0.16	0.05	L1FLnI_6p12.1j	AY291315.1_SARS-CoV-1_FFM1
1423	1438	3987	4002	16	16	100	8985	29727	0.18	0.05	L1FLnI_2p23.1j	AY291315.1_SARS-CoV-1_FFM1
2785	2799	3989	3975	15	15	100	4951	29727	0.3	0.05	HML3_5p12a	AY291315.1_SARS-CoV-1_FFM1
1910	1924	3991	3977	15	15	100	8911	29727	0.17	0.05	L1FLnI_3q13.31g	AY291315.1_SARS-CoV-1_FFM1
3991	4006	3993	3978	16	16	100	9377	29727	0.17	0.05	L1FLnI_2q32.1r	AY291315.1_SARS-CoV-1_FFM1
5250	5265	4001	4016	16	16	100	9245	29727	0.17	0.05	L1FLnI_10q11.22a	AY291315.1_SARS-CoV-1_FFM1
322	336	4005	4019	15	15	100	652	29727	2.3	0.05	ERVLE_6q13b	AY291315.1_SARS-CoV-1_FFM1
3140	3157	4020	4037	18	18	100	10135	29727	0.18	0.06	L1FLnI_9q21.2e	AY291315.1_SARS-CoV-1_FFM1
9709	9723	4025	4039	15	15	100	10149	29727	0.15	0.05	L1FLnI_2q35m	AY291315.1_SARS-CoV-1_FFM1
596	610	4030	4016	15	15	100	10026	29727	0.15	0.05	L1FLnI_10q25.1g	AY291315.1_SARS-CoV-1_FFM1
2541	2563	4031	4053	23	23	91.3	3106	29727	0.74	0.08	ERV316A3_5q21.2b	AY291315.1_SARS-CoV-1_FFM1
1390	1405	4033	4048	16	16	100	2716	29727	0.59	0.05	ERV316A3_5q14.3e	AY291315.1_SARS-CoV-1_FFM1
8296	8310	4035	4021	15	15	100	10455	29727	0.14	0.05	L1FLnI_10q23.32g	AY291315.1_SARS-CoV-1_FFM1
704	718	4037	4023	15	15	100	969	29727	1.55	0.05	ERVLB4_11q22.1b	AY291315.1_SARS-CoV-1_FFM1
384	398	4045	4031	15	15	100	1690	29727	0.89	0.05	HERVIP10FH_20q13.12	AY291315.1_SARS-CoV-1_FFM1
1354	1368	4071	4085	15	15	100	11410	29727	0.13	0.05	L1FLnI_1q43e	AY291315.1_SARS-CoV-1_FFM1
9713	9727	4074	4060	15	15	100	10031	29727	0.15	0.05	L1FLnI_13q33.3b	AY291315.1_SARS-CoV-1_FFM1
2620	2635	4077	4062	16	16	100	3928	29727	0.41	0.05	HERVL_6q24.3a	AY291315.1_SARS-CoV-1_FFM1
6779	6793	4084	4070	15	15	100	10145	29727	0.15	0.05	L1FLnI_3p24.1r	AY291315.1_SARS-CoV-1_FFM1
4900	4915	4091	4106	16	16	100	10319	29727	0.16	0.05	L1FLnI_15q21.3ha	AY291315.1_SARS-CoV-1_FFM1
6325	6339	4093	4107	15	15	100	7129	29727	0.21	0.05	HERVS71_15q26.1	AY291315.1_SARS-CoV-1_FFM1
954	969	4094	4079	16	16	100	6618	29727	0.24	0.05	ERVL_11p14.1	AY291315.1_SARS-CoV-1_FFM1
142	156	4103	4089	15	15	100	8951	29727	0.17	0.05	L1FLnI_13q21.1m	AY291315.1_SARS-CoV-1_FFM1
1894	1909	4112	4127	16	16	100	8776	29727	0.18	0.05	L1FLnI_9p22.2b	AY291315.1_SARS-CoV-1_FFM1
2670	2684	4130	4116	15	15	100	10390	29727	0.14	0.05	L1FLnI_14q12c	AY291315.1_SARS-CoV-1_FFM1
3312	3326	4142	4156	15	15	100	10409	29727	0.14	0.05	L1FLnI_20p12.1l	AY291315.1_SARS-CoV-1_FFM1
9537	9551	4155	4169	15	15	100	10140	29727	0.15	0.05	L1FLnI_4q25j	AY291315.1_SARS-CoV-1_FFM1
1920	1938	4169	4151	19	19	100	3299	29727	0.58	0.06	ERVLB4_10p11.22b	AY291315.1_SARS-CoV-1_FFM1
1963	1977	4179	4193	15	15	100	2995	29727	0.5	0.05	HERVL18_11q14.2c	AY291315.1_SARS-CoV-1_FFM1
1474	1489	4193	4178	16	16	100	3730	29727	0.43	0.05	MER61_4q21.1b	AY291315.1_SARS-CoV-1_FFM1
4570	4584	4195	4181	15	15	100	6155	29727	0.24	0.05	PRIMA41_7p14.1b	AY291315.1_SARS-CoV-1_FFM1
630	644	4197	4183	15	15	100	8985	29727	0.17	0.05	L1FLnI_2p23.1j	AY291315.1_SARS-CoV-1_FFM1
3404	3418	4197	4211	15	15	100	10029	29727	0.15	0.05	L1FLnI_8q23.3x	AY291315.1_SARS-CoV-1_FFM1
1716	1731	4200	4215	16	16	100	10630	29727	0.15	0.05	L1FLnI_10q23.1k	AY291315.1_SARS-CoV-1_FFM1
1613	1629	4212	4228	17	17	100	1736	29727	0.98	0.06	ERVLE_11q13.4f	AY291315.1_SARS-CoV-1_FFM1
2102	2116	4214	4200	15	15	100	4682	29727	0.32	0.05	ERV316A3_1p33	AY291315.1_SARS-CoV-1_FFM1
932	946	4217	4231	15	15	100	2382	29727	0.63	0.05	HERVL_9q21.13b	AY291315.1_SARS-CoV-1_FFM1
287	301	4220	4234	15	15	100	7625	29727	0.2	0.05	HUERSP1_15q23b	AY291315.1_SARS-CoV-1_FFM1
3474	3488	4222	4236	15	15	100	10177	29727	0.15	0.05	L1FLnI_11q14.3ea	AY291315.1_SARS-CoV-1_FFM1
7691	7706	4231	4246	16	16	100	10588	29727	0.15	0.05	L1FLnI_6p12.3b	AY291315.1_SARS-CoV-1_FFM1
1304	1318	4234	4248	15	15	100	10115	29727	0.15	0.05	L1FLnI_7q21.2k	AY291315.1_SARS-CoV-1_FFM1
194	208	4236	4222	15	15	100	10151	29727	0.15	0.05	L1FLnI_6p22.3i	AY291315.1_SARS-CoV-1_FFM1
66	81	4238	4253	16	16	100	9431	29727	0.17	0.05	L1FLnI_1p21.2m	AY291315.1_SARS-CoV-1_FFM1
2976	2990	4243	4257	15	15	100	10132	29727	0.15	0.05	L1FLnI_13q14.3i	AY291315.1_SARS-CoV-1_FFM1
1705	1719	4246	4232	15	15	100	10153	29727	0.15	0.05	L1FLnI_4p16.2l	AY291315.1_SARS-CoV-1_FFM1
778	793	4257	4242	16	16	100	10099	29727	0.16	0.05	L1FLnI_7q11.21q	AY291315.1_SARS-CoV-1_FFM1
270	284	4259	4245	15	15	100	9704	29727	0.15	0.05	L1FLnI_3q13.33w	AY291315.1_SARS-CoV-1_FFM1
881	895	4264	4250	15	15	100	8782	29727	0.17	0.05	L1FLnI_18q22.1k	AY291315.1_SARS-CoV-1_FFM1
8957	8971	4270	4284	15	15	100	9571	29727	0.16	0.05	L1FLnI_4q32.3s	AY291315.1_SARS-CoV-1_FFM1
1288	1302	4275	4289	15	15	100	10154	29727	0.15	0.05	L1FLnI_15q21.2r	AY291315.1_SARS-CoV-1_FFM1
78	92	4283	4297	15	15	100	10458	29727	0.14	0.05	L1FLnI_4q34.1h	AY291315.1_SARS-CoV-1_FFM1
8676	8690	4283	4269	15	15	100	9237	29727	0.16	0.05	L1FLnI_Yq11.223ma	AY291315.1_SARS-CoV-1_FFM1
2178	2192	4292	4278	15	15	100	8805	29727	0.17	0.05	L1FLnI_Xq24v	AY291315.1_SARS-CoV-1_FFM1
10086	10100	4293	4279	15	15	100	10122	29727	0.15	0.05	L1FLnI_6p25.2d	AY291315.1_SARS-CoV-1_FFM1
4439	4453	4305	4291	15	15	100	4850	29727	0.31	0.05	ERVLB4_2q21.2b	AY291315.1_SARS-CoV-1_FFM1
519	534	4308	4293	16	16	100	10029	29727	0.16	0.05	L1FLnI_2q23.3n	AY291315.1_SARS-CoV-1_FFM1
435	450	4314	4329	16	16	100	9536	29727	0.17	0.05	L1FLnI_2p16.1q	AY291315.1_SARS-CoV-1_FFM1
4119	4133	4315	4301	15	15	100	4717	29727	0.32	0.05	HML5_3q26.1	AY291315.1_SARS-CoV-1_FFM1
8191	8206	4317	4302	16	16	100	9444	29727	0.17	0.05	L1FLnI_Xq25h	AY291315.1_SARS-CoV-1_FFM1
2887	2902	4323	4308	16	16	100	8598	29727	0.19	0.05	L1FLnI_6q23.2s	AY291315.1_SARS-CoV-1_FFM1
3991	4006	4326	4311	16	16	100	9196	29727	0.17	0.05	L1FLnI_2p12r	AY291315.1_SARS-CoV-1_FFM1
475	489	4327	4313	15	15	100	10000	29727	0.15	0.05	L1FLnI_9q21.33n	AY291315.1_SARS-CoV-1_FFM1
565	580	4333	4348	16	16	100	10770	29727	0.15	0.05	L1FLnI_7p15.1b	AY291315.1_SARS-CoV-1_FFM1
92	106	4335	4321	15	15	100	10083	29727	0.15	0.05	L1FLnI_2q22.1q	AY291315.1_SARS-CoV-1_FFM1
4	18	4340	4326	15	15	100	8731	29727	0.17	0.05	L1FLnI_4q13.3ta	AY291315.1_SARS-CoV-1_FFM1
113	129	4341	4357	17	17	100	10185	29727	0.17	0.06	L1FLnI_4q22.3e	AY291315.1_SARS-CoV-1_FFM1
3350	3364	4347	4361	15	15	100	10048	29727	0.15	0.05	L1FLnI_12q14.1e	AY291315.1_SARS-CoV-1_FFM1
3133	3147	4350	4364	15	15	100	10027	29727	0.15	0.05	L1FLnI_5q14.3fb	AY291315.1_SARS-CoV-1_FFM1
2612	2627	4352	4337	16	16	100	10075	29727	0.16	0.05	L1FLnI_10p15.3d	AY291315.1_SARS-CoV-1_FFM1
2614	2629	4353	4338	16	16	100	10511	29727	0.15	0.05	L1FLnI_7p15.3i	AY291315.1_SARS-CoV-1_FFM1
3043	3057	4357	4343	15	15	100	10098	29727	0.15	0.05	L1FLnI_4p13m	AY291315.1_SARS-CoV-1_FFM1
304	318	4358	4372	15	15	100	8554	29727	0.18	0.05	L1FLnI_1q42.12e	AY291315.1_SARS-CoV-1_FFM1
1164	1178	4358	4344	15	15	100	9153	29727	0.16	0.05	L1FLnI_3p22.1f	AY291315.1_SARS-CoV-1_FFM1
413	429	4362	4378	17	17	100	8668	29727	0.2	0.06	L1FLnI_4q28.1u	AY291315.1_SARS-CoV-1_FFM1
9559	9577	4366	4348	19	19	100	9834	29727	0.19	0.06	L1FLnI_Xq27.3j	AY291315.1_SARS-CoV-1_FFM1
2524	2538	4369	4355	15	15	100	3451	29727	0.43	0.05	MER101_5p15.31a	AY291315.1_SARS-CoV-1_FFM1
5680	5698	4375	4357	19	19	94.74	9884	29727	0.19	0.06	L1FLnI_13q21.1p	AY291315.1_SARS-CoV-1_FFM1
2220	2234	4376	4362	15	15	100	8864	29727	0.17	0.05	L1FLnI_14q21.3s	AY291315.1_SARS-CoV-1_FFM1
299	313	4392	4378	15	15	100	1180	29727	1.27	0.05	PABLA_7q31.31	AY291315.1_SARS-CoV-1_FFM1
354	368	4406	4420	15	15	100	9569	29727	0.16	0.05	L1FLnI_6q22.31o	AY291315.1_SARS-CoV-1_FFM1
351	366	4409	4424	16	16	100	10004	29727	0.16	0.05	L1FLnI_Yq11.21q	AY291315.1_SARS-CoV-1_FFM1
1742	1756	4412	4426	15	15	100	10485	29727	0.14	0.05	L1FLnI_1p21.2c	AY291315.1_SARS-CoV-1_FFM1
1641	1656	4416	4431	16	16	100	2467	29727	0.65	0.05	ERVLB4_11q12.1d	AY291315.1_SARS-CoV-1_FFM1
3945	3959	4419	4433	15	15	100	4484	29727	0.33	0.05	HERVIP10F_3p25.1a	AY291315.1_SARS-CoV-1_FFM1
1384	1399	4422	4437	16	16	100	10116	29727	0.16	0.05	L1FLnI_3q11.2aa	AY291315.1_SARS-CoV-1_FFM1
1640	1654	4423	4409	15	15	100	10136	29727	0.15	0.05	L1FLnI_3p24.3i	AY291315.1_SARS-CoV-1_FFM1
7597	7611	4441	4427	15	15	100	10205	29727	0.15	0.05	L1FLnI_8q21.3ha	AY291315.1_SARS-CoV-1_FFM1
6926	6940	4462	4448	15	15	100	9214	29727	0.16	0.05	L1FLnI_Xq21.1ob	AY291315.1_SARS-CoV-1_FFM1
351	365	4468	4454	15	15	100	1035	29727	1.45	0.05	ERVLE_20p12.3c	AY291315.1_SARS-CoV-1_FFM1
829	843	4471	4457	15	15	100	10116	29727	0.15	0.05	L1FLnI_4q25e	AY291315.1_SARS-CoV-1_FFM1
2551	2565	4473	4487	15	15	100	10315	29727	0.15	0.05	L1FLnI_13q14.2u	AY291315.1_SARS-CoV-1_FFM1
968	982	4476	4462	15	15	100	2531	29727	0.59	0.05	ERV316A3_5q12.3a	AY291315.1_SARS-CoV-1_FFM1
3497	3511	4478	4464	15	15	100	4444	29727	0.34	0.05	HUERSP2_19p12	AY291315.1_SARS-CoV-1_FFM1
1630	1644	4494	4480	15	15	100	10116	29727	0.15	0.05	L1FLnI_2q12.3a	AY291315.1_SARS-CoV-1_FFM1
446	460	4495	4509	15	15	100	10034	29727	0.15	0.05	L1FLnI_Yq11.221ua	AY291315.1_SARS-CoV-1_FFM1
1536	1550	4499	4485	15	15	100	8674	29727	0.17	0.05	L1FLnI_6q12ja	AY291315.1_SARS-CoV-1_FFM1
245	263	4522	4504	19	19	94.74	604	29727	3.15	0.06	ERVLE_6q23.3a	AY291315.1_SARS-CoV-1_FFM1
3017	3031	4540	4554	15	15	100	9752	29727	0.15	0.05	L1FLnI_4q13.3gb	AY291315.1_SARS-CoV-1_FFM1
3386	3400	4554	4540	15	15	100	10158	29727	0.15	0.05	L1FLnI_4q13.3fb	AY291315.1_SARS-CoV-1_FFM1
6568	6582	4573	4559	15	15	100	9902	29727	0.15	0.05	L1FLnI_3q12.1g	AY291315.1_SARS-CoV-1_FFM1
474	488	4574	4560	15	15	100	722	29727	2.08	0.05	MER101_8p23.3	AY291315.1_SARS-CoV-1_FFM1
767	781	4575	4561	15	15	100	926	29727	1.62	0.05	ERV316A3_11p15.4f	AY291315.1_SARS-CoV-1_FFM1
2671	2685	4579	4565	15	15	100	10141	29727	0.15	0.05	L1FLnI_6p11.2m	AY291315.1_SARS-CoV-1_FFM1
2124	2139	4608	4593	16	16	100	10128	29727	0.16	0.05	L1FLnI_12p11.1t	AY291315.1_SARS-CoV-1_FFM1
1585	1599	4632	4618	15	15	100	10030	29727	0.15	0.05	L1FLnI_15q21.2c	AY291315.1_SARS-CoV-1_FFM1
1161	1179	4645	4627	19	19	94.74	2753	29727	0.69	0.06	HUERSP3B_12q13.11	AY291315.1_SARS-CoV-1_FFM1
9795	9809	4652	4666	15	15	100	10144	29727	0.15	0.05	L1FLnI_11q24.2a	AY291315.1_SARS-CoV-1_FFM1
3868	3891	4679	4703	24	25	92	8537	29727	0.28	0.08	L1FLnI_Xq21.1cd	AY291315.1_SARS-CoV-1_FFM1
313	327	4693	4707	15	15	100	10146	29727	0.15	0.05	L1FLnI_6q14.3xa	AY291315.1_SARS-CoV-1_FFM1
728	742	4698	4712	15	15	100	859	29727	1.75	0.05	ERVLE_1q32.2c	AY291315.1_SARS-CoV-1_FFM1
2291	2306	4702	4717	16	16	100	9417	29727	0.17	0.05	L1FLnI_Xq21.31y	AY291315.1_SARS-CoV-1_FFM1
3	18	4708	4723	16	16	100	5465	29727	0.29	0.05	HERVH_4q13.3	AY291315.1_SARS-CoV-1_FFM1
8541	8555	4709	4695	15	15	100	9367	29727	0.16	0.05	HERVK11D_Xq11.1	AY291315.1_SARS-CoV-1_FFM1
2204	2219	4711	4696	16	16	100	10645	29727	0.15	0.05	L1FLnI_11p15.2b	AY291315.1_SARS-CoV-1_FFM1
3320	3334	4711	4725	15	15	100	9316	29727	0.16	0.05	L1FLnI_15q14x	AY291315.1_SARS-CoV-1_FFM1
1049	1064	4717	4702	16	16	100	10023	29727	0.16	0.05	L1FLnI_6q13pa	AY291315.1_SARS-CoV-1_FFM1
6960	6974	4720	4706	15	15	100	8647	29727	0.17	0.05	L1FLnI_13q22.3f	AY291315.1_SARS-CoV-1_FFM1
6811	6825	4744	4730	15	15	100	10008	29727	0.15	0.05	L1FLnI_10q21.3z	AY291315.1_SARS-CoV-1_FFM1
4997	5012	4766	4751	16	16	100	8701	29727	0.18	0.05	L1FLnI_7q21.11ka	AY291315.1_SARS-CoV-1_FFM1
5466	5480	4769	4755	15	15	100	8865	29727	0.17	0.05	L1FLnI_1p13.2a	AY291315.1_SARS-CoV-1_FFM1
653	667	4773	4759	15	15	100	8916	29727	0.17	0.05	L1FLnI_7q21.11f	AY291315.1_SARS-CoV-1_FFM1
1994	2009	4776	4761	16	16	100	10133	29727	0.16	0.05	L1FLnI_2q31.1j	AY291315.1_SARS-CoV-1_FFM1
4928	4942	4796	4782	15	15	100	7749	29727	0.19	0.05	HML5_11q14.1	AY291315.1_SARS-CoV-1_FFM1
3182	3196	4800	4786	15	15	100	5686	29727	0.26	0.05	HERVH_3p24.3b	AY291315.1_SARS-CoV-1_FFM1
3428	3447	4803	4784	20	20	95	9971	29727	0.2	0.07	L1FLnI_Xp11.21y	AY291315.1_SARS-CoV-1_FFM1
2259	2273	4845	4831	15	15	100	6466	29727	0.23	0.05	HERVH_13q31.1b	AY291315.1_SARS-CoV-1_FFM1
2898	2912	4846	4860	15	15	100	10136	29727	0.15	0.05	L1FLnI_8q11.1e	AY291315.1_SARS-CoV-1_FFM1
3401	3415	4848	4862	15	15	100	10119	29727	0.15	0.05	L1FLnI_Xp11.21cc	AY291315.1_SARS-CoV-1_FFM1
5310	5332	4853	4875	23	23	95.65	9836	29727	0.23	0.08	L1FLnI_2q12.1i	AY291315.1_SARS-CoV-1_FFM1
1504	1518	4855	4869	15	15	100	10205	29727	0.15	0.05	L1FLnI_9p21.2c	AY291315.1_SARS-CoV-1_FFM1
3086	3101	4857	4842	16	16	100	9855	29727	0.16	0.05	L1FLnI_17q22f	AY291315.1_SARS-CoV-1_FFM1
9851	9865	4858	4844	15	15	100	10298	29727	0.15	0.05	L1FLnI_7p22.1c	AY291315.1_SARS-CoV-1_FFM1
609	629	4867	4848	21	20	95.24	10025	29727	0.21	0.07	L1FLnI_15q25.2i	AY291315.1_SARS-CoV-1_FFM1
3121	3135	4867	4881	15	15	100	10211	29727	0.15	0.05	L1FLnI_3p25.3c	AY291315.1_SARS-CoV-1_FFM1
555	569	4881	4867	15	15	100	1206	29727	1.24	0.05	ERV316A3_8q12.1b	AY291315.1_SARS-CoV-1_FFM1
805	819	4896	4910	15	15	100	10141	29727	0.15	0.05	L1FLnI_3p24.3db	AY291315.1_SARS-CoV-1_FFM1
832	846	4898	4884	15	15	100	10057	29727	0.15	0.05	L1FLnI_3p21.1f	AY291315.1_SARS-CoV-1_FFM1
2290	2304	4901	4887	15	15	100	2674	29727	0.56	0.05	ERVLE_8p22b	AY291315.1_SARS-CoV-1_FFM1
5476	5490	4911	4897	15	15	100	8847	29727	0.17	0.05	L1FLnI_17q24.3f	AY291315.1_SARS-CoV-1_FFM1
898	912	4916	4902	15	15	100	2187	29727	0.69	0.05	MER101_1q42.13c	AY291315.1_SARS-CoV-1_FFM1
2807	2821	4918	4932	15	15	100	10172	29727	0.15	0.05	L1FLnI_8q22.2k	AY291315.1_SARS-CoV-1_FFM1
3112	3127	4930	4945	16	16	100	9329	29727	0.17	0.05	L1FLnI_4q25o	AY291315.1_SARS-CoV-1_FFM1
2821	2835	4934	4920	15	15	100	6679	29727	0.22	0.05	HERVW_4q28.3	AY291315.1_SARS-CoV-1_FFM1
2759	2774	4936	4921	16	16	100	6542	29727	0.24	0.05	HERVL_Xq21.32b	AY291315.1_SARS-CoV-1_FFM1
2142	2157	4936	4951	16	16	100	10025	29727	0.16	0.05	L1FLnI_20p12.3n	AY291315.1_SARS-CoV-1_FFM1
705	719	4941	4927	15	15	100	1844	29727	0.81	0.05	HERVL40_5q21.3a	AY291315.1_SARS-CoV-1_FFM1
3770	3784	4943	4929	15	15	100	10050	29727	0.15	0.05	L1FLnI_20p12.3l	AY291315.1_SARS-CoV-1_FFM1
6480	6494	4944	4930	15	15	100	8664	29727	0.17	0.05	L1FLnI_17q12h	AY291315.1_SARS-CoV-1_FFM1
3007	3021	4947	4933	15	15	100	10421	29727	0.14	0.05	L1FLnI_9p21.2d	AY291315.1_SARS-CoV-1_FFM1
6068	6083	4958	4943	16	16	100	8942	29727	0.18	0.05	L1FLnI_16q12.1m	AY291315.1_SARS-CoV-1_FFM1
3122	3136	4960	4946	15	15	100	10029	29727	0.15	0.05	L1FLnI_4q32.3d	AY291315.1_SARS-CoV-1_FFM1
109	123	4962	4948	15	15	100	10441	29727	0.14	0.05	L1FLnI_3q26.33h	AY291315.1_SARS-CoV-1_FFM1
1330	1344	4963	4949	15	15	100	10046	29727	0.15	0.05	L1FLnI_12p12.2i	AY291315.1_SARS-CoV-1_FFM1
2941	2956	4973	4988	16	16	100	10395	29727	0.15	0.05	L1FLnI_Xq21.1bf	AY291315.1_SARS-CoV-1_FFM1
1341	1355	4983	4969	15	15	100	10131	29727	0.15	0.05	L1FLnI_9p24.1d	AY291315.1_SARS-CoV-1_FFM1
10167	10181	4986	4972	15	15	100	10544	29727	0.14	0.05	L1FLnI_7p13d	AY291315.1_SARS-CoV-1_FFM1
3038	3052	4996	4982	15	15	100	4832	29727	0.31	0.05	HERVFRD_2q14.1	AY291315.1_SARS-CoV-1_FFM1
188	203	5003	4988	16	16	100	10422	29727	0.15	0.05	L1FLnI_1q32.3j	AY291315.1_SARS-CoV-1_FFM1
455	471	5003	5019	17	17	100	10110	29727	0.17	0.06	L1FLnI_Xq13.1z	AY291315.1_SARS-CoV-1_FFM1
5113	5129	5007	4991	17	17	100	8550	29727	0.2	0.06	L1FLnI_Xq25rb	AY291315.1_SARS-CoV-1_FFM1
9588	9602	5009	4995	15	15	100	10031	29727	0.15	0.05	L1FLnI_5q35.2g	AY291315.1_SARS-CoV-1_FFM1
3233	3248	5010	5025	16	16	100	4611	29727	0.35	0.05	HUERSP3_10q21.1	AY291315.1_SARS-CoV-1_FFM1
1320	1335	5013	4998	16	16	100	8830	29727	0.18	0.05	L1FLnI_6q12ca	AY291315.1_SARS-CoV-1_FFM1
8034	8048	5015	5001	15	15	100	9003	29727	0.17	0.05	L1FLnI_3p12.3y	AY291315.1_SARS-CoV-1_FFM1
129	143	5019	5005	15	15	100	10443	29727	0.14	0.05	L1FLnI_8p21.3g	AY291315.1_SARS-CoV-1_FFM1
969	983	5021	5007	15	15	100	10084	29727	0.15	0.05	L1FLnI_2p16.1s	AY291315.1_SARS-CoV-1_FFM1
1892	1906	5023	5009	15	15	100	10126	29727	0.15	0.05	L1FLnI_5q12.1p	AY291315.1_SARS-CoV-1_FFM1
3005	3019	5024	5010	15	15	100	9331	29727	0.16	0.05	L1FLnI_2q24.3k	AY291315.1_SARS-CoV-1_FFM1
9855	9869	5041	5055	15	15	100	10175	29727	0.15	0.05	L1FLnI_2q22.3l	AY291315.1_SARS-CoV-1_FFM1
2802	2816	5045	5031	15	15	100	10131	29727	0.15	0.05	L1FLnI_7q11.21h	AY291315.1_SARS-CoV-1_FFM1
2204	2218	5045	5059	15	15	100	10123	29727	0.15	0.05	L1FLnI_Yq11.23	AY291315.1_SARS-CoV-1_FFM1
2744	2762	5048	5030	19	19	94.74	3293	29727	0.58	0.06	ERV316A3_8q24.12c	AY291315.1_SARS-CoV-1_FFM1
1956	1970	5050	5036	15	15	100	5161	29727	0.29	0.05	MER4_4q24d	AY291315.1_SARS-CoV-1_FFM1
5221	5235	5054	5040	15	15	100	8533	29727	0.18	0.05	L1FLnI_2q13h	AY291315.1_SARS-CoV-1_FFM1
5825	5839	5055	5069	15	15	100	9062	29727	0.17	0.05	L1FLnI_14q31.3a	AY291315.1_SARS-CoV-1_FFM1
7275	7289	5061	5047	15	15	100	9412	29727	0.16	0.05	L1FLnI_13q31.1ra	AY291315.1_SARS-CoV-1_FFM1
4715	4731	5077	5061	17	17	100	5691	29727	0.3	0.06	MER101_6q12	AY291315.1_SARS-CoV-1_FFM1
2016	2030	5078	5092	15	15	100	10033	29727	0.15	0.05	L1FLnI_20q12d	AY291315.1_SARS-CoV-1_FFM1
2642	2658	5088	5072	17	17	100	10158	29727	0.17	0.06	L1FLnI_Xq12db	AY291315.1_SARS-CoV-1_FFM1
9016	9030	5104	5118	15	15	100	10132	29727	0.15	0.05	L1FLnI_2p12qa	AY291315.1_SARS-CoV-1_FFM1
1042	1057	5110	5125	16	16	100	10166	29727	0.16	0.05	L1FLnI_13q21.1c	AY291315.1_SARS-CoV-1_FFM1
3858	3872	5121	5107	15	15	100	5463	29727	0.27	0.05	HERVH_2q32.1a	AY291315.1_SARS-CoV-1_FFM1
2087	2101	5148	5162	15	15	100	9353	29727	0.16	0.05	L1FLnI_3q13.11e	AY291315.1_SARS-CoV-1_FFM1
3192	3210	5152	5170	19	19	100	8959	29727	0.21	0.06	L1FLnI_4p15.2j	AY291315.1_SARS-CoV-1_FFM1
2903	2921	5154	5172	19	19	94.74	10550	29727	0.18	0.06	L1FLnI_6q14.3ga	AY291315.1_SARS-CoV-1_FFM1
2572	2586	5156	5142	15	15	100	10133	29727	0.15	0.05	L1FLnI_4q31.21ca	AY291315.1_SARS-CoV-1_FFM1
481	495	5160	5174	15	15	100	3803	29727	0.39	0.05	ERV316A3_13q14.13	AY291315.1_SARS-CoV-1_FFM1
2470	2484	5161	5147	15	15	100	10328	29727	0.15	0.05	L1FLnI_3q11.2a	AY291315.1_SARS-CoV-1_FFM1
7758	7773	5164	5179	16	16	100	10150	29727	0.16	0.05	L1FLnI_12p12.1a	AY291315.1_SARS-CoV-1_FFM1
2642	2660	5170	5152	19	19	100	10496	29727	0.18	0.06	L1FLnI_4p15.2k	AY291315.1_SARS-CoV-1_FFM1
791	805	5172	5158	15	15	100	10024	29727	0.15	0.05	L1FLnI_2q22.3b	AY291315.1_SARS-CoV-1_FFM1
3107	3123	5172	5188	17	17	100	8714	29727	0.2	0.06	L1FLnI_4q32.1ea	AY291315.1_SARS-CoV-1_FFM1
145	159	5181	5167	15	15	100	9099	29727	0.16	0.05	L1FLnI_10p12.33a	AY291315.1_SARS-CoV-1_FFM1
2741	2756	5185	5200	16	16	100	10158	29727	0.16	0.05	L1FLnI_4q13.3ba	AY291315.1_SARS-CoV-1_FFM1
3382	3397	5187	5202	16	16	100	10559	29727	0.15	0.05	L1FLnI_15q12d	AY291315.1_SARS-CoV-1_FFM1
1963	1978	5193	5208	16	16	100	4688	29727	0.34	0.05	MER4_2q14.3	AY291315.1_SARS-CoV-1_FFM1
3208	3222	5199	5213	15	15	100	6131	29727	0.24	0.05	HUERSP3B_3q13.11	AY291315.1_SARS-CoV-1_FFM1
6569	6583	5200	5186	15	15	100	10451	29727	0.14	0.05	L1FLnI_7q36.2c	AY291315.1_SARS-CoV-1_FFM1
2138	2152	5203	5189	15	15	100	3626	29727	0.41	0.05	ERVLE_7p21.3e	AY291315.1_SARS-CoV-1_FFM1
2764	2779	5210	5225	16	16	100	10820	29727	0.15	0.05	L1FLnI_Xq27.1g	AY291315.1_SARS-CoV-1_FFM1
3044	3058	5213	5199	15	15	100	8770	29727	0.17	0.05	L1FLnI_Xq11.2z	AY291315.1_SARS-CoV-1_FFM1
1362	1377	5219	5234	16	16	100	9102	29727	0.18	0.05	L1FLnI_4q28.1s	AY291315.1_SARS-CoV-1_FFM1
2663	2678	5220	5235	16	16	100	10147	29727	0.16	0.05	L1FLnI_7p15.3m	AY291315.1_SARS-CoV-1_FFM1
129	144	5222	5207	16	16	100	10225	29727	0.16	0.05	L1FLnI_11p12l	AY291315.1_SARS-CoV-1_FFM1
1576	1602	5228	5255	27	28	92.86	10129	29727	0.27	0.09	L1FLnI_3q24ga	AY291315.1_SARS-CoV-1_FFM1
7734	7750	5230	5214	17	17	100	9232	29727	0.18	0.06	L1FLnI_8q13.3n	AY291315.1_SARS-CoV-1_FFM1
2404	2418	5237	5223	15	15	100	10023	29727	0.15	0.05	L1FLnI_7p21.2j	AY291315.1_SARS-CoV-1_FFM1
1970	1984	5238	5224	15	15	100	10121	29727	0.15	0.05	L1FLnI_1q23.3m	AY291315.1_SARS-CoV-1_FFM1
3009	3023	5240	5226	15	15	100	9725	29727	0.15	0.05	L1FLnI_7q21.13c	AY291315.1_SARS-CoV-1_FFM1
2772	2786	5249	5263	15	15	100	6072	29727	0.25	0.05	HARLEQUIN_11q22.1b	AY291315.1_SARS-CoV-1_FFM1
10001	10015	5261	5247	15	15	100	10030	29727	0.15	0.05	L1FLnI_2p11.1b	AY291315.1_SARS-CoV-1_FFM1
2632	2651	5264	5283	20	20	95	9158	29727	0.22	0.07	L1FLnI_4p15.33c	AY291315.1_SARS-CoV-1_FFM1
5550	5564	5278	5292	15	15	100	9931	29727	0.15	0.05	L1FLnI_20p11.22b	AY291315.1_SARS-CoV-1_FFM1
2908	2923	5280	5295	16	16	100	10024	29727	0.16	0.05	L1FLnI_6q16.3ba	AY291315.1_SARS-CoV-1_FFM1
4740	4756	5303	5319	17	17	100	10735	29727	0.16	0.06	L1FLnI_1p31.1b	AY291315.1_SARS-CoV-1_FFM1
3120	3134	5318	5304	15	15	100	10310	29727	0.15	0.05	L1FLnI_Xq22.3a	AY291315.1_SARS-CoV-1_FFM1
4740	4754	5327	5341	15	15	100	6483	29727	0.23	0.05	HERVH48_8q24.23	AY291315.1_SARS-CoV-1_FFM1
1468	1482	5342	5356	15	15	100	10475	29727	0.14	0.05	L1FLnI_1p31.1la	AY291315.1_SARS-CoV-1_FFM1
3145	3160	5345	5360	16	16	100	10372	29727	0.15	0.05	L1FLnI_5p15.2c	AY291315.1_SARS-CoV-1_FFM1
6415	6429	5347	5361	15	15	100	8535	29727	0.18	0.05	L1FLnI_1q21.3d	AY291315.1_SARS-CoV-1_FFM1
339	353	5349	5363	15	15	100	5055	29727	0.3	0.05	MER101_3q13.13	AY291315.1_SARS-CoV-1_FFM1
2029	2043	5356	5342	15	15	100	9041	29727	0.17	0.05	L1FLnI_5p12w	AY291315.1_SARS-CoV-1_FFM1
151	167	5371	5387	17	17	100	2532	29727	0.67	0.06	ERVLB4_Xp11.3c	AY291315.1_SARS-CoV-1_FFM1
5139	5153	5374	5388	15	15	100	8075	29727	0.19	0.05	HUERSP3_2p22.1	AY291315.1_SARS-CoV-1_FFM1
6951	6965	5379	5365	15	15	100	10128	29727	0.15	0.05	L1FLnI_18q12.1x	AY291315.1_SARS-CoV-1_FFM1
29	43	5380	5394	15	15	100	4974	29727	0.3	0.05	MER61_1q24.3b	AY291315.1_SARS-CoV-1_FFM1
8447	8461	5384	5370	15	15	100	8535	29727	0.18	0.05	L1FLnI_1q21.3d	AY291315.1_SARS-CoV-1_FFM1
2180	2194	5390	5404	15	15	100	8872	29727	0.17	0.05	L1FLnI_8p12o	AY291315.1_SARS-CoV-1_FFM1
2024	2038	5402	5416	15	15	100	10169	29727	0.15	0.05	L1FLnI_1p12a	AY291315.1_SARS-CoV-1_FFM1
1364	1378	5406	5392	15	15	100	2911	29727	0.52	0.05	ERV316A3_1p32.1a	AY291315.1_SARS-CoV-1_FFM1
1745	1759	5411	5425	15	15	100	10154	29727	0.15	0.05	L1FLnI_8p11.1g	AY291315.1_SARS-CoV-1_FFM1
9661	9675	5419	5405	15	15	100	10097	29727	0.15	0.05	L1FLnI_7q31.1y	AY291315.1_SARS-CoV-1_FFM1
291	306	5448	5433	16	16	100	2101	29727	0.76	0.05	ERV316A3_5q21.1c	AY291315.1_SARS-CoV-1_FFM1
3349	3366	5453	5470	18	18	100	11678	29727	0.15	0.06	L1FLnI_Xq26.1i	AY291315.1_SARS-CoV-1_FFM1
323	338	5458	5473	16	16	100	1636	29727	0.98	0.05	ERVLE_2q32.3f	AY291315.1_SARS-CoV-1_FFM1
1247	1261	5462	5476	15	15	100	2427	29727	0.62	0.05	ERVLE_5p13.3f	AY291315.1_SARS-CoV-1_FFM1
4369	4383	5466	5480	15	15	100	11768	29727	0.13	0.05	L1FLnI_2q22.1v	AY291315.1_SARS-CoV-1_FFM1
6979	6995	5470	5454	17	17	100	8665	29727	0.2	0.06	L1FLnI_8q21.13t	AY291315.1_SARS-CoV-1_FFM1
6387	6408	5475	5455	22	21	95.45	9415	29727	0.23	0.07	L1FLnI_8p22n	AY291315.1_SARS-CoV-1_FFM1
1806	1820	5475	5461	15	15	100	10085	29727	0.15	0.05	L1FLnI_Xq11.2b	AY291315.1_SARS-CoV-1_FFM1
804	818	5489	5503	15	15	100	9428	29727	0.16	0.05	L1FLnI_20q13.33b	AY291315.1_SARS-CoV-1_FFM1
9208	9222	5508	5494	15	15	100	10094	29727	0.15	0.05	L1FLnI_2q14.3o	AY291315.1_SARS-CoV-1_FFM1
1741	1760	5514	5534	20	21	95.24	8952	29727	0.22	0.07	L1FLnI_21q21.3a	AY291315.1_SARS-CoV-1_FFM1
615	632	5533	5516	18	18	100	10033	29727	0.18	0.06	L1FLnI_14q13.3a	AY291315.1_SARS-CoV-1_FFM1
3389	3403	5543	5529	15	15	100	9185	29727	0.16	0.05	L1FLnI_8q22.3p	AY291315.1_SARS-CoV-1_FFM1
2481	2495	5544	5558	15	15	100	10023	29727	0.15	0.05	L1FLnI_1q43m	AY291315.1_SARS-CoV-1_FFM1
4408	4422	5545	5531	15	15	100	9710	29727	0.15	0.05	L1FLnI_6q27n	AY291315.1_SARS-CoV-1_FFM1
353	367	5550	5564	15	15	100	10302	29727	0.15	0.05	L1FLnI_5q22.3t	AY291315.1_SARS-CoV-1_FFM1
2118	2136	5550	5532	19	19	100	9745	29727	0.19	0.06	L1FLnI_9p24.1h	AY291315.1_SARS-CoV-1_FFM1
817	831	5552	5538	15	15	100	1524	29727	0.98	0.05	ERVLE_6q25.2d	AY291315.1_SARS-CoV-1_FFM1
118	132	5557	5543	15	15	100	1115	29727	1.35	0.05	ERV316A3_Xq23a	AY291315.1_SARS-CoV-1_FFM1
2464	2478	5559	5545	15	15	100	10025	29727	0.15	0.05	L1FLnI_14q24.1a	AY291315.1_SARS-CoV-1_FFM1
3229	3244	5565	5550	16	16	100	3912	29727	0.41	0.05	HUERSP3B_6p25.1	AY291315.1_SARS-CoV-1_FFM1
1825	1839	5567	5581	15	15	100	2086	29727	0.72	0.05	ERV316A3_7q32.1	AY291315.1_SARS-CoV-1_FFM1
4542	4556	5569	5555	15	15	100	8827	29727	0.17	0.05	L1FLnI_Xq12m	AY291315.1_SARS-CoV-1_FFM1
1875	1889	5594	5580	15	15	100	3537	29727	0.42	0.05	ERVLB4_2p16.1a	AY291315.1_SARS-CoV-1_FFM1
9809	9823	5595	5609	15	15	100	10028	29727	0.15	0.05	L1FLnI_7q11.22a	AY291315.1_SARS-CoV-1_FFM1
573	587	5596	5610	15	15	100	9236	29727	0.16	0.05	L1FLnI_5p15.32b	AY291315.1_SARS-CoV-1_FFM1
1831	1845	5597	5611	15	15	100	10020	29727	0.15	0.05	L1FLnI_12q21.1s	AY291315.1_SARS-CoV-1_FFM1
8947	8961	5598	5612	15	15	100	9435	29727	0.16	0.05	L1FLnI_21q21.2e	AY291315.1_SARS-CoV-1_FFM1
4109	4123	5612	5598	15	15	100	9401	29727	0.16	0.05	L1FLnI_2q14.3da	AY291315.1_SARS-CoV-1_FFM1
5781	5795	5613	5599	15	15	100	8703	29727	0.17	0.05	L1FLnI_4q24h	AY291315.1_SARS-CoV-1_FFM1
4816	4830	5614	5600	15	15	100	6302	29727	0.24	0.05	ERVLB4_2p21	AY291315.1_SARS-CoV-1_FFM1
547	562	5617	5632	16	16	100	1699	29727	0.94	0.05	ERV316A3_9q34.3c	AY291315.1_SARS-CoV-1_FFM1
6279	6294	5620	5605	16	16	100	10149	29727	0.16	0.05	L1FLnI_7p21.1m	AY291315.1_SARS-CoV-1_FFM1
459	473	5628	5642	15	15	100	1493	29727	1	0.05	ERVLB4_18p11.22	AY291315.1_SARS-CoV-1_FFM1
2713	2728	5631	5616	16	16	100	4042	29727	0.4	0.05	ERV316A3_14q24.2f	AY291315.1_SARS-CoV-1_FFM1
578	592	5633	5647	15	15	100	7420	29727	0.2	0.05	HERV9_8q21.3	AY291315.1_SARS-CoV-1_FFM1
495	510	5635	5620	16	16	100	3156	29727	0.51	0.05	HML5_8p23.1a	AY291315.1_SARS-CoV-1_FFM1
379	393	5635	5649	15	15	100	9997	29727	0.15	0.05	L1FLnI_15q25.3i	AY291315.1_SARS-CoV-1_FFM1
3426	3440	5637	5651	15	15	100	10358	29727	0.14	0.05	L1FLnI_7p14.3m	AY291315.1_SARS-CoV-1_FFM1
280	294	5645	5631	15	15	100	9149	29727	0.16	0.05	L1FLnI_11p15.2l	AY291315.1_SARS-CoV-1_FFM1
703	730	5654	5629	28	26	89.29	10443	29727	0.27	0.09	L1FLnI_2p24.2j	AY291315.1_SARS-CoV-1_FFM1
2284	2299	5662	5647	16	16	100	10140	29727	0.16	0.05	L1FLnI_3p12.1r	AY291315.1_SARS-CoV-1_FFM1
3299	3313	5679	5693	15	15	100	3914	29727	0.38	0.05	ERV316A3_8q12.2	AY291315.1_SARS-CoV-1_FFM1
709	728	5701	5720	20	20	95	2813	29727	0.71	0.07	MER101_11p12a	AY291315.1_SARS-CoV-1_FFM1
417	431	5711	5725	15	15	100	10030	29727	0.15	0.05	L1FLnI_3p11.1y	AY291315.1_SARS-CoV-1_FFM1
760	774	5731	5717	15	15	100	1828	29727	0.82	0.05	ERV316A3_14q32.2d	AY291315.1_SARS-CoV-1_FFM1
1202	1216	5759	5745	15	15	100	10021	29727	0.15	0.05	L1FLnI_5q21.3i	AY291315.1_SARS-CoV-1_FFM1
9680	9700	5760	5780	21	21	95.24	10025	29727	0.21	0.07	L1FLnI_10p12.1a	AY291315.1_SARS-CoV-1_FFM1
2852	2866	5767	5753	15	15	100	10167	29727	0.15	0.05	L1FLnI_Xq12fb	AY291315.1_SARS-CoV-1_FFM1
1630	1644	5778	5792	15	15	100	1648	29727	0.91	0.05	ERVLE_4q12e	AY291315.1_SARS-CoV-1_FFM1
2102	2116	5782	5796	15	15	100	10453	29727	0.14	0.05	L1FLnI_Xp11.21h	AY291315.1_SARS-CoV-1_FFM1
9868	9888	5785	5804	21	20	95.24	10244	29727	0.2	0.07	L1FLnI_2p15l	AY291315.1_SARS-CoV-1_FFM1
2430	2444	5786	5772	15	15	100	3975	29727	0.38	0.05	HERVK11_6p11.2	AY291315.1_SARS-CoV-1_FFM1
1150	1164	5787	5801	15	15	100	1423	29727	1.05	0.05	ERVLB4_1p21.1c	AY291315.1_SARS-CoV-1_FFM1
910	929	5789	5808	20	20	95	10015	29727	0.2	0.07	L1FLnI_14q21.2e	AY291315.1_SARS-CoV-1_FFM1
883	897	5790	5776	15	15	100	10148	29727	0.15	0.05	L1FLnI_11q14.2e	AY291315.1_SARS-CoV-1_FFM1
5913	5932	5792	5811	20	20	95	7736	29727	0.26	0.07	HERVW_21q21.1	AY291315.1_SARS-CoV-1_FFM1
1314	1328	5794	5780	15	15	100	1332	29727	1.13	0.05	ERVL_8p23.2	AY291315.1_SARS-CoV-1_FFM1
3058	3072	5796	5810	15	15	100	10180	29727	0.15	0.05	L1FLnI_Xp11.21r	AY291315.1_SARS-CoV-1_FFM1
80	94	5798	5812	15	15	100	10023	29727	0.15	0.05	L1FLnI_1q11a	AY291315.1_SARS-CoV-1_FFM1
2427	2442	5802	5787	16	16	100	10139	29727	0.16	0.05	L1FLnI_7q31.33d	AY291315.1_SARS-CoV-1_FFM1
1326	1340	5804	5790	15	15	100	8835	29727	0.17	0.05	L1FLnI_6p25.1p	AY291315.1_SARS-CoV-1_FFM1
2251	2265	5806	5820	15	15	100	10123	29727	0.15	0.05	L1FLnI_1p13.3m	AY291315.1_SARS-CoV-1_FFM1
792	806	5882	5896	15	15	100	2604	29727	0.58	0.05	ERV316A3_1p31.1g	AY291315.1_SARS-CoV-1_FFM1
8062	8076	5883	5869	15	15	100	10874	29727	0.14	0.05	L1FLnI_3p26.3j	AY291315.1_SARS-CoV-1_FFM1
1802	1819	5884	5901	18	18	100	10354	29727	0.17	0.06	L1FLnI_4q31.21y	AY291315.1_SARS-CoV-1_FFM1
1624	1646	5885	5907	23	23	91.3	2821	29727	0.82	0.08	ERVLE_10p14f	AY291315.1_SARS-CoV-1_FFM1
5370	5386	5893	5909	17	17	100	8583	29727	0.2	0.06	L1FLnI_Xq28j	AY291315.1_SARS-CoV-1_FFM1
7928	7942	5898	5912	15	15	100	8553	29727	0.18	0.05	L1FLnI_14q32.33a	AY291315.1_SARS-CoV-1_FFM1
152	167	5907	5892	16	16	100	10140	29727	0.16	0.05	L1FLnI_7q31.1sa	AY291315.1_SARS-CoV-1_FFM1
337	351	5908	5894	15	15	100	10137	29727	0.15	0.05	L1FLnI_3p22.2e	AY291315.1_SARS-CoV-1_FFM1
6000	6014	5911	5925	15	15	100	7159	29727	0.21	0.05	HERVP71A_5q23.3	AY291315.1_SARS-CoV-1_FFM1
2801	2815	5923	5909	15	15	100	10112	29727	0.15	0.05	L1FLnI_Xq21.33pa	AY291315.1_SARS-CoV-1_FFM1
10453	10467	5928	5914	15	15	100	10734	29727	0.14	0.05	L1FLnI_2q35k	AY291315.1_SARS-CoV-1_FFM1
2541	2556	5938	5923	16	16	100	10114	29727	0.16	0.05	L1FLnI_Xq13.2z	AY291315.1_SARS-CoV-1_FFM1
211	225	5954	5940	15	15	100	10488	29727	0.14	0.05	L1FLnI_1q23.1o	AY291315.1_SARS-CoV-1_FFM1
3269	3283	5957	5943	15	15	100	10417	29727	0.14	0.05	L1FLnI_2p13.3c	AY291315.1_SARS-CoV-1_FFM1
1890	1905	5966	5981	16	16	100	8579	29727	0.19	0.05	L1FLnI_12q21.32d	AY291315.1_SARS-CoV-1_FFM1
348	363	5976	5961	16	16	100	4072	29727	0.39	0.05	HERVE_4p16.1b	AY291315.1_SARS-CoV-1_FFM1
578	592	5977	5991	15	15	100	9617	29727	0.16	0.05	L1FLnI_12q12q	AY291315.1_SARS-CoV-1_FFM1
3729	3744	5980	5965	16	16	100	8683	29727	0.18	0.05	L1FLnI_5q23.1q	AY291315.1_SARS-CoV-1_FFM1
1372	1387	5981	5966	16	16	100	10141	29727	0.16	0.05	L1FLnI_Xq21.1lf	AY291315.1_SARS-CoV-1_FFM1
395	409	5984	5970	15	15	100	672	29727	2.23	0.05	ERV316A3_14q21.2a	AY291315.1_SARS-CoV-1_FFM1
1313	1331	5986	5967	19	20	95	9349	29727	0.2	0.07	L1FLnI_13q12.12a	AY291315.1_SARS-CoV-1_FFM1
2376	2390	5988	6002	15	15	100	10028	29727	0.15	0.05	L1FLnI_1p31.1tb	AY291315.1_SARS-CoV-1_FFM1
790	804	5991	6005	15	15	100	10010	29727	0.15	0.05	L1FLnI_8p22f	AY291315.1_SARS-CoV-1_FFM1
2278	2293	5992	5977	16	16	100	3085	29727	0.52	0.05	HERVK11_2q34b	AY291315.1_SARS-CoV-1_FFM1
69	84	5998	5983	16	16	100	10122	29727	0.16	0.05	L1FLnI_6p21.1n	AY291315.1_SARS-CoV-1_FFM1
4210	4224	5998	6012	15	15	100	9145	29727	0.16	0.05	L1FLnI_8q21.13u	AY291315.1_SARS-CoV-1_FFM1
9426	9441	6001	6016	16	16	100	9902	29727	0.16	0.05	L1FLnI_Xq12x	AY291315.1_SARS-CoV-1_FFM1
130	144	6004	5990	15	15	100	10019	29727	0.15	0.05	L1FLnI_3q28h	AY291315.1_SARS-CoV-1_FFM1
280	294	6007	5993	15	15	100	10033	29727	0.15	0.05	L1FLnI_13q14.3t	AY291315.1_SARS-CoV-1_FFM1
598	612	6009	6023	15	15	100	1513	29727	0.99	0.05	HERVL40_4q27	AY291315.1_SARS-CoV-1_FFM1
1900	1914	6010	6024	15	15	100	9418	29727	0.16	0.05	L1FLnI_6q16.1a	AY291315.1_SARS-CoV-1_FFM1
684	698	6013	6027	15	15	100	1093	29727	1.37	0.05	ERVLE_3p11.2b	AY291315.1_SARS-CoV-1_FFM1
7380	7394	6016	6002	15	15	100	9457	29727	0.16	0.05	L1FLnI_20q13.2h	AY291315.1_SARS-CoV-1_FFM1
3167	3181	6022	6008	15	15	100	3181	29727	0.47	0.05	ERVLB4_10q21.3a	AY291315.1_SARS-CoV-1_FFM1
2394	2408	6025	6011	15	15	100	9632	29727	0.16	0.05	L1FLnI_1p21.3k	AY291315.1_SARS-CoV-1_FFM1
1694	1708	6029	6015	15	15	100	9493	29727	0.16	0.05	L1FLnI_9q21.32e	AY291315.1_SARS-CoV-1_FFM1
4995	5009	6044	6030	15	15	100	10198	29727	0.15	0.05	L1FLnI_2p12k	AY291315.1_SARS-CoV-1_FFM1
709	723	6064	6078	15	15	100	8599	29727	0.17	0.05	L1FLnI_10q23.32f	AY291315.1_SARS-CoV-1_FFM1
887	902	6077	6062	16	16	100	9779	29727	0.16	0.05	L1FLnI_5q23.3h	AY291315.1_SARS-CoV-1_FFM1
3455	3469	6095	6109	15	15	100	5488	29727	0.27	0.05	HUERSP1_4p15.1	AY291315.1_SARS-CoV-1_FFM1
176	190	6102	6116	15	15	100	10146	29727	0.15	0.05	L1FLnI_Xp11.21w	AY291315.1_SARS-CoV-1_FFM1
9372	9386	6106	6092	15	15	100	10277	29727	0.15	0.05	L1FLnI_14q21.3q	AY291315.1_SARS-CoV-1_FFM1
558	572	6108	6094	15	15	100	1538	29727	0.98	0.05	ERVLB4_7q21.11b	AY291315.1_SARS-CoV-1_FFM1
6342	6356	6108	6122	15	15	100	8986	29727	0.17	0.05	L1FLnI_1p31.1ka	AY291315.1_SARS-CoV-1_FFM1
2876	2890	6124	6110	15	15	100	10115	29727	0.15	0.05	L1FLnI_22q12.1d	AY291315.1_SARS-CoV-1_FFM1
1105	1119	6126	6140	15	15	100	8867	29727	0.17	0.05	HERVEA_1p21.1d	AY291315.1_SARS-CoV-1_FFM1
26	42	6149	6165	17	17	100	10059	29727	0.17	0.06	L1FLnI_3q24ea	AY291315.1_SARS-CoV-1_FFM1
3057	3083	6151	6126	27	26	88.89	9886	29727	0.27	0.09	L1FLnI_Yq11.223a	AY291315.1_SARS-CoV-1_FFM1
2335	2349	6152	6138	15	15	100	10107	29727	0.15	0.05	L1FLnI_1q25.1g	AY291315.1_SARS-CoV-1_FFM1
289	303	6158	6144	15	15	100	702	29727	2.14	0.05	ERVLB4_4q28.1a	AY291315.1_SARS-CoV-1_FFM1
7928	7942	6165	6151	15	15	100	9147	29727	0.16	0.05	L1FLnI_7p14.1r	AY291315.1_SARS-CoV-1_FFM1
2322	2336	6169	6183	15	15	100	9173	29727	0.16	0.05	L1FLnI_Xq12y	AY291315.1_SARS-CoV-1_FFM1
18	37	6179	6160	20	20	95	10145	29727	0.2	0.07	L1FLnI_10q21.1va	AY291315.1_SARS-CoV-1_FFM1
728	742	6189	6175	15	15	100	1548	29727	0.97	0.05	ERV316A3_1q42.2c	AY291315.1_SARS-CoV-1_FFM1
2407	2421	6217	6203	15	15	100	10336	29727	0.15	0.05	L1FLnI_8p12n	AY291315.1_SARS-CoV-1_FFM1
9103	9124	6233	6211	22	23	91.3	9856	29727	0.22	0.08	L1FLnI_2p16.3f	AY291315.1_SARS-CoV-1_FFM1
2605	2619	6247	6261	15	15	100	3244	29727	0.46	0.05	ERVLE_22q13.33	AY291315.1_SARS-CoV-1_FFM1
39	53	6256	6270	15	15	100	10023	29727	0.15	0.05	L1FLnI_16q24.1b	AY291315.1_SARS-CoV-1_FFM1
5515	5529	6260	6274	15	15	100	8677	29727	0.17	0.05	L1FLnI_1p32.1l	AY291315.1_SARS-CoV-1_FFM1
2284	2298	6261	6275	15	15	100	3451	29727	0.43	0.05	HERV3_8q11.23	AY291315.1_SARS-CoV-1_FFM1
1769	1786	6273	6256	18	18	100	9523	29727	0.19	0.06	L1FLnI_12q23.3v	AY291315.1_SARS-CoV-1_FFM1
9593	9607	6278	6264	15	15	100	9886	29727	0.15	0.05	L1FLnI_5q21.3k	AY291315.1_SARS-CoV-1_FFM1
2032	2047	6296	6311	16	16	100	3530	29727	0.45	0.05	ERV316A3_3q26.2b	AY291315.1_SARS-CoV-1_FFM1
4720	4734	6315	6329	15	15	100	10451	29727	0.14	0.05	L1FLnI_3q13.31o	AY291315.1_SARS-CoV-1_FFM1
3340	3355	6322	6307	16	16	100	10116	29727	0.16	0.05	L1FLnI_8q24.22c	AY291315.1_SARS-CoV-1_FFM1
856	870	6332	6346	15	15	100	3060	29727	0.49	0.05	HERVL74_4q28.3b	AY291315.1_SARS-CoV-1_FFM1
2514	2534	6339	6359	21	21	95.24	6302	29727	0.33	0.07	HUERSP3_4q13.1	AY291315.1_SARS-CoV-1_FFM1
4046	4060	6344	6330	15	15	100	9527	29727	0.16	0.05	L1FLnI_19p12o	AY291315.1_SARS-CoV-1_FFM1
3087	3101	6358	6372	15	15	100	3112	29727	0.48	0.05	HERVL40_Xp11.21b	AY291315.1_SARS-CoV-1_FFM1
8433	8449	6363	6379	17	17	100	9824	29727	0.17	0.06	L1FLnI_6q27l	AY291315.1_SARS-CoV-1_FFM1
7077	7091	6369	6383	15	15	100	9231	29727	0.16	0.05	L1FLnI_7q21.11j	AY291315.1_SARS-CoV-1_FFM1
311	326	6373	6388	16	16	100	10133	29727	0.16	0.05	L1FLnI_5q33.3c	AY291315.1_SARS-CoV-1_FFM1
618	632	6408	6394	15	15	100	10107	29727	0.15	0.05	L1FLnI_1p12g	AY291315.1_SARS-CoV-1_FFM1
706	720	6413	6427	15	15	100	1167	29727	1.29	0.05	MER4_Xp22.31	AY291315.1_SARS-CoV-1_FFM1
6067	6081	6414	6428	15	15	100	8686	29727	0.17	0.05	L1FLnI_8p12da	AY291315.1_SARS-CoV-1_FFM1
559	573	6437	6451	15	15	100	1098	29727	1.37	0.05	ERVLE_Yq11.221a	AY291315.1_SARS-CoV-1_FFM1
1632	1646	6441	6427	15	15	100	10139	29727	0.15	0.05	L1FLnI_8q11.21z	AY291315.1_SARS-CoV-1_FFM1
9674	9688	6448	6462	15	15	100	10444	29727	0.14	0.05	L1FLnI_2p22.1e	AY291315.1_SARS-CoV-1_FFM1
1773	1787	6454	6468	15	15	100	10273	29727	0.15	0.05	L1FLnI_8q21.13pa	AY291315.1_SARS-CoV-1_FFM1
2374	2388	6461	6447	15	15	100	10027	29727	0.15	0.05	L1FLnI_6q24.1o	AY291315.1_SARS-CoV-1_FFM1
566	580	6466	6452	15	15	100	1180	29727	1.27	0.05	MER101_6q16.1	AY291315.1_SARS-CoV-1_FFM1
1482	1496	6477	6463	15	15	100	10106	29727	0.15	0.05	L1FLnI_9p24.1w	AY291315.1_SARS-CoV-1_FFM1
1260	1274	6478	6464	15	15	100	8914	29727	0.17	0.05	L1FLnI_5p13.2y	AY291315.1_SARS-CoV-1_FFM1
9336	9351	6485	6500	16	16	100	9480	29727	0.17	0.05	L1FLnI_18q12.3h	AY291315.1_SARS-CoV-1_FFM1
39	55	6493	6509	17	17	100	10145	29727	0.17	0.06	L1FLnI_Xq21.1ze	AY291315.1_SARS-CoV-1_FFM1
3044	3059	6497	6512	16	16	100	10026	29727	0.16	0.05	L1FLnI_5q34l	AY291315.1_SARS-CoV-1_FFM1
6731	6745	6500	6486	15	15	100	8655	29727	0.17	0.05	L1FLnI_1q41ha	AY291315.1_SARS-CoV-1_FFM1
2263	2277	6504	6490	15	15	100	9547	29727	0.16	0.05	L1FLnI_5q23.1y	AY291315.1_SARS-CoV-1_FFM1
9564	9578	6509	6523	15	15	100	9745	29727	0.15	0.05	L1FLnI_Xq27.3z	AY291315.1_SARS-CoV-1_FFM1
3725	3745	6513	6494	21	20	95.24	5428	29727	0.39	0.07	HML3_12q13.11	AY291315.1_SARS-CoV-1_FFM1
5996	6014	6516	6534	19	19	94.74	8714	29727	0.22	0.06	HERVH_Yq11.222d	AY291315.1_SARS-CoV-1_FFM1
7646	7660	6516	6530	15	15	100	9306	29727	0.16	0.05	L1FLnI_Xq23hb	AY291315.1_SARS-CoV-1_FFM1
1412	1426	6526	6512	15	15	100	9998	29727	0.15	0.05	L1FLnI_8q12.2f	AY291315.1_SARS-CoV-1_FFM1
371	393	6533	6511	23	23	91.3	846	29727	2.72	0.08	ERVLE_12q13.2a	AY291315.1_SARS-CoV-1_FFM1
278	292	6542	6528	15	15	100	568	29727	2.64	0.05	MER41_1q43	AY291315.1_SARS-CoV-1_FFM1
140	158	6544	6562	19	19	94.74	1104	29727	1.72	0.06	MER4_Xq21.1g	AY291315.1_SARS-CoV-1_FFM1
7970	7985	6552	6567	16	16	100	8677	29727	0.18	0.05	L1FLnI_20p12.1s	AY291315.1_SARS-CoV-1_FFM1
121	136	6559	6544	16	16	100	11492	29727	0.14	0.05	L1FLnI_4q26ka	AY291315.1_SARS-CoV-1_FFM1
3337	3355	6562	6544	19	19	94.74	10423	29727	0.18	0.06	L1FLnI_Xq21.1cc	AY291315.1_SARS-CoV-1_FFM1
33	47	6570	6556	15	15	100	1001	29727	1.5	0.05	ERVLE_6p21.31d	AY291315.1_SARS-CoV-1_FFM1
2050	2064	6571	6557	15	15	100	10031	29727	0.15	0.05	L1FLnI_4q21.21r	AY291315.1_SARS-CoV-1_FFM1
1057	1072	6572	6587	16	16	100	9711	29727	0.16	0.05	L1FLnI_19q13.31d	AY291315.1_SARS-CoV-1_FFM1
3080	3094	6583	6569	15	15	100	10034	29727	0.15	0.05	L1FLnI_11p14.3o	AY291315.1_SARS-CoV-1_FFM1
9675	9689	6587	6573	15	15	100	10125	29727	0.15	0.05	L1FLnI_10q21.3y	AY291315.1_SARS-CoV-1_FFM1
3292	3306	6588	6574	15	15	100	10144	29727	0.15	0.05	L1FLnI_8q21.3p	AY291315.1_SARS-CoV-1_FFM1
1050	1064	6602	6616	15	15	100	10029	29727	0.15	0.05	L1FLnI_11p15.4fa	AY291315.1_SARS-CoV-1_FFM1
1767	1781	6606	6620	15	15	100	10028	29727	0.15	0.05	L1FLnI_Xq13.2f	AY291315.1_SARS-CoV-1_FFM1
276	291	6609	6624	16	16	100	10575	29727	0.15	0.05	L1FLnI_4p11c	AY291315.1_SARS-CoV-1_FFM1
1594	1609	6610	6595	16	16	100	9216	29727	0.17	0.05	L1FLnI_Xp11.23a	AY291315.1_SARS-CoV-1_FFM1
3015	3029	6611	6597	15	15	100	10029	29727	0.15	0.05	L1FLnI_11q14.2l	AY291315.1_SARS-CoV-1_FFM1
5429	5444	6614	6629	16	16	100	9520	29727	0.17	0.05	L1FLnI_Yq11.223o	AY291315.1_SARS-CoV-1_FFM1
1327	1345	6616	6598	19	19	94.74	9488	29727	0.2	0.06	L1FLnI_5q23.1z	AY291315.1_SARS-CoV-1_FFM1
595	610	6618	6603	16	16	100	10282	29727	0.16	0.05	L1FLnI_1q31.1x	AY291315.1_SARS-CoV-1_FFM1
8607	8622	6621	6606	16	16	100	10123	29727	0.16	0.05	L1FLnI_3q22.1x	AY291315.1_SARS-CoV-1_FFM1
293	307	6631	6617	15	15	100	4009	29727	0.37	0.05	ERVLE_13q21.2b	AY291315.1_SARS-CoV-1_FFM1
7301	7320	6632	6613	20	20	95	8912	29727	0.22	0.07	L1FLnI_4p15.33h	AY291315.1_SARS-CoV-1_FFM1
3769	3783	6637	6651	15	15	100	8512	29727	0.18	0.05	L1FLnI_7p12.1f	AY291315.1_SARS-CoV-1_FFM1
732	746	6638	6652	15	15	100	10031	29727	0.15	0.05	L1FLnI_4q27b	AY291315.1_SARS-CoV-1_FFM1
2128	2143	6653	6638	16	16	100	10154	29727	0.16	0.05	L1FLnI_Xq23m	AY291315.1_SARS-CoV-1_FFM1
9670	9684	6659	6645	15	15	100	10137	29727	0.15	0.05	L1FLnI_13q31.1c	AY291315.1_SARS-CoV-1_FFM1
22	36	6688	6702	15	15	100	1794	29727	0.84	0.05	MER4_8p11.23	AY291315.1_SARS-CoV-1_FFM1
772	787	6689	6704	16	16	100	10013	29727	0.16	0.05	L1FLnI_5p13.1z	AY291315.1_SARS-CoV-1_FFM1
4479	4497	6704	6722	19	19	94.74	4779	29727	0.4	0.06	MER4_Xq11.1b	AY291315.1_SARS-CoV-1_FFM1
5185	5199	6706	6692	15	15	100	10171	29727	0.15	0.05	L1FLnI_7q22.3d	AY291315.1_SARS-CoV-1_FFM1
10059	10073	6707	6721	15	15	100	10329	29727	0.15	0.05	L1FLnI_11p14.1n	AY291315.1_SARS-CoV-1_FFM1
1116	1130	6710	6724	15	15	100	8835	29727	0.17	0.05	L1FLnI_3p22.1n	AY291315.1_SARS-CoV-1_FFM1
12	27	6711	6696	16	16	100	1074	29727	1.49	0.05	ERV316A3_12q21.33j	AY291315.1_SARS-CoV-1_FFM1
1160	1174	6716	6730	15	15	100	5561	29727	0.27	0.05	HML2_1q24.1	AY291315.1_SARS-CoV-1_FFM1
1329	1343	6719	6705	15	15	100	9618	29727	0.16	0.05	L1FLnI_Xq25qa	AY291315.1_SARS-CoV-1_FFM1
416	430	6720	6706	15	15	100	2460	29727	0.61	0.05	PABLB_Xq22.1	AY291315.1_SARS-CoV-1_FFM1
7586	7602	6724	6708	17	17	100	9734	29727	0.17	0.06	L1FLnI_7p21.1s	AY291315.1_SARS-CoV-1_FFM1
2793	2807	6727	6741	15	15	100	6414	29727	0.23	0.05	HML6_Xp11.21	AY291315.1_SARS-CoV-1_FFM1
988	1008	6728	6708	21	21	95.24	8860	29727	0.24	0.07	L1FLnI_3p26.1m	AY291315.1_SARS-CoV-1_FFM1
8623	8637	6734	6748	15	15	100	10491	29727	0.14	0.05	L1FLnI_8q12.3o	AY291315.1_SARS-CoV-1_FFM1
1309	1323	6735	6749	15	15	100	8793	29727	0.17	0.05	L1FLnI_1q23.1p	AY291315.1_SARS-CoV-1_FFM1
108	122	6736	6750	15	15	100	10410	29727	0.14	0.05	L1FLnI_Xq25q	AY291315.1_SARS-CoV-1_FFM1
1033	1047	6741	6755	15	15	100	10385	29727	0.14	0.05	L1FLnI_Xp11.21fb	AY291315.1_SARS-CoV-1_FFM1
646	660	6742	6728	15	15	100	9372	29727	0.16	0.05	L1FLnI_5p15.2e	AY291315.1_SARS-CoV-1_FFM1
7512	7526	6743	6729	15	15	100	8048	29727	0.19	0.05	L1FLI_15q21.3	AY291315.1_SARS-CoV-1_FFM1
2219	2233	6744	6758	15	15	100	10144	29727	0.15	0.05	L1FLnI_14q23.1z	AY291315.1_SARS-CoV-1_FFM1
1637	1651	6744	6730	15	15	100	10029	29727	0.15	0.05	L1FLnI_4q31.21m	AY291315.1_SARS-CoV-1_FFM1
7253	7268	6745	6760	16	16	100	10544	29727	0.15	0.05	L1FLnI_7p13d	AY291315.1_SARS-CoV-1_FFM1
2755	2782	6749	6721	28	29	89.66	4195	29727	0.67	0.1	HUERSP1_4q35.2	AY291315.1_SARS-CoV-1_FFM1
2354	2370	6751	6735	17	17	100	4654	29727	0.37	0.06	HARLEQUIN_2q21.2	AY291315.1_SARS-CoV-1_FFM1
1859	1873	6751	6765	15	15	100	10587	29727	0.14	0.05	L1FLnI_Xp21.3e	AY291315.1_SARS-CoV-1_FFM1
4103	4117	6752	6766	15	15	100	5509	29727	0.27	0.05	HERV30_11q14.2	AY291315.1_SARS-CoV-1_FFM1
3974	3995	6760	6737	22	24	91.67	6833	29727	0.32	0.08	HERVFRD_4p12a	AY291315.1_SARS-CoV-1_FFM1
7497	7512	6760	6745	16	16	100	10544	29727	0.15	0.05	L1FLnI_7p13d	AY291315.1_SARS-CoV-1_FFM1
4288	4303	6765	6750	16	16	100	4487	29727	0.36	0.05	ERV316A3_3q12.1a	AY291315.1_SARS-CoV-1_FFM1
1934	1948	6765	6779	15	15	100	2001	29727	0.75	0.05	ERVLE_8q24.22b	AY291315.1_SARS-CoV-1_FFM1
2059	2073	6769	6755	15	15	100	5422	29727	0.28	0.05	ERVLB4_10q23.31b	AY291315.1_SARS-CoV-1_FFM1
3335	3349	6771	6757	15	15	100	9104	29727	0.16	0.05	L1FLnI_2q22.1w	AY291315.1_SARS-CoV-1_FFM1
1605	1623	6774	6755	19	20	95	10120	29727	0.19	0.07	L1FLnI_6q13ea	AY291315.1_SARS-CoV-1_FFM1
9740	9754	6783	6797	15	15	100	10118	29727	0.15	0.05	L1FLnI_2p22.3a	AY291315.1_SARS-CoV-1_FFM1
2566	2580	6786	6800	15	15	100	10029	29727	0.15	0.05	L1FLnI_7q31.32d	AY291315.1_SARS-CoV-1_FFM1
273	287	6788	6802	15	15	100	900	29727	1.67	0.05	MER4_Xq22.1f	AY291315.1_SARS-CoV-1_FFM1
3804	3819	6790	6805	16	16	100	8579	29727	0.19	0.05	L1FLnI_15q25.3f	AY291315.1_SARS-CoV-1_FFM1
4280	4294	6793	6807	15	15	100	9225	29727	0.16	0.05	L1FLnI_13q21.1s	AY291315.1_SARS-CoV-1_FFM1
2067	2083	6800	6784	17	17	100	10385	29727	0.16	0.06	L1FLnI_2q11.2h	AY291315.1_SARS-CoV-1_FFM1
2396	2410	6805	6791	15	15	100	10088	29727	0.15	0.05	L1FLnI_12q23.2a	AY291315.1_SARS-CoV-1_FFM1
229	250	6807	6829	22	23	91.3	10123	29727	0.22	0.08	L1FLnI_6q13ma	AY291315.1_SARS-CoV-1_FFM1
8067	8081	6814	6800	15	15	100	8595	29727	0.17	0.05	L1FLnI_11q22.1a	AY291315.1_SARS-CoV-1_FFM1
2303	2317	6827	6813	15	15	100	10444	29727	0.14	0.05	L1FLnI_9p21.3x	AY291315.1_SARS-CoV-1_FFM1
7188	7202	6838	6852	15	15	100	8601	29727	0.17	0.05	L1FLnI_5q23.1c	AY291315.1_SARS-CoV-1_FFM1
1160	1175	6840	6855	16	16	100	10035	29727	0.16	0.05	L1FLnI_5q15ya	AY291315.1_SARS-CoV-1_FFM1
3674	3688	6844	6858	15	15	100	4793	29727	0.31	0.05	PRIMA41_Xq23a	AY291315.1_SARS-CoV-1_FFM1
2367	2382	6850	6835	16	16	100	10131	29727	0.16	0.05	L1FLnI_7q11.21h	AY291315.1_SARS-CoV-1_FFM1
2622	2636	6854	6868	15	15	100	10219	29727	0.15	0.05	L1FLnI_4q27x	AY291315.1_SARS-CoV-1_FFM1
2443	2458	6855	6870	16	16	100	3998	29727	0.4	0.05	HERVP71A_10q25.1	AY291315.1_SARS-CoV-1_FFM1
9832	9846	6857	6843	15	15	100	9952	29727	0.15	0.05	L1FLnI_4q23v	AY291315.1_SARS-CoV-1_FFM1
2109	2123	6860	6874	15	15	100	10387	29727	0.14	0.05	L1FLnI_4q26ha	AY291315.1_SARS-CoV-1_FFM1
5599	5618	6866	6847	20	20	95	6374	29727	0.31	0.07	HERVL_6p24.3a	AY291315.1_SARS-CoV-1_FFM1
658	674	6866	6882	17	17	100	4747	29727	0.36	0.06	HUERSP3_19q13.2c	AY291315.1_SARS-CoV-1_FFM1
8188	8202	6874	6888	15	15	100	8965	29727	0.17	0.05	L1FLnI_21q21.1ea	AY291315.1_SARS-CoV-1_FFM1
1236	1250	6875	6861	15	15	100	10501	29727	0.14	0.05	L1FLnI_6q22.31ga	AY291315.1_SARS-CoV-1_FFM1
602	616	6879	6865	15	15	100	4797	29727	0.31	0.05	HERVL_4q13.1c	AY291315.1_SARS-CoV-1_FFM1
943	957	6882	6868	15	15	100	4281	29727	0.35	0.05	ERV316A3_9p13.3b	AY291315.1_SARS-CoV-1_FFM1
3318	3332	6885	6899	15	15	100	10151	29727	0.15	0.05	L1FLnI_2q12.3d	AY291315.1_SARS-CoV-1_FFM1
531	546	6887	6902	16	16	100	9114	29727	0.18	0.05	L1FLnI_4p16.1d	AY291315.1_SARS-CoV-1_FFM1
744	758	6899	6885	15	15	100	10034	29727	0.15	0.05	L1FLnI_14q22.3n	AY291315.1_SARS-CoV-1_FFM1
29	43	6900	6914	15	15	100	10042	29727	0.15	0.05	L1FLnI_5q33.3a	AY291315.1_SARS-CoV-1_FFM1
8817	8831	6901	6887	15	15	100	11792	29727	0.13	0.05	L1FLnI_Xq13.3r	AY291315.1_SARS-CoV-1_FFM1
3075	3090	6902	6917	16	16	100	9400	29727	0.17	0.05	L1FLnI_2q14.1r	AY291315.1_SARS-CoV-1_FFM1
9829	9843	6906	6892	15	15	100	10144	29727	0.15	0.05	L1FLnI_20q13.12g	AY291315.1_SARS-CoV-1_FFM1
81	96	6916	6931	16	16	100	1914	29727	0.84	0.05	ERVLE_6q16.1c	AY291315.1_SARS-CoV-1_FFM1
7752	7766	6925	6939	15	15	100	10111	29727	0.15	0.05	L1FLnI_Yq11.222g	AY291315.1_SARS-CoV-1_FFM1
1417	1432	6933	6918	16	16	100	10021	29727	0.16	0.05	L1FLnI_6q16.3b	AY291315.1_SARS-CoV-1_FFM1
180	194	6934	6920	15	15	100	1474	29727	1.02	0.05	ERVLE_1p34.3a	AY291315.1_SARS-CoV-1_FFM1
4988	5003	6934	6949	16	16	100	5694	29727	0.28	0.05	PABLA_12q13.13	AY291315.1_SARS-CoV-1_FFM1
1021	1035	6939	6953	15	15	100	10421	29727	0.14	0.05	L1FLnI_1q32.2p	AY291315.1_SARS-CoV-1_FFM1
731	746	6939	6924	16	16	100	10132	29727	0.16	0.05	L1FLnI_Xp22.12e	AY291315.1_SARS-CoV-1_FFM1
181	196	6940	6925	16	16	100	1571	29727	1.02	0.05	ERV316A3_12q24.23	AY291315.1_SARS-CoV-1_FFM1
3122	3136	6941	6955	15	15	100	9848	29727	0.15	0.05	L1FLnI_2q24.3t	AY291315.1_SARS-CoV-1_FFM1
2013	2027	6942	6928	15	15	100	11028	29727	0.14	0.05	L1FLnI_Xq25k	AY291315.1_SARS-CoV-1_FFM1
1853	1869	6945	6929	17	17	100	6268	29727	0.27	0.06	PABLB_6q24.1	AY291315.1_SARS-CoV-1_FFM1
3506	3520	6948	6934	15	15	100	10312	29727	0.15	0.05	L1FLnI_5p12r	AY291315.1_SARS-CoV-1_FFM1
911	925	6958	6944	15	15	100	8735	29727	0.17	0.05	L1FLnI_Yq11.223x	AY291315.1_SARS-CoV-1_FFM1
8938	8953	6967	6952	16	16	100	11574	29727	0.14	0.05	L1FLnI_Xq21.1id	AY291315.1_SARS-CoV-1_FFM1
481	497	6969	6953	17	17	100	1039	29727	1.64	0.06	ERVLE_8q21.13k	AY291315.1_SARS-CoV-1_FFM1
2134	2148	6972	6958	15	15	100	8710	29727	0.17	0.05	L1FLnI_4p15.2t	AY291315.1_SARS-CoV-1_FFM1
2557	2572	6975	6960	16	16	100	9510	29727	0.17	0.05	L1FLnI_9p21.3u	AY291315.1_SARS-CoV-1_FFM1
570	585	6990	6975	16	16	100	1161	29727	1.38	0.05	ERVLB4_1p21.3a	AY291315.1_SARS-CoV-1_FFM1
1313	1327	6997	7011	15	15	100	9588	29727	0.16	0.05	L1FLnI_8q13.1g	AY291315.1_SARS-CoV-1_FFM1
465	480	7006	7021	16	16	100	5873	29727	0.27	0.05	HML3_Yp11.2b	AY291315.1_SARS-CoV-1_FFM1
7266	7280	7008	6994	15	15	100	10502	29727	0.14	0.05	L1FLnI_11p13o	AY291315.1_SARS-CoV-1_FFM1
938	952	7024	7038	15	15	100	8046	29727	0.19	0.05	L1ORF2_10q25.1	AY291315.1_SARS-CoV-1_FFM1
2663	2678	7039	7054	16	16	100	10145	29727	0.16	0.05	L1FLnI_5p13.1da	AY291315.1_SARS-CoV-1_FFM1
1388	1403	7042	7057	16	16	100	4291	29727	0.37	0.05	HUERSP2_7q31.1	AY291315.1_SARS-CoV-1_FFM1
1950	1964	7042	7028	15	15	100	9669	29727	0.16	0.05	L1FLnI_7q31.1d	AY291315.1_SARS-CoV-1_FFM1
200	214	7043	7029	15	15	100	10026	29727	0.15	0.05	L1FLnI_1q25.1k	AY291315.1_SARS-CoV-1_FFM1
1532	1546	7049	7035	15	15	100	9577	29727	0.16	0.05	L1FLnI_2p12ba	AY291315.1_SARS-CoV-1_FFM1
725	739	7051	7065	15	15	100	10441	29727	0.14	0.05	L1FLnI_10q23.1ra	AY291315.1_SARS-CoV-1_FFM1
8015	8029	7052	7066	15	15	100	8552	29727	0.18	0.05	L1FLnI_3q24g	AY291315.1_SARS-CoV-1_FFM1
3591	3605	7053	7039	15	15	100	9212	29727	0.16	0.05	L1FLnI_2q32.1ra	AY291315.1_SARS-CoV-1_FFM1
2771	2785	7054	7040	15	15	100	10451	29727	0.14	0.05	L1FLnI_Xq11.2ka	AY291315.1_SARS-CoV-1_FFM1
1857	1871	7056	7042	15	15	100	5869	29727	0.26	0.05	HML5_Yq11.223c	AY291315.1_SARS-CoV-1_FFM1
2328	2348	7058	7078	21	21	95.24	10423	29727	0.2	0.07	L1FLnI_Xq21.1cc	AY291315.1_SARS-CoV-1_FFM1
6750	6764	7061	7047	15	15	100	7643	29727	0.2	0.05	HERVK14C_13q31.1	AY291315.1_SARS-CoV-1_FFM1
3523	3537	7063	7077	15	15	100	8795	29727	0.17	0.05	L1FLnI_1p21.3c	AY291315.1_SARS-CoV-1_FFM1
3315	3331	7075	7059	17	17	100	10154	29727	0.17	0.06	L1FLnI_2q22.1i	AY291315.1_SARS-CoV-1_FFM1
589	603	7078	7092	15	15	100	1875	29727	0.8	0.05	ERVLE_13q21.31b	AY291315.1_SARS-CoV-1_FFM1
1049	1065	7088	7104	17	17	100	10525	29727	0.16	0.06	L1FLnI_2q23.3h	AY291315.1_SARS-CoV-1_FFM1
2605	2619	7104	7118	15	15	100	3446	29727	0.44	0.05	ERV316A3_18q11.2e	AY291315.1_SARS-CoV-1_FFM1
2466	2481	7123	7108	16	16	100	6445	29727	0.25	0.05	MER4_4q13.2b	AY291315.1_SARS-CoV-1_FFM1
120	134	7143	7157	15	15	100	1796	29727	0.84	0.05	HERVL40_Xq21.31	AY291315.1_SARS-CoV-1_FFM1
9851	9865	7153	7167	15	15	100	10044	29727	0.15	0.05	L1FLnI_8q13.2j	AY291315.1_SARS-CoV-1_FFM1
2009	2023	7168	7182	15	15	100	9472	29727	0.16	0.05	L1FLnI_17q22o	AY291315.1_SARS-CoV-1_FFM1
1576	1590	7171	7185	15	15	100	10144	29727	0.15	0.05	L1FLnI_19q13.11b	AY291315.1_SARS-CoV-1_FFM1
32	55	7175	7199	24	25	92	9338	29727	0.26	0.08	L1FLnI_13q33.2b	AY291315.1_SARS-CoV-1_FFM1
5434	5448	7184	7170	15	15	100	5793	29727	0.26	0.05	MER41_11q24.2	AY291315.1_SARS-CoV-1_FFM1
2861	2877	7187	7203	17	17	100	10595	29727	0.16	0.06	L1FLnI_Xq26.3ca	AY291315.1_SARS-CoV-1_FFM1
1498	1512	7188	7174	15	15	100	1905	29727	0.79	0.05	ERV316A3_4q22.1c	AY291315.1_SARS-CoV-1_FFM1
8438	8452	7189	7175	15	15	100	9614	29727	0.16	0.05	L1FLnI_16p13.12d	AY291315.1_SARS-CoV-1_FFM1
3020	3034	7191	7205	15	15	100	10030	29727	0.15	0.05	L1FLnI_2q22.3c	AY291315.1_SARS-CoV-1_FFM1
859	873	7193	7179	15	15	100	10028	29727	0.15	0.05	L1FLnI_3p21.1a	AY291315.1_SARS-CoV-1_FFM1
2852	2866	7198	7212	15	15	100	4070	29727	0.37	0.05	HERVH_Xq23i	AY291315.1_SARS-CoV-1_FFM1
2918	2932	7210	7224	15	15	100	9527	29727	0.16	0.05	L1FLnI_4q31.3j	AY291315.1_SARS-CoV-1_FFM1
525	540	7211	7196	16	16	100	10105	29727	0.16	0.05	L1FLnI_8q21.13ba	AY291315.1_SARS-CoV-1_FFM1
1706	1720	7211	7225	15	15	100	2093	29727	0.72	0.05	MER34B_5q21.3	AY291315.1_SARS-CoV-1_FFM1
9701	9718	7215	7198	18	18	100	9960	29727	0.18	0.06	L1FLnI_9q21.13g	AY291315.1_SARS-CoV-1_FFM1
1335	1351	7216	7200	17	17	100	10149	29727	0.17	0.06	L1FLnI_2q35m	AY291315.1_SARS-CoV-1_FFM1
639	653	7222	7236	15	15	100	8749	29727	0.17	0.05	L1FLnI_3p11.1p	AY291315.1_SARS-CoV-1_FFM1
634	649	7223	7208	16	16	100	10015	29727	0.16	0.05	L1FLnI_8q22.1b	AY291315.1_SARS-CoV-1_FFM1
10290	10304	7225	7211	15	15	100	10730	29727	0.14	0.05	L1FLnI_12q21.32h	AY291315.1_SARS-CoV-1_FFM1
1765	1779	7226	7240	15	15	100	1794	29727	0.84	0.05	HERVL_18q22.3d	AY291315.1_SARS-CoV-1_FFM1
521	536	7231	7246	16	16	100	10143	29727	0.16	0.05	L1FLnI_4q21.3f	AY291315.1_SARS-CoV-1_FFM1
2487	2502	7242	7227	16	16	100	9445	29727	0.17	0.05	L1FLnI_6q14.1ha	AY291315.1_SARS-CoV-1_FFM1
1878	1892	7243	7229	15	15	100	10146	29727	0.15	0.05	L1FLnI_4q28.1b	AY291315.1_SARS-CoV-1_FFM1
1921	1935	7245	7231	15	15	100	10244	29727	0.15	0.05	L1FLnI_2p15l	AY291315.1_SARS-CoV-1_FFM1
184	198	7248	7234	15	15	100	9093	29727	0.16	0.05	L1FLnI_5q21.1p	AY291315.1_SARS-CoV-1_FFM1
5510	5524	7249	7235	15	15	100	10530	29727	0.14	0.05	L1FLnI_8p12p	AY291315.1_SARS-CoV-1_FFM1
322	337	7253	7268	16	16	100	9499	29727	0.17	0.05	L1FLnI_7q21.11b	AY291315.1_SARS-CoV-1_FFM1
6439	6454	7258	7243	16	16	100	8583	29727	0.19	0.05	L1FLnI_16p11.2i	AY291315.1_SARS-CoV-1_FFM1
1140	1156	7260	7244	17	17	100	9477	29727	0.18	0.06	L1FLnI_Xq21.1nb	AY291315.1_SARS-CoV-1_FFM1
10076	10090	7261	7247	15	15	100	10143	29727	0.15	0.05	L1FLnI_13q21.33g	AY291315.1_SARS-CoV-1_FFM1
5572	5587	7263	7248	16	16	100	10116	29727	0.16	0.05	L1FLnI_18q12.2d	AY291315.1_SARS-CoV-1_FFM1
343	357	7266	7280	15	15	100	10151	29727	0.15	0.05	L1FLnI_2q12.3d	AY291315.1_SARS-CoV-1_FFM1
1360	1374	7269	7255	15	15	100	10168	29727	0.15	0.05	L1FLnI_1p22.3n	AY291315.1_SARS-CoV-1_FFM1
1149	1164	7290	7275	16	16	100	8810	29727	0.18	0.05	L1FLnI_2q33.3a	AY291315.1_SARS-CoV-1_FFM1
167	181	7291	7277	15	15	100	9189	29727	0.16	0.05	L1FLnI_5q23.1fa	AY291315.1_SARS-CoV-1_FFM1
738	757	7294	7314	20	21	95.24	10413	29727	0.19	0.07	L1FLnI_7p21.1q	AY291315.1_SARS-CoV-1_FFM1
1186	1200	7295	7309	15	15	100	2699	29727	0.56	0.05	ERV316A3_3p21.31d	AY291315.1_SARS-CoV-1_FFM1
467	481	7296	7282	15	15	100	3330	29727	0.45	0.05	ERVLB4_8p23.2c	AY291315.1_SARS-CoV-1_FFM1
99	113	7297	7283	15	15	100	9810	29727	0.15	0.05	L1FLnI_16q12.2g	AY291315.1_SARS-CoV-1_FFM1
448	463	7307	7322	16	16	100	589	29727	2.72	0.05	ERVLE_4q13.1h	AY291315.1_SARS-CoV-1_FFM1
2712	2726	7310	7296	15	15	100	10294	29727	0.15	0.05	L1FLnI_Xq28x	AY291315.1_SARS-CoV-1_FFM1
10143	10157	7315	7301	15	15	100	10173	29727	0.15	0.05	L1FLnI_1p33a	AY291315.1_SARS-CoV-1_FFM1
1107	1121	7325	7339	15	15	100	10132	29727	0.15	0.05	L1FLnI_Xq13.1x	AY291315.1_SARS-CoV-1_FFM1
165	180	7347	7362	16	16	100	1510	29727	1.06	0.05	ERV316A3_6p22.1a	AY291315.1_SARS-CoV-1_FFM1
3171	3186	7349	7364	16	16	100	10370	29727	0.15	0.05	L1FLnI_17q22r	AY291315.1_SARS-CoV-1_FFM1
2414	2433	7351	7331	20	21	95.24	10024	29727	0.2	0.07	L1FLnI_12q12z	AY291315.1_SARS-CoV-1_FFM1
948	966	7354	7372	19	19	94.74	1348	29727	1.41	0.06	MER101_16p11.1a	AY291315.1_SARS-CoV-1_FFM1
3129	3143	7354	7340	15	15	100	7979	29727	0.19	0.05	PABLB_3p24.3	AY291315.1_SARS-CoV-1_FFM1
92	106	7355	7369	15	15	100	9766	29727	0.15	0.05	L1FLnI_Xq11.1c	AY291315.1_SARS-CoV-1_FFM1
10549	10563	7358	7372	15	15	100	10796	29727	0.14	0.05	L1FLnI_5q21.3q	AY291315.1_SARS-CoV-1_FFM1
100	114	7359	7345	15	15	100	1213	29727	1.24	0.05	ERV316A3_4q21.21b	AY291315.1_SARS-CoV-1_FFM1
683	699	7364	7348	17	17	100	10144	29727	0.17	0.06	L1FLnI_Xq21.1b	AY291315.1_SARS-CoV-1_FFM1
3488	3503	7367	7352	16	16	100	10128	29727	0.16	0.05	L1FLnI_12p11.1t	AY291315.1_SARS-CoV-1_FFM1
244	258	7368	7354	15	15	100	10023	29727	0.15	0.05	L1FLnI_16q22.2h	AY291315.1_SARS-CoV-1_FFM1
790	804	7372	7358	15	15	100	1642	29727	0.91	0.05	HERVL_1q31.1b	AY291315.1_SARS-CoV-1_FFM1
1343	1357	7375	7361	15	15	100	1508	29727	0.99	0.05	ERVLE_12q21.32c	AY291315.1_SARS-CoV-1_FFM1
1096	1110	7377	7391	15	15	100	10008	29727	0.15	0.05	L1FLnI_20q11.21f	AY291315.1_SARS-CoV-1_FFM1
9977	9996	7377	7396	20	20	95	10026	29727	0.2	0.07	L1FLnI_8p22l	AY291315.1_SARS-CoV-1_FFM1
814	828	7384	7398	15	15	100	8868	29727	0.17	0.05	L1FLnI_2p13.2g	AY291315.1_SARS-CoV-1_FFM1
8709	8724	7385	7400	16	16	100	8808	29727	0.18	0.05	L1FLnI_11p14.2d	AY291315.1_SARS-CoV-1_FFM1
8228	8242	7385	7371	15	15	100	10545	29727	0.14	0.05	L1FLnI_1q25.3d	AY291315.1_SARS-CoV-1_FFM1
8190	8204	7398	7384	15	15	100	10269	29727	0.15	0.05	L1FLnI_21q21.1ba	AY291315.1_SARS-CoV-1_FFM1
9859	9874	7462	7477	16	16	100	10130	29727	0.16	0.05	L1FLnI_6q25.2a	AY291315.1_SARS-CoV-1_FFM1
2878	2892	7471	7457	15	15	100	10005	29727	0.15	0.05	L1FLnI_8q24.23i	AY291315.1_SARS-CoV-1_FFM1
496	510	7476	7462	15	15	100	8589	29727	0.17	0.05	L1FLnI_13q21.1r	AY291315.1_SARS-CoV-1_FFM1
3828	3842	7477	7491	15	15	100	4208	29727	0.36	0.05	MER101_3q26.1	AY291315.1_SARS-CoV-1_FFM1
10058	10072	7479	7493	15	15	100	10162	29727	0.15	0.05	L1FLnI_Xp11.3n	AY291315.1_SARS-CoV-1_FFM1
331	345	7484	7498	15	15	100	10117	29727	0.15	0.05	L1FLnI_11q14.2d	AY291315.1_SARS-CoV-1_FFM1
4147	4161	7488	7502	15	15	100	8996	29727	0.17	0.05	L1FLnI_Yq11.221ia	AY291315.1_SARS-CoV-1_FFM1
1005	1019	7496	7482	15	15	100	2051	29727	0.73	0.05	MER41_Xp11.21g	AY291315.1_SARS-CoV-1_FFM1
5642	5656	7502	7516	15	15	100	9941	29727	0.15	0.05	L1FLnI_3q25.32o	AY291315.1_SARS-CoV-1_FFM1
5469	5483	7505	7519	15	15	100	9958	29727	0.15	0.05	L1FLnI_11p13g	AY291315.1_SARS-CoV-1_FFM1
6835	6849	7506	7492	15	15	100	9491	29727	0.16	0.05	L1FLnI_8q23.3z	AY291315.1_SARS-CoV-1_FFM1
1408	1423	7509	7494	16	16	100	1966	29727	0.81	0.05	ERVLE_13q21.2g	AY291315.1_SARS-CoV-1_FFM1
4750	4764	7523	7537	15	15	100	6425	29727	0.23	0.05	HERVL_6q14.1f	AY291315.1_SARS-CoV-1_FFM1
2729	2747	7529	7547	19	19	94.74	10023	29727	0.19	0.06	L1FLnI_Xq21.1ge	AY291315.1_SARS-CoV-1_FFM1
1552	1567	7547	7532	16	16	100	8890	29727	0.18	0.05	L1FLnI_13q14.2x	AY291315.1_SARS-CoV-1_FFM1
2730	2749	7564	7545	20	20	95	2935	29727	0.68	0.07	ERV316A3_7p14.1b	AY291315.1_SARS-CoV-1_FFM1
9606	9620	7570	7556	15	15	100	10483	29727	0.14	0.05	L1FLnI_9q21.32a	AY291315.1_SARS-CoV-1_FFM1
4483	4497	7576	7562	15	15	100	5559	29727	0.27	0.05	HUERSP3B_10q21.1a	AY291315.1_SARS-CoV-1_FFM1
8562	8576	7577	7563	15	15	100	10043	29727	0.15	0.05	L1FLnI_Yq11.221r	AY291315.1_SARS-CoV-1_FFM1
241	256	7581	7596	16	16	100	10028	29727	0.16	0.05	L1FLnI_4q21.23f	AY291315.1_SARS-CoV-1_FFM1
753	767	7583	7597	15	15	100	9093	29727	0.16	0.05	L1FLnI_3p21.33c	AY291315.1_SARS-CoV-1_FFM1
2901	2915	7595	7581	15	15	100	9430	29727	0.16	0.05	L1FLnI_10q21.1q	AY291315.1_SARS-CoV-1_FFM1
16	30	7612	7598	15	15	100	8997	29727	0.17	0.05	L1FLnI_Xq21.1pc	AY291315.1_SARS-CoV-1_FFM1
10312	10326	7615	7629	15	15	100	11678	29727	0.13	0.05	L1FLnI_10q23.1y	AY291315.1_SARS-CoV-1_FFM1
754	769	7629	7614	16	16	100	6307	29727	0.25	0.05	HERVH_1p13.1a	AY291315.1_SARS-CoV-1_FFM1
1914	1928	7648	7634	15	15	100	10447	29727	0.14	0.05	L1FLnI_12p12.1h	AY291315.1_SARS-CoV-1_FFM1
10475	10489	7659	7673	15	15	100	10773	29727	0.14	0.05	L1FLnI_8q21.13s	AY291315.1_SARS-CoV-1_FFM1
7243	7263	7672	7692	21	21	95.24	8977	29727	0.23	0.07	L1FLnI_6q14.1sb	AY291315.1_SARS-CoV-1_FFM1
5124	5140	7690	7674	17	17	100	7455	29727	0.23	0.06	PRIMA41_1q32.3	AY291315.1_SARS-CoV-1_FFM1
3152	3166	7691	7677	15	15	100	9432	29727	0.16	0.05	L1FLnI_14q22.1f	AY291315.1_SARS-CoV-1_FFM1
946	960	7703	7717	15	15	100	8729	29727	0.17	0.05	L1FLnI_1p22.3l	AY291315.1_SARS-CoV-1_FFM1
58	72	7709	7723	15	15	100	10167	29727	0.15	0.05	L1FLnI_Yq11.221ka	AY291315.1_SARS-CoV-1_FFM1
4235	4249	7723	7709	15	15	100	11363	29727	0.13	0.05	L1FLnI_14q21.2g	AY291315.1_SARS-CoV-1_FFM1
2807	2823	7725	7741	17	17	100	8508	29727	0.2	0.06	L1FLnI_2q11.2k	AY291315.1_SARS-CoV-1_FFM1
1657	1673	7742	7726	17	17	100	3730	29727	0.46	0.06	MER4B_7q21.11b	AY291315.1_SARS-CoV-1_FFM1
3176	3190	7743	7729	15	15	100	9842	29727	0.15	0.05	L1FLnI_4p15.32k	AY291315.1_SARS-CoV-1_FFM1
2747	2761	7752	7766	15	15	100	10132	29727	0.15	0.05	L1FLnI_14q13.3g	AY291315.1_SARS-CoV-1_FFM1
9693	9711	7754	7772	19	19	94.74	10137	29727	0.19	0.06	L1FLnI_Xq21.2g	AY291315.1_SARS-CoV-1_FFM1
3834	3852	7767	7749	19	19	94.74	4975	29727	0.38	0.06	HERVL40_4q33	AY291315.1_SARS-CoV-1_FFM1
2416	2431	7767	7752	16	16	100	5608	29727	0.29	0.05	MER61_Yp11.2b	AY291315.1_SARS-CoV-1_FFM1
1255	1269	7768	7754	15	15	100	2602	29727	0.58	0.05	ERV316A3_6q23.3a	AY291315.1_SARS-CoV-1_FFM1
414	429	7769	7784	16	16	100	6616	29727	0.24	0.05	MER4_20q13.13	AY291315.1_SARS-CoV-1_FFM1
8895	8909	7770	7756	15	15	100	10387	29727	0.14	0.05	L1FLnI_4q28.3ra	AY291315.1_SARS-CoV-1_FFM1
1969	1983	7775	7761	15	15	100	10168	29727	0.15	0.05	L1FLnI_3q13.32e	AY291315.1_SARS-CoV-1_FFM1
6545	6563	7777	7795	19	19	94.74	9769	29727	0.19	0.06	L1FLnI_6q26c	AY291315.1_SARS-CoV-1_FFM1
1165	1179	7780	7766	15	15	100	9995	29727	0.15	0.05	L1FLnI_6q23.2f	AY291315.1_SARS-CoV-1_FFM1
1439	1453	7784	7798	15	15	100	2486	29727	0.6	0.05	HERVIP10FH_6q25.3	AY291315.1_SARS-CoV-1_FFM1
2111	2125	7787	7773	15	15	100	2172	29727	0.69	0.05	ERVLE_4q25a	AY291315.1_SARS-CoV-1_FFM1
2597	2612	7802	7817	16	16	100	3267	29727	0.49	0.05	HML3_2q23.3a	AY291315.1_SARS-CoV-1_FFM1
8556	8570	7808	7822	15	15	100	8642	29727	0.17	0.05	L1FLnI_5p12o	AY291315.1_SARS-CoV-1_FFM1
1407	1425	7810	7829	19	20	95	5189	29727	0.37	0.07	ERV316A3_1q25.2b	AY291315.1_SARS-CoV-1_FFM1
300	315	7813	7798	16	16	100	1221	29727	1.31	0.05	ERVLE_18q12.2f	AY291315.1_SARS-CoV-1_FFM1
9746	9760	7814	7800	15	15	100	10154	29727	0.15	0.05	L1FLnI_2q33.1j	AY291315.1_SARS-CoV-1_FFM1
2180	2195	7816	7831	16	16	100	6260	29727	0.26	0.05	HML3_8q24.13	AY291315.1_SARS-CoV-1_FFM1
1980	1994	7820	7834	15	15	100	9274	29727	0.16	0.05	L1FLnI_3p12.3d	AY291315.1_SARS-CoV-1_FFM1
8461	8475	7824	7810	15	15	100	10157	29727	0.15	0.05	L1FLnI_4q21.21p	AY291315.1_SARS-CoV-1_FFM1
421	435	7827	7813	15	15	100	843	29727	1.78	0.05	ERVLE_18q12.1d	AY291315.1_SARS-CoV-1_FFM1
2420	2434	7830	7816	15	15	100	9422	29727	0.16	0.05	L1FLnI_14q21.3t	AY291315.1_SARS-CoV-1_FFM1
434	451	7835	7818	18	18	100	10014	29727	0.18	0.06	L1FLnI_12q21.31e	AY291315.1_SARS-CoV-1_FFM1
2266	2280	7839	7825	15	15	100	2386	29727	0.63	0.05	ERVLB4_15q25.2	AY291315.1_SARS-CoV-1_FFM1
489	503	7840	7854	15	15	100	5083	29727	0.3	0.05	HML6_4p14	AY291315.1_SARS-CoV-1_FFM1
3360	3374	7841	7827	15	15	100	4154	29727	0.36	0.05	PABLB_7q33	AY291315.1_SARS-CoV-1_FFM1
847	861	7876	7890	15	15	100	2532	29727	0.59	0.05	ERVLE_3q26.33	AY291315.1_SARS-CoV-1_FFM1
3751	3765	7877	7891	15	15	100	4598	29727	0.33	0.05	ERV316A3_5q13.2c	AY291315.1_SARS-CoV-1_FFM1
1042	1057	7878	7893	16	16	100	8988	29727	0.18	0.05	L1FLnI_9p24.1u	AY291315.1_SARS-CoV-1_FFM1
3429	3444	7884	7869	16	16	100	9093	29727	0.18	0.05	L1FLnI_Xq25yb	AY291315.1_SARS-CoV-1_FFM1
1304	1318	7952	7938	15	15	100	10022	29727	0.15	0.05	L1FLnI_6q13c	AY291315.1_SARS-CoV-1_FFM1
3541	3556	7972	7957	16	16	100	5111	29727	0.31	0.05	HML5_8p23.2a	AY291315.1_SARS-CoV-1_FFM1
11477	11491	7996	7982	15	15	100	11544	29727	0.13	0.05	L1FLnI_7p15.3e	AY291315.1_SARS-CoV-1_FFM1
7415	7430	8004	7989	16	16	100	8046	29727	0.2	0.05	L1ORF2_2q31.3	AY291315.1_SARS-CoV-1_FFM1
3240	3254	8005	7991	15	15	100	3303	29727	0.45	0.05	ERV316A3_1p21.1c	AY291315.1_SARS-CoV-1_FFM1
2338	2352	8005	8019	15	15	100	10980	29727	0.14	0.05	L1FLnI_15q21.1f	AY291315.1_SARS-CoV-1_FFM1
2562	2576	8009	7995	15	15	100	9585	29727	0.16	0.05	L1FLnI_7q31.31a	AY291315.1_SARS-CoV-1_FFM1
7678	7692	8012	8026	15	15	100	8761	29727	0.17	0.05	L1FLnI_1p21.1v	AY291315.1_SARS-CoV-1_FFM1
5448	5462	8014	8028	15	15	100	9193	29727	0.16	0.05	L1FLnI_6q12q	AY291315.1_SARS-CoV-1_FFM1
5705	5720	8015	8030	16	16	100	11165	29727	0.14	0.05	L1FLnI_14q12q	AY291315.1_SARS-CoV-1_FFM1
193	207	8025	8011	15	15	100	9576	29727	0.16	0.05	L1FLnI_3q11.2n	AY291315.1_SARS-CoV-1_FFM1
2795	2809	8031	8045	15	15	100	10022	29727	0.15	0.05	L1FLnI_12q12u	AY291315.1_SARS-CoV-1_FFM1
4833	4847	8035	8049	15	15	100	9601	29727	0.16	0.05	L1FLnI_Yp11.2qb	AY291315.1_SARS-CoV-1_FFM1
7694	7708	8037	8023	15	15	100	10136	29727	0.15	0.05	L1FLnI_6q14.3ka	AY291315.1_SARS-CoV-1_FFM1
1641	1655	8045	8031	15	15	100	9188	29727	0.16	0.05	L1FLnI_11q14.1q	AY291315.1_SARS-CoV-1_FFM1
2419	2433	8072	8086	15	15	100	10064	29727	0.15	0.05	L1FLnI_8q12.1r	AY291315.1_SARS-CoV-1_FFM1
2822	2836	8074	8060	15	15	100	9335	29727	0.16	0.05	L1FLnI_3p11.1h	AY291315.1_SARS-CoV-1_FFM1
3280	3295	8082	8067	16	16	100	10043	29727	0.16	0.05	L1FLnI_8q22.1z	AY291315.1_SARS-CoV-1_FFM1
2246	2260	8084	8070	15	15	100	10126	29727	0.15	0.05	L1FLnI_4q13.1ba	AY291315.1_SARS-CoV-1_FFM1
2277	2291	8090	8076	15	15	100	8597	29727	0.17	0.05	L1FLnI_7p14.1i	AY291315.1_SARS-CoV-1_FFM1
4326	4340	8115	8129	15	15	100	10136	29727	0.15	0.05	L1FLnI_Xq21.1tb	AY291315.1_SARS-CoV-1_FFM1
2532	2554	8122	8143	23	22	91.3	9668	29727	0.24	0.07	L1FLnI_2q34ea	AY291315.1_SARS-CoV-1_FFM1
529	543	8134	8148	15	15	100	10463	29727	0.14	0.05	L1FLnI_4q13.1x	AY291315.1_SARS-CoV-1_FFM1
894	908	8147	8161	15	15	100	1333	29727	1.13	0.05	ERVL_5q14.1	AY291315.1_SARS-CoV-1_FFM1
1951	1965	8147	8133	15	15	100	2496	29727	0.6	0.05	HERVL40_4q34.1c	AY291315.1_SARS-CoV-1_FFM1
2356	2370	8148	8162	15	15	100	9878	29727	0.15	0.05	HUERSP3_3q26.32	AY291315.1_SARS-CoV-1_FFM1
884	898	8151	8137	15	15	100	10051	29727	0.15	0.05	L1FLnI_18p11.23b	AY291315.1_SARS-CoV-1_FFM1
188	207	8157	8138	20	20	95	10073	29727	0.2	0.07	L1FLnI_21q11.2m	AY291315.1_SARS-CoV-1_FFM1
3422	3436	8160	8174	15	15	100	6455	29727	0.23	0.05	HERVH48_2q22.2	AY291315.1_SARS-CoV-1_FFM1
3791	3806	8164	8179	16	16	100	3887	29727	0.41	0.05	MER41_6q25.3b	AY291315.1_SARS-CoV-1_FFM1
200	214	8168	8154	15	15	100	943	29727	1.59	0.05	ERVLE_1p21.1d	AY291315.1_SARS-CoV-1_FFM1
2648	2662	8170	8156	15	15	100	10030	29727	0.15	0.05	L1FLnI_2q21.2k	AY291315.1_SARS-CoV-1_FFM1
426	440	8177	8191	15	15	100	9325	29727	0.16	0.05	L1FLnI_Xq21.1ue	AY291315.1_SARS-CoV-1_FFM1
1063	1077	8180	8166	15	15	100	10016	29727	0.15	0.05	L1FLnI_5p15.33c	AY291315.1_SARS-CoV-1_FFM1
10373	10396	8199	8222	24	24	91.67	10681	29727	0.22	0.08	L1FLnI_3q11.2e	AY291315.1_SARS-CoV-1_FFM1
4189	4205	8202	8186	17	17	100	5297	29727	0.32	0.06	ERVLB4_4q28.3f	AY291315.1_SARS-CoV-1_FFM1
902	917	8206	8191	16	16	100	1332	29727	1.2	0.05	ERVLE_4q33a	AY291315.1_SARS-CoV-1_FFM1
2829	2843	8218	8232	15	15	100	10129	29727	0.15	0.05	L1FLnI_5q33.1z	AY291315.1_SARS-CoV-1_FFM1
9492	9506	8224	8210	15	15	100	9772	29727	0.15	0.05	L1FLnI_Xq11.2fa	AY291315.1_SARS-CoV-1_FFM1
404	418	8227	8213	15	15	100	4879	29727	0.31	0.05	MER41_6q23.3	AY291315.1_SARS-CoV-1_FFM1
1928	1942	8229	8243	15	15	100	10165	29727	0.15	0.05	L1FLnI_Xq21.1la	AY291315.1_SARS-CoV-1_FFM1
3017	3031	8232	8246	15	15	100	9340	29727	0.16	0.05	L1FLnI_Yq11.221z	AY291315.1_SARS-CoV-1_FFM1
2781	2798	8261	8244	18	18	100	10581	29727	0.17	0.06	L1FLnI_4q13.1ta	AY291315.1_SARS-CoV-1_FFM1
376	391	8265	8280	16	16	100	9105	29727	0.18	0.05	L1FLnI_2q23.2e	AY291315.1_SARS-CoV-1_FFM1
2758	2772	8270	8284	15	15	100	9370	29727	0.16	0.05	L1FLnI_11q11o	AY291315.1_SARS-CoV-1_FFM1
8614	8628	8274	8288	15	15	100	8833	29727	0.17	0.05	L1FLnI_Xp11.22c	AY291315.1_SARS-CoV-1_FFM1
703	717	8284	8270	15	15	100	1972	29727	0.76	0.05	ERVLE_11q11a	AY291315.1_SARS-CoV-1_FFM1
3808	3822	8291	8277	15	15	100	4692	29727	0.32	0.05	HUERSP3_13q32.1	AY291315.1_SARS-CoV-1_FFM1
14	28	8291	8305	15	15	100	10180	29727	0.15	0.05	L1FLnI_Xp22.12h	AY291315.1_SARS-CoV-1_FFM1
3866	3880	8294	8308	15	15	100	9512	29727	0.16	0.05	L1FLnI_6p25.3d	AY291315.1_SARS-CoV-1_FFM1
170	184	8295	8309	15	15	100	10156	29727	0.15	0.05	L1FLnI_20p11.1c	AY291315.1_SARS-CoV-1_FFM1
2258	2272	8303	8289	15	15	100	3794	29727	0.4	0.05	HERVW_Xq26.2	AY291315.1_SARS-CoV-1_FFM1
3213	3227	8304	8318	15	15	100	3877	29727	0.39	0.05	ERVLB4_21q21.1a	AY291315.1_SARS-CoV-1_FFM1
186	201	8305	8320	16	16	100	8697	29727	0.18	0.05	L1FLnI_5q14.3n	AY291315.1_SARS-CoV-1_FFM1
329	343	8310	8296	15	15	100	2835	29727	0.53	0.05	ERVLB4_1q44b	AY291315.1_SARS-CoV-1_FFM1
606	620	8314	8328	15	15	100	4870	29727	0.31	0.05	MER4B_5p14.3	AY291315.1_SARS-CoV-1_FFM1
2976	2991	8317	8332	16	16	100	8622	29727	0.19	0.05	L1FLnI_2q32.1s	AY291315.1_SARS-CoV-1_FFM1
3314	3330	8322	8306	17	17	100	10156	29727	0.17	0.06	L1FLnI_Xq21.31cb	AY291315.1_SARS-CoV-1_FFM1
703	717	8332	8346	15	15	100	10135	29727	0.15	0.05	L1FLnI_Xq13.1y	AY291315.1_SARS-CoV-1_FFM1
3055	3070	8335	8350	16	16	100	10144	29727	0.16	0.05	L1FLnI_12q13.2p	AY291315.1_SARS-CoV-1_FFM1
3330	3344	8340	8354	15	15	100	5093	29727	0.29	0.05	HERVH_1q32.2b	AY291315.1_SARS-CoV-1_FFM1
558	572	8342	8328	15	15	100	10137	29727	0.15	0.05	L1FLnI_11q22.1ma	AY291315.1_SARS-CoV-1_FFM1
29	45	8342	8358	17	17	100	10145	29727	0.17	0.06	L1FLnI_12q13.11i	AY291315.1_SARS-CoV-1_FFM1
2014	2028	8346	8332	15	15	100	8688	29727	0.17	0.05	L1FLnI_Xq26.2t	AY291315.1_SARS-CoV-1_FFM1
1583	1597	8353	8339	15	15	100	3181	29727	0.47	0.05	MER34B_14q32.31	AY291315.1_SARS-CoV-1_FFM1
3204	3218	8356	8370	15	15	100	9683	29727	0.15	0.05	L1FLnI_5q34ka	AY291315.1_SARS-CoV-1_FFM1
1611	1626	8372	8387	16	16	100	10027	29727	0.16	0.05	L1FLnI_2q37.3d	AY291315.1_SARS-CoV-1_FFM1
1805	1819	8379	8365	15	15	100	2100	29727	0.71	0.05	HERVL40_19q13.33	AY291315.1_SARS-CoV-1_FFM1
4811	4825	8396	8410	15	15	100	11588	29727	0.13	0.05	L1FLnI_8p21.3a	AY291315.1_SARS-CoV-1_FFM1
5047	5061	8397	8411	15	15	100	8898	29727	0.17	0.05	L1FLnI_1q31.3g	AY291315.1_SARS-CoV-1_FFM1
447	461	8401	8415	15	15	100	672	29727	2.23	0.05	ERVL_2q37.1	AY291315.1_SARS-CoV-1_FFM1
895	909	8416	8430	15	15	100	9526	29727	0.16	0.05	L1FLnI_3q11.1h	AY291315.1_SARS-CoV-1_FFM1
2894	2908	8421	8407	15	15	100	3750	29727	0.4	0.05	PRIMA4_12q14.2	AY291315.1_SARS-CoV-1_FFM1
3141	3156	8425	8410	16	16	100	8720	29727	0.18	0.05	HERVIP10F_3q26.1	AY291315.1_SARS-CoV-1_FFM1
1922	1944	8425	8447	23	23	91.3	3063	29727	0.75	0.08	MER101_5q11.2b	AY291315.1_SARS-CoV-1_FFM1
2405	2419	8430	8416	15	15	100	10030	29727	0.15	0.05	L1FLnI_3p11.1y	AY291315.1_SARS-CoV-1_FFM1
1141	1155	8431	8445	15	15	100	1275	29727	1.18	0.05	HERVE_7q36.1	AY291315.1_SARS-CoV-1_FFM1
6160	6175	8453	8468	16	16	100	8948	29727	0.18	0.05	L1FLnI_1p12k	AY291315.1_SARS-CoV-1_FFM1
3004	3018	8456	8442	15	15	100	8554	29727	0.18	0.05	L1FLnI_2q37.1k	AY291315.1_SARS-CoV-1_FFM1
920	935	8463	8478	16	16	100	3110	29727	0.51	0.05	ERVLE_1p36.13f	AY291315.1_SARS-CoV-1_FFM1
2383	2397	8472	8458	15	15	100	10114	29727	0.15	0.05	L1FLnI_Xq13.2z	AY291315.1_SARS-CoV-1_FFM1
951	965	8474	8460	15	15	100	10031	29727	0.15	0.05	L1FLnI_13q21.2i	AY291315.1_SARS-CoV-1_FFM1
1882	1897	8476	8491	16	16	100	10136	29727	0.16	0.05	L1FLnI_13q13.2a	AY291315.1_SARS-CoV-1_FFM1
1454	1469	8479	8494	16	16	100	9159	29727	0.17	0.05	L1FLnI_5q11.1k	AY291315.1_SARS-CoV-1_FFM1
2992	3006	8488	8474	15	15	100	10426	29727	0.14	0.05	L1FLnI_4p15.2w	AY291315.1_SARS-CoV-1_FFM1
2208	2223	8500	8515	16	16	100	10308	29727	0.16	0.05	L1FLnI_13q31.3a	AY291315.1_SARS-CoV-1_FFM1
6357	6371	8504	8518	15	15	100	10159	29727	0.15	0.05	L1FLnI_Yq11.221i	AY291315.1_SARS-CoV-1_FFM1
1193	1207	8508	8494	15	15	100	10123	29727	0.15	0.05	L1FLnI_12q13.11f	AY291315.1_SARS-CoV-1_FFM1
1543	1558	8513	8498	16	16	100	10028	29727	0.16	0.05	L1FLnI_4q21.23f	AY291315.1_SARS-CoV-1_FFM1
700	714	8541	8555	15	15	100	9987	29727	0.15	0.05	L1FLnI_8q22.1ha	AY291315.1_SARS-CoV-1_FFM1
9560	9574	8555	8541	15	15	100	10150	29727	0.15	0.05	L1FLnI_3q11.2d	AY291315.1_SARS-CoV-1_FFM1
3382	3400	8556	8538	19	19	94.74	6152	29727	0.31	0.06	HUERSP3_11q12.2	AY291315.1_SARS-CoV-1_FFM1
1119	1133	8561	8547	15	15	100	10132	29727	0.15	0.05	L1FLnI_11q22.1m	AY291315.1_SARS-CoV-1_FFM1
6568	6582	8562	8548	15	15	100	8752	29727	0.17	0.05	L1FLnI_2q22.1k	AY291315.1_SARS-CoV-1_FFM1
9634	9649	8567	8552	16	16	100	10106	29727	0.16	0.05	L1FLnI_16q12.1g	AY291315.1_SARS-CoV-1_FFM1
1801	1817	8570	8586	17	17	100	9500	29727	0.18	0.06	L1FLnI_10q25.1b	AY291315.1_SARS-CoV-1_FFM1
525	540	8580	8565	16	16	100	10270	29727	0.16	0.05	L1FLnI_13q31.1f	AY291315.1_SARS-CoV-1_FFM1
1893	1907	8590	8576	15	15	100	10575	29727	0.14	0.05	L1FLnI_4p11c	AY291315.1_SARS-CoV-1_FFM1
7399	7413	8596	8610	15	15	100	9517	29727	0.16	0.05	L1FLnI_9q22.33a	AY291315.1_SARS-CoV-1_FFM1
7165	7179	8598	8612	15	15	100	9657	29727	0.16	0.05	L1FLnI_7q31.1u	AY291315.1_SARS-CoV-1_FFM1
496	510	8605	8619	15	15	100	5470	29727	0.27	0.05	ERVLB4_10q23.33c	AY291315.1_SARS-CoV-1_FFM1
283	297	8612	8598	15	15	100	8050	29727	0.19	0.05	L1ORF2_4q27b	AY291315.1_SARS-CoV-1_FFM1
3097	3111	8614	8600	15	15	100	9225	29727	0.16	0.05	L1FLnI_5q31.1x	AY291315.1_SARS-CoV-1_FFM1
1164	1179	8618	8633	16	16	100	10508	29727	0.15	0.05	L1FLnI_3q23m	AY291315.1_SARS-CoV-1_FFM1
5954	5968	8620	8606	15	15	100	8668	29727	0.17	0.05	L1FLnI_3q13.2k	AY291315.1_SARS-CoV-1_FFM1
7691	7705	8652	8666	15	15	100	10690	29727	0.14	0.05	L1FLnI_5p15.2l	AY291315.1_SARS-CoV-1_FFM1
2107	2122	8663	8648	16	16	100	10134	29727	0.16	0.05	L1FLnI_14q21.1aa	AY291315.1_SARS-CoV-1_FFM1
1491	1505	8667	8653	15	15	100	4508	29727	0.33	0.05	ERV316A3_7q21.11d	AY291315.1_SARS-CoV-1_FFM1
579	593	8669	8655	15	15	100	10133	29727	0.15	0.05	L1FLnI_11p11.12k	AY291315.1_SARS-CoV-1_FFM1
478	493	8673	8658	16	16	100	10099	29727	0.16	0.05	L1FLnI_11q22.3ba	AY291315.1_SARS-CoV-1_FFM1
1971	1985	8679	8693	15	15	100	10042	29727	0.15	0.05	L1FLnI_4q28.1ca	AY291315.1_SARS-CoV-1_FFM1
5534	5550	8680	8664	17	17	100	9995	29727	0.17	0.06	L1FLnI_11q22.1g	AY291315.1_SARS-CoV-1_FFM1
1479	1494	8683	8668	16	16	100	10130	29727	0.16	0.05	L1FLnI_15q21.1i	AY291315.1_SARS-CoV-1_FFM1
9991	10006	8685	8670	16	16	100	10159	29727	0.16	0.05	L1FLnI_8q12.3b	AY291315.1_SARS-CoV-1_FFM1
2776	2798	8697	8719	23	23	91.3	5798	29727	0.4	0.08	HERVL18_6q22.31a	AY291315.1_SARS-CoV-1_FFM1
3180	3200	8711	8730	21	20	95.24	8878	29727	0.24	0.07	L1FLnI_2p12cb	AY291315.1_SARS-CoV-1_FFM1
2394	2409	8717	8732	16	16	100	3109	29727	0.51	0.05	ERV316A3_7q31.31b	AY291315.1_SARS-CoV-1_FFM1
400	414	8724	8738	15	15	100	10027	29727	0.15	0.05	L1FLnI_1q31.2j	AY291315.1_SARS-CoV-1_FFM1
6800	6815	8727	8742	16	16	100	10168	29727	0.16	0.05	L1FLnI_16p11.2b	AY291315.1_SARS-CoV-1_FFM1
1087	1101	8739	8725	15	15	100	2183	29727	0.69	0.05	MER34B_13q31.1a	AY291315.1_SARS-CoV-1_FFM1
977	991	8742	8728	15	15	100	10125	29727	0.15	0.05	L1FLnI_9q21.12h	AY291315.1_SARS-CoV-1_FFM1
208	222	8747	8733	15	15	100	10394	29727	0.14	0.05	L1FLnI_13q21.1g	AY291315.1_SARS-CoV-1_FFM1
7676	7690	8759	8773	15	15	100	8729	29727	0.17	0.05	HERVH_1p31.1f	AY291315.1_SARS-CoV-1_FFM1
1687	1702	8763	8748	16	16	100	10139	29727	0.16	0.05	L1FLnI_Xq21.1i	AY291315.1_SARS-CoV-1_FFM1
1105	1119	8767	8781	15	15	100	1587	29727	0.95	0.05	ERVLE_2p16.3a	AY291315.1_SARS-CoV-1_FFM1
310	324	8768	8754	15	15	100	9085	29727	0.17	0.05	L1FLnI_8q24.12a	AY291315.1_SARS-CoV-1_FFM1
1371	1385	8779	8765	15	15	100	10187	29727	0.15	0.05	L1FLnI_8q12.3h	AY291315.1_SARS-CoV-1_FFM1
1237	1251	8787	8773	15	15	100	2187	29727	0.69	0.05	PRIMA4_Yq11.222c	AY291315.1_SARS-CoV-1_FFM1
213	227	8790	8776	15	15	100	10144	29727	0.15	0.05	L1FLnI_6p24.2b	AY291315.1_SARS-CoV-1_FFM1
2714	2728	8800	8786	15	15	100	10185	29727	0.15	0.05	L1FLnI_8q21.3ca	AY291315.1_SARS-CoV-1_FFM1
2290	2306	8811	8827	17	17	100	10118	29727	0.17	0.06	L1FLnI_3p25.1l	AY291315.1_SARS-CoV-1_FFM1
531	545	8827	8813	15	15	100	8596	29727	0.17	0.05	L1FLnI_10q26.12c	AY291315.1_SARS-CoV-1_FFM1
24	38	8828	8814	15	15	100	9329	29727	0.16	0.05	L1FLnI_Xq21.31ib	AY291315.1_SARS-CoV-1_FFM1
626	640	8836	8850	15	15	100	1251	29727	1.2	0.05	ERV316A3_2p22.3c	AY291315.1_SARS-CoV-1_FFM1
1008	1027	8836	8854	20	19	95	10606	29727	0.19	0.06	L1FLnI_7q21.11a	AY291315.1_SARS-CoV-1_FFM1
362	376	8839	8825	15	15	100	911	29727	1.65	0.05	ERVLB4_10p14	AY291315.1_SARS-CoV-1_FFM1
3891	3905	8842	8828	15	15	100	4810	29727	0.31	0.05	ERV316A3_6q24.1a	AY291315.1_SARS-CoV-1_FFM1
2895	2909	8847	8833	15	15	100	10158	29727	0.15	0.05	L1FLnI_10q21.3ga	AY291315.1_SARS-CoV-1_FFM1
899	921	8851	8829	23	23	95.65	10553	29727	0.22	0.08	L1FLnI_5q12.3t	AY291315.1_SARS-CoV-1_FFM1
64	79	8853	8838	16	16	100	10093	29727	0.16	0.05	L1FLnI_7q21.11t	AY291315.1_SARS-CoV-1_FFM1
1390	1405	8854	8839	16	16	100	2625	29727	0.61	0.05	ERVLB4_6q14.3	AY291315.1_SARS-CoV-1_FFM1
4161	4175	8861	8875	15	15	100	9848	29727	0.15	0.05	L1FLnI_2q24.3t	AY291315.1_SARS-CoV-1_FFM1
2869	2883	8864	8878	15	15	100	10066	29727	0.15	0.05	L1FLnI_12q12da	AY291315.1_SARS-CoV-1_FFM1
524	538	8867	8881	15	15	100	1091	29727	1.37	0.05	ERVLE_4q32.2g	AY291315.1_SARS-CoV-1_FFM1
6792	6807	8871	8856	16	16	100	9490	29727	0.17	0.05	L1FLnI_21q22.3b	AY291315.1_SARS-CoV-1_FFM1
4888	4902	8882	8868	15	15	100	8667	29727	0.17	0.05	L1FLnI_6q24.1f	AY291315.1_SARS-CoV-1_FFM1
1939	1953	8883	8897	15	15	100	11137	29727	0.13	0.05	L1FLnI_13q32.1e	AY291315.1_SARS-CoV-1_FFM1
2810	2828	8905	8923	19	19	100	9661	29727	0.2	0.06	L1FLnI_12q22i	AY291315.1_SARS-CoV-1_FFM1
6636	6651	8907	8892	16	16	100	9316	29727	0.17	0.05	L1FLnI_4q13.1xa	AY291315.1_SARS-CoV-1_FFM1
2324	2338	8913	8927	15	15	100	10375	29727	0.14	0.05	L1FLnI_4q31.23b	AY291315.1_SARS-CoV-1_FFM1
2423	2437	8920	8906	15	15	100	10026	29727	0.15	0.05	L1FLnI_4q32.3g	AY291315.1_SARS-CoV-1_FFM1
4105	4119	8926	8912	15	15	100	9719	29727	0.15	0.05	L1FLnI_7q11.21e	AY291315.1_SARS-CoV-1_FFM1
3214	3228	8930	8916	15	15	100	10158	29727	0.15	0.05	L1FLnI_20p13h	AY291315.1_SARS-CoV-1_FFM1
852	866	8933	8919	15	15	100	9731	29727	0.15	0.05	L1FLnI_Xq21.33jb	AY291315.1_SARS-CoV-1_FFM1
9853	9867	8950	8964	15	15	100	10013	29727	0.15	0.05	L1FLnI_10q11.21ba	AY291315.1_SARS-CoV-1_FFM1
2468	2484	8964	8948	17	17	100	7161	29727	0.24	0.06	HARLEQUIN_Xq11.1	AY291315.1_SARS-CoV-1_FFM1
540	554	8970	8956	15	15	100	1648	29727	0.91	0.05	ERVLE_4q12e	AY291315.1_SARS-CoV-1_FFM1
6967	6982	8988	8973	16	16	100	9541	29727	0.17	0.05	L1FLnI_8q24.22m	AY291315.1_SARS-CoV-1_FFM1
9561	9575	8993	8979	15	15	100	10145	29727	0.15	0.05	L1FLnI_1p21.1d	AY291315.1_SARS-CoV-1_FFM1
634	648	9001	8987	15	15	100	8518	29727	0.18	0.05	L1FLnI_Xq26.3a	AY291315.1_SARS-CoV-1_FFM1
1569	1585	9009	9025	17	17	100	10663	29727	0.16	0.06	L1FLnI_11q14.2z	AY291315.1_SARS-CoV-1_FFM1
1369	1383	9017	9031	15	15	100	10465	29727	0.14	0.05	L1FLnI_4p14l	AY291315.1_SARS-CoV-1_FFM1
3175	3189	9021	9035	15	15	100	9347	29727	0.16	0.05	L1FLnI_12p13.31j	AY291315.1_SARS-CoV-1_FFM1
1333	1349	9025	9009	17	17	100	9505	29727	0.18	0.06	L1FLnI_11q14.2aa	AY291315.1_SARS-CoV-1_FFM1
2117	2131	9033	9019	15	15	100	10031	29727	0.15	0.05	L1FLnI_5q33.1o	AY291315.1_SARS-CoV-1_FFM1
3905	3919	9036	9022	15	15	100	8500	29727	0.18	0.05	L1FLnI_10q21.1n	AY291315.1_SARS-CoV-1_FFM1
2099	2113	9044	9058	15	15	100	10150	29727	0.15	0.05	L1FLnI_Xq26.3j	AY291315.1_SARS-CoV-1_FFM1
4190	4204	9046	9032	15	15	100	10432	29727	0.14	0.05	L1FLnI_9q21.13e	AY291315.1_SARS-CoV-1_FFM1
3090	3105	9062	9047	16	16	100	10101	29727	0.16	0.05	L1FLnI_12q12r	AY291315.1_SARS-CoV-1_FFM1
2398	2412	9067	9081	15	15	100	2855	29727	0.53	0.05	ERVLE_4q13.1g	AY291315.1_SARS-CoV-1_FFM1
8613	8627	9086	9072	15	15	100	8653	29727	0.17	0.05	L1FLnI_9p21.3b	AY291315.1_SARS-CoV-1_FFM1
1128	1142	9088	9102	15	15	100	4187	29727	0.36	0.05	ERVLE_20q13.12b	AY291315.1_SARS-CoV-1_FFM1
9623	9637	9096	9082	15	15	100	10014	29727	0.15	0.05	L1FLnI_11p11.12n	AY291315.1_SARS-CoV-1_FFM1
1055	1069	9097	9111	15	15	100	5727	29727	0.26	0.05	HERVH_18q12.1b	AY291315.1_SARS-CoV-1_FFM1
2273	2287	9098	9084	15	15	100	9506	29727	0.16	0.05	L1FLnI_15q24.3i	AY291315.1_SARS-CoV-1_FFM1
1985	1999	9108	9122	15	15	100	10076	29727	0.15	0.05	L1FLnI_4q35.2k	AY291315.1_SARS-CoV-1_FFM1
3529	3543	9114	9100	15	15	100	10997	29727	0.14	0.05	L1FLnI_4q21.22h	AY291315.1_SARS-CoV-1_FFM1
92	106	9117	9131	15	15	100	732	29727	2.05	0.05	ERVLB4_8q13.1	AY291315.1_SARS-CoV-1_FFM1
2845	2859	9120	9106	15	15	100	10014	29727	0.15	0.05	L1FLnI_17q11.2e	AY291315.1_SARS-CoV-1_FFM1
2549	2564	9123	9138	16	16	100	10034	29727	0.16	0.05	L1FLnI_7p15.3d	AY291315.1_SARS-CoV-1_FFM1
3464	3479	9124	9139	16	16	100	10167	29727	0.16	0.05	L1FLnI_6q24.1e	AY291315.1_SARS-CoV-1_FFM1
1280	1294	9130	9144	15	15	100	9341	29727	0.16	0.05	L1FLnI_12q21.32u	AY291315.1_SARS-CoV-1_FFM1
767	781	9134	9120	15	15	100	9057	29727	0.17	0.05	L1FLnI_11q11r	AY291315.1_SARS-CoV-1_FFM1
540	554	9140	9126	15	15	100	10374	29727	0.14	0.05	L1FLnI_8q23.3ba	AY291315.1_SARS-CoV-1_FFM1
1316	1331	9152	9137	16	16	100	11673	29727	0.14	0.05	L1FLnI_2q22.1p	AY291315.1_SARS-CoV-1_FFM1
2774	2788	9163	9177	15	15	100	5841	29727	0.26	0.05	HERVL_13q21.1b	AY291315.1_SARS-CoV-1_FFM1
782	796	9177	9163	15	15	100	838	29727	1.79	0.05	MER61_3q24a	AY291315.1_SARS-CoV-1_FFM1
1215	1230	9179	9164	16	16	100	1377	29727	1.16	0.05	MER101_1q25.1a	AY291315.1_SARS-CoV-1_FFM1
71	87	9188	9204	17	17	100	10140	29727	0.17	0.06	L1FLnI_9p22.3p	AY291315.1_SARS-CoV-1_FFM1
1413	1427	9207	9221	15	15	100	9803	29727	0.15	0.05	L1FLnI_2q24.1ga	AY291315.1_SARS-CoV-1_FFM1
840	855	9209	9224	16	16	100	3024	29727	0.53	0.05	ERV316A3_7p15.3a	AY291315.1_SARS-CoV-1_FFM1
9828	9842	9219	9205	15	15	100	11363	29727	0.13	0.05	L1FLnI_14q21.2g	AY291315.1_SARS-CoV-1_FFM1
9909	9923	9233	9219	15	15	100	10030	29727	0.15	0.05	L1FLnI_4p15.2ba	AY291315.1_SARS-CoV-1_FFM1
2934	2949	9236	9251	16	16	100	10079	29727	0.16	0.05	L1FLnI_5q12.1w	AY291315.1_SARS-CoV-1_FFM1
9861	9875	9239	9253	15	15	100	10030	29727	0.15	0.05	L1FLnI_15q25.3j	AY291315.1_SARS-CoV-1_FFM1
3797	3811	9241	9227	15	15	100	9971	29727	0.15	0.05	L1FLnI_Xp11.21y	AY291315.1_SARS-CoV-1_FFM1
1272	1287	9243	9258	16	16	100	9011	29727	0.18	0.05	L1FLnI_8q24.22d	AY291315.1_SARS-CoV-1_FFM1
834	848	9245	9259	15	15	100	10146	29727	0.15	0.05	L1FLnI_12p12.1j	AY291315.1_SARS-CoV-1_FFM1
6003	6017	9253	9239	15	15	100	11039	29727	0.14	0.05	L1FLnI_3q26.31k	AY291315.1_SARS-CoV-1_FFM1
4902	4916	9258	9244	15	15	100	8814	29727	0.17	0.05	L1FLnI_15q23j	AY291315.1_SARS-CoV-1_FFM1
5724	5739	9261	9246	16	16	100	9123	29727	0.18	0.05	L1FLnI_1p31.1ab	AY291315.1_SARS-CoV-1_FFM1
696	716	9270	9291	21	22	95.45	10152	29727	0.21	0.07	L1FLnI_8q21.2e	AY291315.1_SARS-CoV-1_FFM1
1474	1490	9271	9255	17	17	100	10109	29727	0.17	0.06	L1FLnI_1p22.1q	AY291315.1_SARS-CoV-1_FFM1
6399	6413	9294	9280	15	15	100	10137	29727	0.15	0.05	L1FLnI_1p13.2r	AY291315.1_SARS-CoV-1_FFM1
423	437	9297	9283	15	15	100	10439	29727	0.14	0.05	L1FLnI_6q22.33q	AY291315.1_SARS-CoV-1_FFM1
3862	3879	9297	9314	18	18	100	8518	29727	0.21	0.06	L1FLnI_7q31.2m	AY291315.1_SARS-CoV-1_FFM1
2718	2732	9310	9324	15	15	100	8722	29727	0.17	0.05	HERVIP10F_2p12	AY291315.1_SARS-CoV-1_FFM1
4382	4404	9323	9302	23	22	91.3	8509	29727	0.27	0.07	L1FLnI_4q34.1x	AY291315.1_SARS-CoV-1_FFM1
1122	1137	9326	9341	16	16	100	9080	29727	0.18	0.05	L1FLnI_10q23.32b	AY291315.1_SARS-CoV-1_FFM1
6828	6843	9326	9311	16	16	100	9373	29727	0.17	0.05	L1FLnI_Xq21.31wa	AY291315.1_SARS-CoV-1_FFM1
3310	3324	9340	9354	15	15	100	10093	29727	0.15	0.05	L1FLnI_8p11.21k	AY291315.1_SARS-CoV-1_FFM1
1389	1404	9353	9368	16	16	100	2177	29727	0.73	0.05	ERV316A3_2q14.1b	AY291315.1_SARS-CoV-1_FFM1
1990	2004	9369	9383	15	15	100	10019	29727	0.15	0.05	L1FLnI_12p11.1u	AY291315.1_SARS-CoV-1_FFM1
460	474	9382	9368	15	15	100	2315	29727	0.65	0.05	ERV316A3_5q33.2b	AY291315.1_SARS-CoV-1_FFM1
2673	2687	9384	9398	15	15	100	10022	29727	0.15	0.05	L1FLnI_10q11.21w	AY291315.1_SARS-CoV-1_FFM1
1623	1637	9396	9382	15	15	100	8493	29727	0.18	0.05	HERVP71A_1p31.1a	AY291315.1_SARS-CoV-1_FFM1
3373	3387	9400	9386	15	15	100	10254	29727	0.15	0.05	L1FLnI_15q25.3h	AY291315.1_SARS-CoV-1_FFM1
1976	1995	9411	9429	20	19	95	9009	29727	0.22	0.06	L1FLnI_1q21.3a	AY291315.1_SARS-CoV-1_FFM1
4984	5000	9411	9395	17	17	100	10138	29727	0.17	0.06	L1FLnI_7q11.21d	AY291315.1_SARS-CoV-1_FFM1
3687	3701	9413	9399	15	15	100	8579	29727	0.17	0.05	L1FLnI_16p11.2c	AY291315.1_SARS-CoV-1_FFM1
3344	3359	9416	9401	16	16	100	10017	29727	0.16	0.05	L1FLnI_12p13.32j	AY291315.1_SARS-CoV-1_FFM1
9909	9929	9435	9455	21	21	95.24	10323	29727	0.2	0.07	L1FLnI_Xq25ob	AY291315.1_SARS-CoV-1_FFM1
2245	2259	9442	9456	15	15	100	9047	29727	0.17	0.05	L1FLnI_7p21.3ja	AY291315.1_SARS-CoV-1_FFM1
317	331	9443	9429	15	15	100	1164	29727	1.29	0.05	ERVLE_4q13.1j	AY291315.1_SARS-CoV-1_FFM1
1233	1247	9448	9462	15	15	100	2687	29727	0.56	0.05	MER101_14q12b	AY291315.1_SARS-CoV-1_FFM1
2408	2424	9449	9465	17	17	100	10141	29727	0.17	0.06	L1FLnI_9q31.2j	AY291315.1_SARS-CoV-1_FFM1
5697	5712	9452	9437	16	16	100	6167	29727	0.26	0.05	HERVL_1q25.1	AY291315.1_SARS-CoV-1_FFM1
324	343	9459	9440	20	20	95	4288	29727	0.47	0.07	HERVL66_19p12g	AY291315.1_SARS-CoV-1_FFM1
1648	1664	9461	9445	17	17	100	10085	29727	0.17	0.06	L1FLnI_1q32.2g	AY291315.1_SARS-CoV-1_FFM1
3210	3236	9463	9436	27	28	89.29	10401	29727	0.26	0.09	L1FLnI_6q24.1g	AY291315.1_SARS-CoV-1_FFM1
1408	1423	9465	9450	16	16	100	10022	29727	0.16	0.05	L1FLnI_3q13.13x	AY291315.1_SARS-CoV-1_FFM1
3647	3661	9469	9455	15	15	100	8706	29727	0.17	0.05	L1FLnI_16p11.2l	AY291315.1_SARS-CoV-1_FFM1
9801	9815	9470	9484	15	15	100	9882	29727	0.15	0.05	L1FLnI_2p16.1ga	AY291315.1_SARS-CoV-1_FFM1
1062	1076	9472	9458	15	15	100	10139	29727	0.15	0.05	L1FLnI_6p12.3j	AY291315.1_SARS-CoV-1_FFM1
5874	5895	9476	9454	22	23	91.3	8752	29727	0.25	0.08	L1FLnI_2q22.1k	AY291315.1_SARS-CoV-1_FFM1
5797	5812	9487	9472	16	16	100	10137	29727	0.16	0.05	L1FLnI_10q25.1ba	AY291315.1_SARS-CoV-1_FFM1
967	981	9497	9511	15	15	100	3889	29727	0.39	0.05	HERVL_5q34c	AY291315.1_SARS-CoV-1_FFM1
464	478	9506	9520	15	15	100	10165	29727	0.15	0.05	L1FLnI_10p15.1c	AY291315.1_SARS-CoV-1_FFM1
1305	1321	9508	9524	17	17	100	8882	29727	0.19	0.06	L1FLnI_18q12.1j	AY291315.1_SARS-CoV-1_FFM1
3107	3121	9512	9526	15	15	100	10302	29727	0.15	0.05	L1FLnI_5q22.3t	AY291315.1_SARS-CoV-1_FFM1
7532	7546	9517	9531	15	15	100	8638	29727	0.17	0.05	L1FLnI_19q12p	AY291315.1_SARS-CoV-1_FFM1
115	129	9524	9510	15	15	100	10274	29727	0.15	0.05	L1FLnI_8q11.23l	AY291315.1_SARS-CoV-1_FFM1
2883	2901	9527	9508	19	20	95	9512	29727	0.2	0.07	L1FLnI_4q26k	AY291315.1_SARS-CoV-1_FFM1
2273	2287	9532	9546	15	15	100	10117	29727	0.15	0.05	L1FLnI_7q31.33l	AY291315.1_SARS-CoV-1_FFM1
709	724	9533	9518	16	16	100	1812	29727	0.88	0.05	HERVL40_3q26.1	AY291315.1_SARS-CoV-1_FFM1
2713	2728	9536	9551	16	16	100	2911	29727	0.55	0.05	ERV316A3_1p32.1a	AY291315.1_SARS-CoV-1_FFM1
842	856	9542	9528	15	15	100	1157	29727	1.3	0.05	ERVLB4_2p24.3c	AY291315.1_SARS-CoV-1_FFM1
336	351	9548	9563	16	16	100	1964	29727	0.81	0.05	HERVL40_3q12.2	AY291315.1_SARS-CoV-1_FFM1
291	306	9549	9534	16	16	100	4098	29727	0.39	0.05	MER4_6q26d	AY291315.1_SARS-CoV-1_FFM1
2941	2959	9551	9569	19	19	94.74	8830	29727	0.22	0.06	L1FLnI_5p14.3d	AY291315.1_SARS-CoV-1_FFM1
2158	2172	9553	9539	15	15	100	2641	29727	0.57	0.05	ERVLE_7q36.2d	AY291315.1_SARS-CoV-1_FFM1
8361	8375	9556	9542	15	15	100	9441	29727	0.16	0.05	L1FLnI_3p24.1j	AY291315.1_SARS-CoV-1_FFM1
1132	1146	9562	9548	15	15	100	10165	29727	0.15	0.05	L1FLnI_10p15.1c	AY291315.1_SARS-CoV-1_FFM1
1402	1418	9574	9590	17	17	100	9115	29727	0.19	0.06	L1FLnI_Yq11.222p	AY291315.1_SARS-CoV-1_FFM1
1033	1049	9575	9591	17	17	100	10014	29727	0.17	0.06	L1FLnI_Xq23x	AY291315.1_SARS-CoV-1_FFM1
1117	1132	9578	9593	16	16	100	3190	29727	0.5	0.05	HERVL40_6q24.1	AY291315.1_SARS-CoV-1_FFM1
721	738	9580	9597	18	18	100	10142	29727	0.18	0.06	L1FLnI_4q13.2f	AY291315.1_SARS-CoV-1_FFM1
6376	6392	9590	9574	17	17	100	10072	29727	0.17	0.06	L1FLnI_Yq11.222k	AY291315.1_SARS-CoV-1_FFM1
7455	7470	9592	9577	16	16	100	10374	29727	0.15	0.05	L1FLnI_16p11.2d	AY291315.1_SARS-CoV-1_FFM1
9469	9484	9595	9580	16	16	100	9842	29727	0.16	0.05	L1FLnI_8q13.3x	AY291315.1_SARS-CoV-1_FFM1
1144	1159	9598	9613	16	16	100	10025	29727	0.16	0.05	L1FLnI_8q13.3s	AY291315.1_SARS-CoV-1_FFM1
2140	2154	9599	9585	15	15	100	9055	29727	0.17	0.05	L1FLnI_4q25ia	AY291315.1_SARS-CoV-1_FFM1
269	284	9605	9620	16	16	100	10138	29727	0.16	0.05	L1FLnI_1q23.1n	AY291315.1_SARS-CoV-1_FFM1
4224	4238	9606	9592	15	15	100	11528	29727	0.13	0.05	L1FLnI_2q32.1k	AY291315.1_SARS-CoV-1_FFM1
2972	2986	9610	9624	15	15	100	3372	29727	0.44	0.05	ERVLE_10q25.3a	AY291315.1_SARS-CoV-1_FFM1
9865	9886	9612	9589	22	24	91.67	10133	29727	0.22	0.08	L1FLnI_2q31.2g	AY291315.1_SARS-CoV-1_FFM1
11916	11931	9617	9632	16	16	100	12389	29727	0.13	0.05	L1FLnI_2p25.2b	AY291315.1_SARS-CoV-1_FFM1
9878	9892	9620	9606	15	15	100	11219	29727	0.13	0.05	L1FLnI_Xp21.1s	AY291315.1_SARS-CoV-1_FFM1
2892	2906	9625	9639	15	15	100	10152	29727	0.15	0.05	L1FLnI_15q21.3ea	AY291315.1_SARS-CoV-1_FFM1
256	270	9630	9644	15	15	100	6551	29727	0.23	0.05	MER4B_12p13.31b	AY291315.1_SARS-CoV-1_FFM1
2640	2654	9632	9646	15	15	100	9088	29727	0.17	0.05	L1FLnI_7q21.11va	AY291315.1_SARS-CoV-1_FFM1
1220	1234	9636	9622	15	15	100	1793	29727	0.84	0.05	ERV316A3_4q35.2c	AY291315.1_SARS-CoV-1_FFM1
7008	7022	9642	9628	15	15	100	10448	29727	0.14	0.05	L1FLnI_Xq21.31qa	AY291315.1_SARS-CoV-1_FFM1
4222	4236	9643	9629	15	15	100	4682	29727	0.32	0.05	ERV316A3_1p33	AY291315.1_SARS-CoV-1_FFM1
629	643	9643	9657	15	15	100	2577	29727	0.58	0.05	ERV316A3_6p25.2a	AY291315.1_SARS-CoV-1_FFM1
6432	6447	9645	9630	16	16	100	8683	29727	0.18	0.05	L1FLnI_Xq23na	AY291315.1_SARS-CoV-1_FFM1
171	186	9653	9638	16	16	100	8996	29727	0.18	0.05	L1FLnI_Yq11.221ia	AY291315.1_SARS-CoV-1_FFM1
1477	1491	9657	9671	15	15	100	3072	29727	0.49	0.05	HUERSP3_14q21.1	AY291315.1_SARS-CoV-1_FFM1
10	25	9658	9643	16	16	100	4682	29727	0.34	0.05	HERVL18_5q21.1	AY291315.1_SARS-CoV-1_FFM1
1742	1756	9661	9675	15	15	100	10293	29727	0.15	0.05	L1FLnI_8q23.3e	AY291315.1_SARS-CoV-1_FFM1
779	793	9663	9677	15	15	100	9156	29727	0.16	0.05	L1FLnI_1p21.1t	AY291315.1_SARS-CoV-1_FFM1
1464	1479	9670	9685	16	16	100	9409	29727	0.17	0.05	L1FLnI_13q31.1k	AY291315.1_SARS-CoV-1_FFM1
7693	7707	9677	9691	15	15	100	8835	29727	0.17	0.05	L1FLnI_6p25.1p	AY291315.1_SARS-CoV-1_FFM1
3785	3799	9690	9704	15	15	100	10023	29727	0.15	0.05	L1FLnI_Yq11.21ca	AY291315.1_SARS-CoV-1_FFM1
5994	6008	9691	9705	15	15	100	10575	29727	0.14	0.05	L1FLnI_11p12n	AY291315.1_SARS-CoV-1_FFM1
1198	1212	9691	9677	15	15	100	11170	29727	0.13	0.05	L1FLnI_1q21.1n	AY291315.1_SARS-CoV-1_FFM1
2300	2314	9693	9679	15	15	100	10144	29727	0.15	0.05	L1FLnI_Xp11.21k	AY291315.1_SARS-CoV-1_FFM1
1655	1669	9699	9685	15	15	100	10113	29727	0.15	0.05	L1FLnI_18p11.21q	AY291315.1_SARS-CoV-1_FFM1
7594	7608	9706	9692	15	15	100	8951	29727	0.17	0.05	L1FLnI_8q23.1y	AY291315.1_SARS-CoV-1_FFM1
3672	3686	9723	9737	15	15	100	3846	29727	0.39	0.05	ERV316A3_4q31.1b	AY291315.1_SARS-CoV-1_FFM1
2254	2268	9736	9750	15	15	100	10158	29727	0.15	0.05	L1FLnI_15q21.1r	AY291315.1_SARS-CoV-1_FFM1
2237	2251	9743	9729	15	15	100	10151	29727	0.15	0.05	L1FLnI_8q13.3f	AY291315.1_SARS-CoV-1_FFM1
2251	2265	9752	9766	15	15	100	9731	29727	0.15	0.05	L1FLnI_Xq21.33jb	AY291315.1_SARS-CoV-1_FFM1
1151	1167	9757	9773	17	17	100	9985	29727	0.17	0.06	L1FLnI_Yq11.223ta	AY291315.1_SARS-CoV-1_FFM1
203	217	9759	9745	15	15	100	1312	29727	1.14	0.05	ERVLE_4p13c	AY291315.1_SARS-CoV-1_FFM1
1769	1783	9760	9774	15	15	100	10162	29727	0.15	0.05	L1FLnI_3p22.2b	AY291315.1_SARS-CoV-1_FFM1
1187	1201	9763	9749	15	15	100	10130	29727	0.15	0.05	L1FLnI_7q21.2a	AY291315.1_SARS-CoV-1_FFM1
980	994	9772	9758	15	15	100	9334	29727	0.16	0.05	L1FLnI_Xq21.31ab	AY291315.1_SARS-CoV-1_FFM1
10211	10225	9785	9799	15	15	100	10280	29727	0.15	0.05	L1FLnI_7p21.3ha	AY291315.1_SARS-CoV-1_FFM1
3306	3323	9811	9794	18	18	100	10014	29727	0.18	0.06	L1FLnI_Xq23va	AY291315.1_SARS-CoV-1_FFM1
825	839	9815	9829	15	15	100	10020	29727	0.15	0.05	L1FLnI_4q13.1pa	AY291315.1_SARS-CoV-1_FFM1
369	385	9826	9810	17	17	100	2494	29727	0.68	0.06	ERV316A3_7p14.3	AY291315.1_SARS-CoV-1_FFM1
1845	1859	9829	9815	15	15	100	10477	29727	0.14	0.05	L1FLnI_6q23.3i	AY291315.1_SARS-CoV-1_FFM1
1840	1854	9837	9823	15	15	100	2275	29727	0.66	0.05	ERVLB4_1p21.2b	AY291315.1_SARS-CoV-1_FFM1
961	975	9838	9824	15	15	100	9076	29727	0.17	0.05	L1FLnI_9p21.1n	AY291315.1_SARS-CoV-1_FFM1
6681	6695	9847	9833	15	15	100	8590	29727	0.17	0.05	L1FLnI_11q24.2o	AY291315.1_SARS-CoV-1_FFM1
1969	1983	9848	9834	15	15	100	10138	29727	0.15	0.05	L1FLnI_3q25.33c	AY291315.1_SARS-CoV-1_FFM1
1780	1794	9851	9837	15	15	100	10022	29727	0.15	0.05	L1FLnI_16q21t	AY291315.1_SARS-CoV-1_FFM1
974	989	9856	9841	16	16	100	1345	29727	1.19	0.05	ERV316A3_7q21.11f	AY291315.1_SARS-CoV-1_FFM1
10020	10034	9861	9847	15	15	100	10135	29727	0.15	0.05	L1FLnI_1q25.2k	AY291315.1_SARS-CoV-1_FFM1
1905	1927	9862	9839	23	24	91.67	10101	29727	0.23	0.08	L1FLnI_12p12.1y	AY291315.1_SARS-CoV-1_FFM1
252	266	9866	9852	15	15	100	10141	29727	0.15	0.05	L1FLnI_Xq21.1lf	AY291315.1_SARS-CoV-1_FFM1
2241	2259	9871	9889	19	19	94.74	3971	29727	0.48	0.06	ERVL_1p32.2a	AY291315.1_SARS-CoV-1_FFM1
905	919	9895	9881	15	15	100	8755	29727	0.17	0.05	L1FLnI_Xq25za	AY291315.1_SARS-CoV-1_FFM1
5158	5172	9897	9911	15	15	100	8039	29727	0.19	0.05	LTR46_11q21	AY291315.1_SARS-CoV-1_FFM1
9580	9594	9917	9903	15	15	100	10033	29727	0.15	0.05	L1FLnI_Xq25ma	AY291315.1_SARS-CoV-1_FFM1
3798	3813	9946	9961	16	16	100	10740	29727	0.15	0.05	L1FLnI_Xq27.3s	AY291315.1_SARS-CoV-1_FFM1
5060	5074	9963	9977	15	15	100	6097	29727	0.25	0.05	HML6_19p12e	AY291315.1_SARS-CoV-1_FFM1
390	405	9965	9980	16	16	100	3529	29727	0.45	0.05	HERVP71A_12p13.31a	AY291315.1_SARS-CoV-1_FFM1
911	926	9966	9981	16	16	100	10018	29727	0.16	0.05	L1FLnI_9q33.1g	AY291315.1_SARS-CoV-1_FFM1
4307	4322	9969	9984	16	16	100	9560	29727	0.17	0.05	L1FLnI_8q23.1l	AY291315.1_SARS-CoV-1_FFM1
510	526	9981	9965	17	17	100	685	29727	2.48	0.06	ERV316A3_4q32.3b	AY291315.1_SARS-CoV-1_FFM1
8022	8037	9985	9970	16	16	100	8044	29727	0.2	0.05	L1FLI_Xp11.23	AY291315.1_SARS-CoV-1_FFM1
467	482	9987	10002	16	16	100	847	29727	1.89	0.05	MER4B_19p13.3	AY291315.1_SARS-CoV-1_FFM1
1121	1135	9991	10005	15	15	100	9135	29727	0.16	0.05	L1FLnI_21q21.1ca	AY291315.1_SARS-CoV-1_FFM1
4972	4986	9993	9979	15	15	100	10076	29727	0.15	0.05	L1FLnI_3p26.3l	AY291315.1_SARS-CoV-1_FFM1
1891	1905	9995	10009	15	15	100	10115	29727	0.15	0.05	L1FLnI_22q12.1d	AY291315.1_SARS-CoV-1_FFM1
950	964	9995	9981	15	15	100	9442	29727	0.16	0.05	L1FLnI_Xq12l	AY291315.1_SARS-CoV-1_FFM1
3190	3204	10001	9987	15	15	100	10025	29727	0.15	0.05	L1FLnI_6p25.1l	AY291315.1_SARS-CoV-1_FFM1
959	973	10010	9996	15	15	100	8753	29727	0.17	0.05	L1FLnI_10p12.31j	AY291315.1_SARS-CoV-1_FFM1
3023	3037	10014	10028	15	15	100	4263	29727	0.35	0.05	ERV316A3_4q28.3i	AY291315.1_SARS-CoV-1_FFM1
7916	7930	10019	10033	15	15	100	8528	29727	0.18	0.05	L1FLnI_4q27c	AY291315.1_SARS-CoV-1_FFM1
4198	4212	10023	10037	15	15	100	8697	29727	0.17	0.05	L1FLnI_5q14.3n	AY291315.1_SARS-CoV-1_FFM1
9817	9831	10026	10012	15	15	100	10162	29727	0.15	0.05	L1FLnI_4q13.2z	AY291315.1_SARS-CoV-1_FFM1
7612	7626	10031	10045	15	15	100	9309	29727	0.16	0.05	L1FLnI_Xq21.31ja	AY291315.1_SARS-CoV-1_FFM1
810	824	10032	10046	15	15	100	969	29727	1.55	0.05	ERVLE_5q22.3a	AY291315.1_SARS-CoV-1_FFM1
336	350	10039	10053	15	15	100	4377	29727	0.34	0.05	HERVIP10FH_14q21.3	AY291315.1_SARS-CoV-1_FFM1
2613	2627	10060	10046	15	15	100	9201	29727	0.16	0.05	L1FLnI_8q21.3x	AY291315.1_SARS-CoV-1_FFM1
2682	2696	10083	10097	15	15	100	5480	29727	0.27	0.05	HML2_11q12.1	AY291315.1_SARS-CoV-1_FFM1
797	811	10088	10102	15	15	100	9649	29727	0.16	0.05	L1FLnI_Xq22.1a	AY291315.1_SARS-CoV-1_FFM1
1016	1031	10094	10079	16	16	100	10348	29727	0.15	0.05	L1FLnI_15q21.3ba	AY291315.1_SARS-CoV-1_FFM1
2498	2512	10101	10115	15	15	100	9742	29727	0.15	0.05	L1FLnI_21q11.2f	AY291315.1_SARS-CoV-1_FFM1
427	443	10104	10120	17	17	100	10133	29727	0.17	0.06	L1FLnI_10q23.31k	AY291315.1_SARS-CoV-1_FFM1
378	393	10124	10109	16	16	100	1029	29727	1.55	0.05	ERVLB4_2q37.3b	AY291315.1_SARS-CoV-1_FFM1
3435	3450	10127	10112	16	16	100	9739	29727	0.16	0.05	L1FLnI_Yq11.221d	AY291315.1_SARS-CoV-1_FFM1
484	499	10144	10129	16	16	100	10312	29727	0.16	0.05	L1FLnI_1q41p	AY291315.1_SARS-CoV-1_FFM1
630	651	10154	10132	22	23	91.3	1610	29727	1.37	0.08	ERV316A3_Xp11.3a	AY291315.1_SARS-CoV-1_FFM1
3653	3667	10155	10141	15	15	100	3673	29727	0.41	0.05	HERVL40_2q32.2	AY291315.1_SARS-CoV-1_FFM1
3586	3601	10161	10146	16	16	100	10264	29727	0.16	0.05	L1FLnI_5q33.3l	AY291315.1_SARS-CoV-1_FFM1
3018	3032	10177	10163	15	15	100	10204	29727	0.15	0.05	L1FLnI_6q13i	AY291315.1_SARS-CoV-1_FFM1
3052	3067	10179	10194	16	16	100	10124	29727	0.16	0.05	L1FLnI_16q12.1u	AY291315.1_SARS-CoV-1_FFM1
2255	2269	10182	10196	15	15	100	8900	29727	0.17	0.05	L1FLnI_6q13l	AY291315.1_SARS-CoV-1_FFM1
4489	4505	10185	10201	17	17	100	10242	29727	0.17	0.06	L1FLnI_13q13.3r	AY291315.1_SARS-CoV-1_FFM1
685	703	10194	10176	19	19	94.74	1263	29727	1.5	0.06	HERVFRD_14q24.3b	AY291315.1_SARS-CoV-1_FFM1
6041	6055	10199	10185	15	15	100	9974	29727	0.15	0.05	L1FLnI_8p22i	AY291315.1_SARS-CoV-1_FFM1
1767	1785	10205	10187	19	19	94.74	8134	29727	0.23	0.06	HERVIP10F_8q11.21	AY291315.1_SARS-CoV-1_FFM1
1121	1135	10212	10226	15	15	100	1897	29727	0.79	0.05	ERV316A3_18_GL383571v1_alt	AY291315.1_SARS-CoV-1_FFM1
3925	3939	10222	10236	15	15	100	4870	29727	0.31	0.05	MER4B_5p14.3	AY291315.1_SARS-CoV-1_FFM1
2354	2368	10229	10215	15	15	100	10611	29727	0.14	0.05	L1FLnI_4q13.1g	AY291315.1_SARS-CoV-1_FFM1
2177	2191	10230	10244	15	15	100	10153	29727	0.15	0.05	L1FLnI_15q21.3q	AY291315.1_SARS-CoV-1_FFM1
3330	3345	10235	10220	16	16	100	8756	29727	0.18	0.05	L1FLnI_7q35f	AY291315.1_SARS-CoV-1_FFM1
3223	3238	10237	10222	16	16	100	10030	29727	0.16	0.05	L1FLnI_18q12.3f	AY291315.1_SARS-CoV-1_FFM1
8275	8289	10246	10232	15	15	100	8538	29727	0.18	0.05	L1FLnI_1p13.2p	AY291315.1_SARS-CoV-1_FFM1
4023	4037	10265	10279	15	15	100	9018	29727	0.17	0.05	L1FLnI_12q21.32b	AY291315.1_SARS-CoV-1_FFM1
2493	2507	10269	10283	15	15	100	9141	29727	0.16	0.05	L1FLnI_11q24.3b	AY291315.1_SARS-CoV-1_FFM1
2277	2291	10289	10303	15	15	100	10143	29727	0.15	0.05	L1FLnI_8q22.1m	AY291315.1_SARS-CoV-1_FFM1
2285	2299	10314	10328	15	15	100	5559	29727	0.27	0.05	MER4_3p25.1a	AY291315.1_SARS-CoV-1_FFM1
892	906	10315	10329	15	15	100	1500	29727	1	0.05	ERVLB4_4q32.2	AY291315.1_SARS-CoV-1_FFM1
917	931	10321	10307	15	15	100	10019	29727	0.15	0.05	L1FLnI_5p15.1d	AY291315.1_SARS-CoV-1_FFM1
290	304	10322	10308	15	15	100	2709	29727	0.55	0.05	ERVLB4_5p13.3d	AY291315.1_SARS-CoV-1_FFM1
2395	2410	10329	10314	16	16	100	8688	29727	0.18	0.05	L1FLnI_2p12t	AY291315.1_SARS-CoV-1_FFM1
1495	1509	10330	10316	15	15	100	4130	29727	0.36	0.05	HERVL_4q32.3a	AY291315.1_SARS-CoV-1_FFM1
11420	11438	10330	10312	19	19	94.74	11507	29727	0.17	0.06	L1FLnI_Xq21.1mf	AY291315.1_SARS-CoV-1_FFM1
3363	3377	10354	10340	15	15	100	5777	29727	0.26	0.05	HERVL_Xq21.33h	AY291315.1_SARS-CoV-1_FFM1
5860	5874	10357	10371	15	15	100	8271	29727	0.18	0.05	HUERSP3_2q24.2	AY291315.1_SARS-CoV-1_FFM1
9555	9571	10369	10353	17	17	100	9643	29727	0.18	0.06	L1FLnI_18p11.31j	AY291315.1_SARS-CoV-1_FFM1
215	230	10372	10387	16	16	100	10138	29727	0.16	0.05	L1FLnI_11p15.1s	AY291315.1_SARS-CoV-1_FFM1
3788	3802	10373	10359	15	15	100	5682	29727	0.26	0.05	HERVFRD_3p21.31	AY291315.1_SARS-CoV-1_FFM1
2167	2181	10380	10366	15	15	100	10027	29727	0.15	0.05	L1FLnI_5q14.3fb	AY291315.1_SARS-CoV-1_FFM1
10108	10122	10395	10381	15	15	100	10172	29727	0.15	0.05	L1FLnI_4q22.1ga	AY291315.1_SARS-CoV-1_FFM1
1374	1388	10396	10382	15	15	100	2552	29727	0.59	0.05	ERV316A3_22q12.3b	AY291315.1_SARS-CoV-1_FFM1
1115	1129	10418	10432	15	15	100	8576	29727	0.17	0.05	L1FLnI_10q23.33l	AY291315.1_SARS-CoV-1_FFM1
2484	2498	10420	10406	15	15	100	9798	29727	0.15	0.05	L1FLnI_8q24.21a	AY291315.1_SARS-CoV-1_FFM1
2611	2630	10423	10441	20	19	95	8951	29727	0.22	0.06	L1FLnI_13q21.1m	AY291315.1_SARS-CoV-1_FFM1
589	605	10423	10439	17	17	100	10230	29727	0.17	0.06	L1FLnI_2p16.3w	AY291315.1_SARS-CoV-1_FFM1
2006	2024	10425	10407	19	19	94.74	10122	29727	0.19	0.06	L1FLnI_9p24.1f	AY291315.1_SARS-CoV-1_FFM1
2533	2547	10426	10440	15	15	100	4949	29727	0.3	0.05	MER41_3q13.32	AY291315.1_SARS-CoV-1_FFM1
1314	1328	10430	10416	15	15	100	2336	29727	0.64	0.05	ERVLE_9q33.2b	AY291315.1_SARS-CoV-1_FFM1
1126	1142	10434	10450	17	17	100	8935	29727	0.19	0.06	L1FLnI_12p11.22f	AY291315.1_SARS-CoV-1_FFM1
136	150	10437	10423	15	15	100	10011	29727	0.15	0.05	L1FLnI_Xq21.31k	AY291315.1_SARS-CoV-1_FFM1
2622	2636	10440	10426	15	15	100	10025	29727	0.15	0.05	L1FLnI_3q25.2d	AY291315.1_SARS-CoV-1_FFM1
735	749	10442	10428	15	15	100	9174	29727	0.16	0.05	L1FLnI_12q13.11y	AY291315.1_SARS-CoV-1_FFM1
3251	3265	10449	10435	15	15	100	10120	29727	0.15	0.05	L1FLnI_1q42.12d	AY291315.1_SARS-CoV-1_FFM1
3233	3247	10458	10472	15	15	100	10493	29727	0.14	0.05	L1FLnI_Xq23jb	AY291315.1_SARS-CoV-1_FFM1
10149	10164	10469	10454	16	16	100	10165	29727	0.16	0.05	L1FLnI_7q33s	AY291315.1_SARS-CoV-1_FFM1
3646	3660	10470	10456	15	15	100	9742	29727	0.15	0.05	L1FLnI_21q11.2f	AY291315.1_SARS-CoV-1_FFM1
2746	2760	10471	10485	15	15	100	3569	29727	0.42	0.05	ERV316A3_7q21.11b	AY291315.1_SARS-CoV-1_FFM1
197	211	10478	10492	15	15	100	8943	29727	0.17	0.05	L1FLnI_4q32.2b	AY291315.1_SARS-CoV-1_FFM1
2747	2761	10479	10465	15	15	100	5470	29727	0.27	0.05	HML3_1q32.1b	AY291315.1_SARS-CoV-1_FFM1
7117	7131	10485	10499	15	15	100	10254	29727	0.15	0.05	L1FLnI_5p13.1p	AY291315.1_SARS-CoV-1_FFM1
4665	4679	10491	10505	15	15	100	4945	29727	0.3	0.05	MER61_2q24.3	AY291315.1_SARS-CoV-1_FFM1
2837	2852	10500	10485	16	16	100	3324	29727	0.48	0.05	MER34B_9q21.13	AY291315.1_SARS-CoV-1_FFM1
9772	9786	10519	10505	15	15	100	9855	29727	0.15	0.05	L1FLnI_10q23.33d	AY291315.1_SARS-CoV-1_FFM1
1652	1666	10529	10515	15	15	100	10093	29727	0.15	0.05	L1FLnI_4q25oa	AY291315.1_SARS-CoV-1_FFM1
2917	2932	10535	10550	16	16	100	8827	29727	0.18	0.05	L1FLnI_Xq12m	AY291315.1_SARS-CoV-1_FFM1
1734	1748	10540	10526	15	15	100	4225	29727	0.36	0.05	HERVL_1p21.1d	AY291315.1_SARS-CoV-1_FFM1
1514	1528	10542	10528	15	15	100	8936	29727	0.17	0.05	L1FLnI_Xp22.2n	AY291315.1_SARS-CoV-1_FFM1
802	816	10560	10574	15	15	100	1169	29727	1.28	0.05	ERVLB4_14q12e	AY291315.1_SARS-CoV-1_FFM1
1216	1230	10571	10557	15	15	100	10595	29727	0.14	0.05	L1FLnI_15q26.2a	AY291315.1_SARS-CoV-1_FFM1
1624	1643	10575	10593	20	19	95	10070	29727	0.2	0.06	L1FLnI_3q12.3j	AY291315.1_SARS-CoV-1_FFM1
2339	2355	10581	10597	17	17	100	5495	29727	0.31	0.06	MER61_Xq27.3b	AY291315.1_SARS-CoV-1_FFM1
2872	2888	10583	10599	17	17	100	4624	29727	0.37	0.06	HML3_19p13.2d	AY291315.1_SARS-CoV-1_FFM1
9061	9076	10583	10568	16	16	100	9519	29727	0.17	0.05	L1FLnI_11p15.3e	AY291315.1_SARS-CoV-1_FFM1
6108	6123	10585	10570	16	16	100	10039	29727	0.16	0.05	L1FLnI_Yq11.223ca	AY291315.1_SARS-CoV-1_FFM1
2439	2455	10591	10607	17	17	100	10146	29727	0.17	0.06	L1FLnI_8q24.21m	AY291315.1_SARS-CoV-1_FFM1
389	403	10597	10611	15	15	100	780	29727	1.92	0.05	ERVLE_21q21.2d	AY291315.1_SARS-CoV-1_FFM1
5456	5470	10597	10583	15	15	100	10109	29727	0.15	0.05	L1FLnI_4q24fa	AY291315.1_SARS-CoV-1_FFM1
843	857	10598	10584	15	15	100	10165	29727	0.15	0.05	L1FLnI_3p12.1g	AY291315.1_SARS-CoV-1_FFM1
5632	5646	10605	10591	15	15	100	9059	29727	0.17	0.05	L1FLnI_2p24.1u	AY291315.1_SARS-CoV-1_FFM1
5448	5462	10610	10596	15	15	100	8595	29727	0.17	0.05	L1FLnI_11q22.1a	AY291315.1_SARS-CoV-1_FFM1
186	200	10620	10606	15	15	100	3315	29727	0.45	0.05	ERV316A3_7q31.31a	AY291315.1_SARS-CoV-1_FFM1
2829	2850	10620	10642	22	23	91.3	10140	29727	0.22	0.08	L1FLnI_4p13l	AY291315.1_SARS-CoV-1_FFM1
569	583	10621	10607	15	15	100	10025	29727	0.15	0.05	L1FLnI_8q21.3f	AY291315.1_SARS-CoV-1_FFM1
210	224	10624	10610	15	15	100	9960	29727	0.15	0.05	L1FLnI_3q13.11f	AY291315.1_SARS-CoV-1_FFM1
4631	4645	10637	10623	15	15	100	10451	29727	0.14	0.05	L1FLnI_3q13.31o	AY291315.1_SARS-CoV-1_FFM1
3556	3570	10644	10630	15	15	100	4056	29727	0.37	0.05	HERVE_11q13.2c	AY291315.1_SARS-CoV-1_FFM1
688	704	10649	10665	17	17	100	4601	29727	0.37	0.06	HERVFRD_2p24.1	AY291315.1_SARS-CoV-1_FFM1
3481	3495	10653	10639	15	15	100	8846	29727	0.17	0.05	L1FLnI_2q33.1m	AY291315.1_SARS-CoV-1_FFM1
6496	6510	10670	10656	15	15	100	10154	29727	0.15	0.05	L1FLnI_4q31.21i	AY291315.1_SARS-CoV-1_FFM1
2356	2370	10670	10684	15	15	100	9575	29727	0.16	0.05	L1FLnI_Xq27.2a	AY291315.1_SARS-CoV-1_FFM1
2310	2324	10676	10662	15	15	100	9163	29727	0.16	0.05	L1FLnI_2q22.2e	AY291315.1_SARS-CoV-1_FFM1
872	886	10677	10663	15	15	100	9340	29727	0.16	0.05	L1FLnI_Yq11.221z	AY291315.1_SARS-CoV-1_FFM1
540	554	10681	10695	15	15	100	8353	29727	0.18	0.05	HERVI_18q12.2	AY291315.1_SARS-CoV-1_FFM1
488	504	10712	10696	17	17	100	12164	29727	0.14	0.06	L1FLnI_Xq25ja	AY291315.1_SARS-CoV-1_FFM1
2430	2445	10713	10698	16	16	100	9422	29727	0.17	0.05	L1FLnI_12q14.1y	AY291315.1_SARS-CoV-1_FFM1
1063	1077	10713	10727	15	15	100	10097	29727	0.15	0.05	L1FLnI_3p14.2m	AY291315.1_SARS-CoV-1_FFM1
226	240	10725	10739	15	15	100	1037	29727	1.45	0.05	ERVL_13q21.32c	AY291315.1_SARS-CoV-1_FFM1
558	574	10731	10747	17	17	100	3479	29727	0.49	0.06	MER41_17q22d	AY291315.1_SARS-CoV-1_FFM1
2433	2447	10736	10722	15	15	100	10964	29727	0.14	0.05	L1FLnI_9q31.1v	AY291315.1_SARS-CoV-1_FFM1
3182	3196	10740	10754	15	15	100	10222	29727	0.15	0.05	L1FLnI_5p14.1j	AY291315.1_SARS-CoV-1_FFM1
795	809	10741	10755	15	15	100	10026	29727	0.15	0.05	L1FLnI_4p16.2h	AY291315.1_SARS-CoV-1_FFM1
3749	3765	10756	10740	17	17	100	9884	29727	0.17	0.06	L1FLnI_Xq25hb	AY291315.1_SARS-CoV-1_FFM1
133	148	10771	10786	16	16	100	10143	29727	0.16	0.05	L1FLnI_3q26.32w	AY291315.1_SARS-CoV-1_FFM1
2460	2474	10777	10791	15	15	100	9712	29727	0.15	0.05	L1FLnI_3p12.2g	AY291315.1_SARS-CoV-1_FFM1
4321	4335	10779	10793	15	15	100	8960	29727	0.17	0.05	L1FLnI_6q12ua	AY291315.1_SARS-CoV-1_FFM1
5089	5109	10780	10800	21	21	95.24	9746	29727	0.22	0.07	L1FLnI_13q14.2k	AY291315.1_SARS-CoV-1_FFM1
197	211	10786	10800	15	15	100	6660	29727	0.23	0.05	HERVL18_Xq13.3	AY291315.1_SARS-CoV-1_FFM1
2176	2190	10787	10801	15	15	100	9472	29727	0.16	0.05	L1FLnI_Xq21.2i	AY291315.1_SARS-CoV-1_FFM1
1544	1558	10790	10804	15	15	100	9794	29727	0.15	0.05	L1FLnI_18p11.23e	AY291315.1_SARS-CoV-1_FFM1
2687	2702	10791	10806	16	16	100	2780	29727	0.58	0.05	HERVL18_11p12a	AY291315.1_SARS-CoV-1_FFM1
341	355	10798	10784	15	15	100	8700	29727	0.17	0.05	L1FLnI_12p12.1k	AY291315.1_SARS-CoV-1_FFM1
2919	2933	10800	10814	15	15	100	9774	29727	0.15	0.05	L1FLnI_4q13.1ab	AY291315.1_SARS-CoV-1_FFM1
239	254	10802	10817	16	16	100	8927	29727	0.18	0.05	L1FLnI_1q42.13b	AY291315.1_SARS-CoV-1_FFM1
1149	1164	10809	10794	16	16	100	1678	29727	0.95	0.05	ERVLE_1q21.3a	AY291315.1_SARS-CoV-1_FFM1
4433	4451	10809	10791	19	19	94.74	9672	29727	0.2	0.06	L1FLnI_Xq27.3k	AY291315.1_SARS-CoV-1_FFM1
905	927	10814	10792	23	23	91.3	9426	29727	0.24	0.08	L1FLnI_2q36.1d	AY291315.1_SARS-CoV-1_FFM1
296	318	10825	10847	23	23	95.65	1759	29727	1.31	0.08	ERV316A3_2p24.3a	AY291315.1_SARS-CoV-1_FFM1
10188	10202	10830	10844	15	15	100	10455	29727	0.14	0.05	L1FLnI_14q24.2c	AY291315.1_SARS-CoV-1_FFM1
2738	2752	10840	10826	15	15	100	10160	29727	0.15	0.05	L1FLnI_2q22.1g	AY291315.1_SARS-CoV-1_FFM1
323	337	10851	10837	15	15	100	578	29727	2.6	0.05	ERVLE_12q23.3a	AY291315.1_SARS-CoV-1_FFM1
216	230	10852	10838	15	15	100	629	29727	2.38	0.05	ERV316A3_5p13.2	AY291315.1_SARS-CoV-1_FFM1
81	95	10853	10867	15	15	100	5412	29727	0.28	0.05	MER61_9q31.1	AY291315.1_SARS-CoV-1_FFM1
2734	2748	10857	10843	15	15	100	3072	29727	0.49	0.05	HUERSP3_14q21.1	AY291315.1_SARS-CoV-1_FFM1
338	352	10862	10876	15	15	100	10164	29727	0.15	0.05	L1FLnI_6q16.3z	AY291315.1_SARS-CoV-1_FFM1
4169	4184	10877	10862	16	16	100	10133	29727	0.16	0.05	L1FLnI_Yp11.2za	AY291315.1_SARS-CoV-1_FFM1
1497	1511	10880	10894	15	15	100	2654	29727	0.57	0.05	ERV316A3_8q24.13d	AY291315.1_SARS-CoV-1_FFM1
3351	3365	10903	10917	15	15	100	8555	29727	0.18	0.05	L1FLnI_13q22.2e	AY291315.1_SARS-CoV-1_FFM1
3769	3784	10905	10920	16	16	100	9321	29727	0.17	0.05	L1FLnI_3q11.2s	AY291315.1_SARS-CoV-1_FFM1
184	198	10906	10892	15	15	100	2590	29727	0.58	0.05	ERVLE_19p13.2b	AY291315.1_SARS-CoV-1_FFM1
2436	2452	10910	10926	17	17	100	5121	29727	0.33	0.06	HERVW_11q14.1	AY291315.1_SARS-CoV-1_FFM1
1370	1384	10926	10912	15	15	100	9814	29727	0.15	0.05	L1FLnI_3q13.13h	AY291315.1_SARS-CoV-1_FFM1
857	871	10936	10922	15	15	100	10493	29727	0.14	0.05	L1FLnI_5p13.2w	AY291315.1_SARS-CoV-1_FFM1
2250	2265	10944	10959	16	16	100	10022	29727	0.16	0.05	L1FLnI_20p12.3e	AY291315.1_SARS-CoV-1_FFM1
1339	1353	10946	10960	15	15	100	10157	29727	0.15	0.05	L1FLnI_7q35o	AY291315.1_SARS-CoV-1_FFM1
2649	2663	10951	10937	15	15	100	3362	29727	0.45	0.05	HERV3_7q34c	AY291315.1_SARS-CoV-1_FFM1
577	591	10955	10969	15	15	100	10128	29727	0.15	0.05	L1FLnI_1p22.3k	AY291315.1_SARS-CoV-1_FFM1
7907	7922	10957	10942	16	16	100	10557	29727	0.15	0.05	L1FLnI_Xq21.32q	AY291315.1_SARS-CoV-1_FFM1
3186	3200	10959	10973	15	15	100	11371	29727	0.13	0.05	L1FLnI_1p13.1d	AY291315.1_SARS-CoV-1_FFM1
1465	1480	10964	10979	16	16	100	8914	29727	0.18	0.05	L1FLnI_Xq11.2ga	AY291315.1_SARS-CoV-1_FFM1
359	378	10964	10945	20	20	95	654	29727	3.06	0.07	MER101_Xp22.13	AY291315.1_SARS-CoV-1_FFM1
3007	3024	10973	10956	18	18	100	10141	29727	0.18	0.06	L1FLnI_5q33.2h	AY291315.1_SARS-CoV-1_FFM1
5083	5098	10979	10964	16	16	100	9480	29727	0.17	0.05	L1FLnI_Xq11.2ha	AY291315.1_SARS-CoV-1_FFM1
1908	1922	10980	10994	15	15	100	4372	29727	0.34	0.05	HERVL74_7q21.11c	AY291315.1_SARS-CoV-1_FFM1
806	820	10987	10973	15	15	100	10433	29727	0.14	0.05	L1FLnI_2p22.3c	AY291315.1_SARS-CoV-1_FFM1
2580	2594	10993	11007	15	15	100	10469	29727	0.14	0.05	L1FLnI_2p22.3j	AY291315.1_SARS-CoV-1_FFM1
47	61	10995	11009	15	15	100	10140	29727	0.15	0.05	L1FLnI_7p21.1x	AY291315.1_SARS-CoV-1_FFM1
3077	3092	10996	10981	16	16	100	10033	29727	0.16	0.05	L1FLnI_Xq13.3na	AY291315.1_SARS-CoV-1_FFM1
4983	4997	10997	10983	15	15	100	9712	29727	0.15	0.05	L1FLnI_1q32.2i	AY291315.1_SARS-CoV-1_FFM1
8224	8239	11000	10985	16	16	100	9320	29727	0.17	0.05	L1FLnI_Xp11.22ka	AY291315.1_SARS-CoV-1_FFM1
1188	1202	11001	11015	15	15	100	9750	29727	0.15	0.05	L1FLnI_18q21.2a	AY291315.1_SARS-CoV-1_FFM1
2631	2645	11002	11016	15	15	100	8529	29727	0.18	0.05	L1FLnI_12p12.3h	AY291315.1_SARS-CoV-1_FFM1
1128	1143	11005	10990	16	16	100	2175	29727	0.74	0.05	ERV316A3_3q25.32a	AY291315.1_SARS-CoV-1_FFM1
669	683	11009	10995	15	15	100	10011	29727	0.15	0.05	L1FLnI_Xq21.33wa	AY291315.1_SARS-CoV-1_FFM1
1280	1294	11012	11026	15	15	100	10217	29727	0.15	0.05	L1FLnI_2q34x	AY291315.1_SARS-CoV-1_FFM1
5606	5620	11012	10998	15	15	100	8540	29727	0.18	0.05	L1FLnI_5p14.3h	AY291315.1_SARS-CoV-1_FFM1
398	416	11014	10996	19	19	94.74	8864	29727	0.21	0.06	L1FLnI_11q24.2i	AY291315.1_SARS-CoV-1_FFM1
1495	1511	11017	11033	17	17	100	10162	29727	0.17	0.06	L1FLnI_8q24.21s	AY291315.1_SARS-CoV-1_FFM1
2201	2216	11032	11017	16	16	100	4238	29727	0.38	0.05	ERV316A3_6p22.3e	AY291315.1_SARS-CoV-1_FFM1
849	873	11049	11025	25	25	92	2685	29727	0.93	0.08	ERVLE_16q22.3b	AY291315.1_SARS-CoV-1_FFM1
9252	9266	11062	11048	15	15	100	10820	29727	0.14	0.05	L1FLnI_4q34.2b	AY291315.1_SARS-CoV-1_FFM1
3725	3739	11079	11065	15	15	100	8625	29727	0.17	0.05	L1FLnI_Xq21.33c	AY291315.1_SARS-CoV-1_FFM1
2519	2534	11112	11127	16	16	100	10290	29727	0.16	0.05	L1FLnI_5q21.3j	AY291315.1_SARS-CoV-1_FFM1
1036	1050	11114	11100	15	15	100	10134	29727	0.15	0.05	L1FLnI_Xq13.3g	AY291315.1_SARS-CoV-1_FFM1
1720	1735	11122	11137	16	16	100	3668	29727	0.44	0.05	HERVL18_4q22.1	AY291315.1_SARS-CoV-1_FFM1
8541	8556	11123	11108	16	16	100	8608	29727	0.19	0.05	L1FLnI_14q31.3r	AY291315.1_SARS-CoV-1_FFM1
928	942	11124	11110	15	15	100	1004	29727	1.49	0.05	ERVLE_4q21.23c	AY291315.1_SARS-CoV-1_FFM1
9564	9579	11133	11148	16	16	100	10018	29727	0.16	0.05	L1FLnI_10q25.1ha	AY291315.1_SARS-CoV-1_FFM1
556	570	11142	11156	15	15	100	10132	29727	0.15	0.05	L1FLnI_3q13.11m	AY291315.1_SARS-CoV-1_FFM1
6447	6462	11157	11142	16	16	100	10448	29727	0.15	0.05	L1FLnI_Xq21.31qa	AY291315.1_SARS-CoV-1_FFM1
2433	2447	11158	11172	15	15	100	10492	29727	0.14	0.05	L1FLnI_5q13.3r	AY291315.1_SARS-CoV-1_FFM1
7007	7022	11164	11149	16	16	100	8500	29727	0.19	0.05	L1FLnI_15q21.2l	AY291315.1_SARS-CoV-1_FFM1
8851	8867	11166	11150	17	17	100	10662	29727	0.16	0.06	L1FLnI_1q42.2c	AY291315.1_SARS-CoV-1_FFM1
2854	2872	11171	11153	19	19	94.74	10004	29727	0.19	0.06	L1FLnI_2q31.3f	AY291315.1_SARS-CoV-1_FFM1
3222	3236	11216	11202	15	15	100	10125	29727	0.15	0.05	L1FLnI_11q14.2y	AY291315.1_SARS-CoV-1_FFM1
639	653	11227	11241	15	15	100	1090	29727	1.38	0.05	HML1_14q21.2	AY291315.1_SARS-CoV-1_FFM1
455	469	11229	11215	15	15	100	1943	29727	0.77	0.05	ERVLE_15q26.2e	AY291315.1_SARS-CoV-1_FFM1
9153	9167	11234	11220	15	15	100	10211	29727	0.15	0.05	L1FLnI_Xq11.2ba	AY291315.1_SARS-CoV-1_FFM1
1684	1698	11245	11259	15	15	100	3242	29727	0.46	0.05	HERVL_13q31.3a	AY291315.1_SARS-CoV-1_FFM1
7469	7483	11248	11234	15	15	100	11690	29727	0.13	0.05	L1FLnI_9q21.13j	AY291315.1_SARS-CoV-1_FFM1
2156	2170	11252	11266	15	15	100	10191	29727	0.15	0.05	L1FLnI_Xp22.31f	AY291315.1_SARS-CoV-1_FFM1
3299	3314	11256	11271	16	16	100	10126	29727	0.16	0.05	L1FLnI_13q21.32k	AY291315.1_SARS-CoV-1_FFM1
5144	5158	11256	11242	15	15	100	9794	29727	0.15	0.05	L1FLnI_5q15v	AY291315.1_SARS-CoV-1_FFM1
112	128	11260	11276	17	17	100	10532	29727	0.16	0.06	L1FLnI_17q12c	AY291315.1_SARS-CoV-1_FFM1
10671	10685	11261	11247	15	15	100	11053	29727	0.14	0.05	L1FLnI_13q21.1t	AY291315.1_SARS-CoV-1_FFM1
9676	9691	11267	11252	16	16	100	10105	29727	0.16	0.05	L1FLnI_8q23.1e	AY291315.1_SARS-CoV-1_FFM1
587	603	11269	11253	17	17	100	10142	29727	0.17	0.06	L1FLnI_8q11.23i	AY291315.1_SARS-CoV-1_FFM1
1446	1461	11274	11259	16	16	100	9456	29727	0.17	0.05	L1FLnI_11p15.2p	AY291315.1_SARS-CoV-1_FFM1
6375	6390	11275	11260	16	16	100	8968	29727	0.18	0.05	L1FLnI_Xq13.3y	AY291315.1_SARS-CoV-1_FFM1
3144	3158	11281	11267	15	15	100	3457	29727	0.43	0.05	ERV316A3_5p12c	AY291315.1_SARS-CoV-1_FFM1
834	848	11283	11269	15	15	100	10132	29727	0.15	0.05	L1FLnI_15q14s	AY291315.1_SARS-CoV-1_FFM1
312	326	11285	11271	15	15	100	10148	29727	0.15	0.05	L1FLnI_10p12.31s	AY291315.1_SARS-CoV-1_FFM1
3788	3802	11286	11272	15	15	100	4540	29727	0.33	0.05	HERVL_5p13.1a	AY291315.1_SARS-CoV-1_FFM1
4328	4342	11289	11303	15	15	100	8904	29727	0.17	0.05	L1FLnI_7q35g	AY291315.1_SARS-CoV-1_FFM1
6111	6125	11319	11305	15	15	100	11367	29727	0.13	0.05	L1FLnI_Xq21.33ua	AY291315.1_SARS-CoV-1_FFM1
2827	2841	11320	11334	15	15	100	3959	29727	0.38	0.05	ERVL_Yp11.2d	AY291315.1_SARS-CoV-1_FFM1
5233	5248	11322	11337	16	16	100	10626	29727	0.15	0.05	L1FLnI_1q23.3k	AY291315.1_SARS-CoV-1_FFM1
437	451	11326	11340	15	15	100	999	29727	1.5	0.05	ERV316A3_3q27.3a	AY291315.1_SARS-CoV-1_FFM1
68	82	11329	11315	15	15	100	3299	29727	0.45	0.05	LTR57_Xq26.3	AY291315.1_SARS-CoV-1_FFM1
6257	6271	11334	11320	15	15	100	10009	29727	0.15	0.05	L1FLnI_Yp11.2lb	AY291315.1_SARS-CoV-1_FFM1
275	294	11337	11356	20	20	95	10112	29727	0.2	0.07	L1FLnI_2q22.1b	AY291315.1_SARS-CoV-1_FFM1
250	264	11345	11359	15	15	100	10138	29727	0.15	0.05	L1FLnI_4q22.1ha	AY291315.1_SARS-CoV-1_FFM1
2319	2333	11346	11360	15	15	100	8968	29727	0.17	0.05	L1FLnI_Xq13.3y	AY291315.1_SARS-CoV-1_FFM1
4321	4339	11347	11329	19	19	100	8724	29727	0.22	0.06	L1FLnI_8q13.2d	AY291315.1_SARS-CoV-1_FFM1
10138	10152	11349	11363	15	15	100	10168	29727	0.15	0.05	L1FLnI_5q13.3o	AY291315.1_SARS-CoV-1_FFM1
9666	9680	11353	11367	15	15	100	10132	29727	0.15	0.05	L1FLnI_14q31.3ba	AY291315.1_SARS-CoV-1_FFM1
8880	8896	11357	11341	17	17	100	9930	29727	0.17	0.06	L1FLnI_Yq11.21z	AY291315.1_SARS-CoV-1_FFM1
2277	2292	11375	11390	16	16	100	5032	29727	0.32	0.05	HML5_8p23.2b	AY291315.1_SARS-CoV-1_FFM1
3332	3346	11387	11373	15	15	100	10008	29727	0.15	0.05	L1FLnI_5p15.32c	AY291315.1_SARS-CoV-1_FFM1
3577	3592	11388	11403	16	16	100	5930	29727	0.27	0.05	HERVL_18q22.1b	AY291315.1_SARS-CoV-1_FFM1
9706	9720	11389	11375	15	15	100	10024	29727	0.15	0.05	L1FLnI_13q21.32i	AY291315.1_SARS-CoV-1_FFM1
2530	2544	11392	11378	15	15	100	5174	29727	0.29	0.05	HERVL_8q22.1a	AY291315.1_SARS-CoV-1_FFM1
839	854	11393	11408	16	16	100	5111	29727	0.31	0.05	HML5_8p23.2a	AY291315.1_SARS-CoV-1_FFM1
2409	2423	11397	11383	15	15	100	9455	29727	0.16	0.05	L1FLnI_Xq25m	AY291315.1_SARS-CoV-1_FFM1
6458	6472	11398	11384	15	15	100	8549	29727	0.18	0.05	HERVE_8p12b	AY291315.1_SARS-CoV-1_FFM1
1599	1614	11405	11420	16	16	100	10148	29727	0.16	0.05	L1FLnI_13q21.32c	AY291315.1_SARS-CoV-1_FFM1
2344	2369	11416	11391	26	26	92.59	2600	29727	1	0.09	HERVL74_13q21.1	AY291315.1_SARS-CoV-1_FFM1
1703	1717	11419	11405	15	15	100	8823	29727	0.17	0.05	L1FLnI_13q21.32m	AY291315.1_SARS-CoV-1_FFM1
1545	1563	11430	11412	19	19	94.74	10030	29727	0.19	0.06	L1FLnI_17q24.3d	AY291315.1_SARS-CoV-1_FFM1
63	77	11445	11459	15	15	100	9476	29727	0.16	0.05	L1FLnI_Xp11.21yb	AY291315.1_SARS-CoV-1_FFM1
5010	5024	11452	11438	15	15	100	9321	29727	0.16	0.05	L1FLnI_3q11.2s	AY291315.1_SARS-CoV-1_FFM1
9720	9734	11457	11443	15	15	100	10095	29727	0.15	0.05	L1FLnI_3q23u	AY291315.1_SARS-CoV-1_FFM1
3237	3251	11457	11471	15	15	100	10136	29727	0.15	0.05	L1FLnI_4q28.2e	AY291315.1_SARS-CoV-1_FFM1
5443	5457	11459	11445	15	15	100	9017	29727	0.17	0.05	L1FLnI_Xp11.21zb	AY291315.1_SARS-CoV-1_FFM1
515	529	11461	11475	15	15	100	10130	29727	0.15	0.05	L1FLnI_11p12na	AY291315.1_SARS-CoV-1_FFM1
5716	5732	11462	11446	17	17	100	10130	29727	0.17	0.06	L1FLnI_Xq22.1b	AY291315.1_SARS-CoV-1_FFM1
9670	9685	11468	11483	16	16	100	10033	29727	0.16	0.05	L1FLnI_5q34k	AY291315.1_SARS-CoV-1_FFM1
1403	1418	11470	11485	16	16	100	10028	29727	0.16	0.05	L1FLnI_8q24.22n	AY291315.1_SARS-CoV-1_FFM1
1462	1476	11472	11486	15	15	100	9006	29727	0.17	0.05	L1FLnI_4q33d	AY291315.1_SARS-CoV-1_FFM1
8152	8166	11473	11487	15	15	100	10114	29727	0.15	0.05	L1FLnI_8q24.3f	AY291315.1_SARS-CoV-1_FFM1
1899	1913	11476	11490	15	15	100	9957	29727	0.15	0.05	L1FLnI_4q28.1ba	AY291315.1_SARS-CoV-1_FFM1
1428	1442	11479	11493	15	15	100	8969	29727	0.17	0.05	L1FLnI_2p23.2b	AY291315.1_SARS-CoV-1_FFM1
9030	9046	11483	11467	17	17	100	9901	29727	0.17	0.06	L1FLnI_4q23k	AY291315.1_SARS-CoV-1_FFM1
2878	2893	11484	11469	16	16	100	10138	29727	0.16	0.05	L1FLnI_3q25.33c	AY291315.1_SARS-CoV-1_FFM1
1955	1970	11485	11470	16	16	100	10117	29727	0.16	0.05	L1FLnI_4q12q	AY291315.1_SARS-CoV-1_FFM1
3032	3048	11487	11471	17	17	100	10476	29727	0.16	0.06	L1FLnI_6q13e	AY291315.1_SARS-CoV-1_FFM1
3570	3585	11489	11474	16	16	100	8591	29727	0.19	0.05	L1FLnI_10q21.1ia	AY291315.1_SARS-CoV-1_FFM1
1954	1974	11490	11470	21	21	95.24	10381	29727	0.2	0.07	L1FLnI_Xq26.3aa	AY291315.1_SARS-CoV-1_FFM1
4924	4940	11491	11507	17	17	100	5213	29727	0.33	0.06	ERVLE_1p35.3c	AY291315.1_SARS-CoV-1_FFM1
1876	1891	11492	11477	16	16	100	10072	29727	0.16	0.05	L1FLnI_18q21.2n	AY291315.1_SARS-CoV-1_FFM1
1876	1890	11495	11509	15	15	100	9601	29727	0.16	0.05	L1FLnI_7q21.11ua	AY291315.1_SARS-CoV-1_FFM1
6015	6029	11505	11491	15	15	100	7201	29727	0.21	0.05	HERVK11_12q21.31	AY291315.1_SARS-CoV-1_FFM1
4798	4812	11509	11495	15	15	100	10324	29727	0.15	0.05	L1FLnI_10q21.1b	AY291315.1_SARS-CoV-1_FFM1
2965	2979	11509	11523	15	15	100	9298	29727	0.16	0.05	L1FLnI_5q31.1l	AY291315.1_SARS-CoV-1_FFM1
155	170	11511	11526	16	16	100	731	29727	2.19	0.05	ERVLE_3p11.2a	AY291315.1_SARS-CoV-1_FFM1
365	380	11511	11496	16	16	100	10145	29727	0.16	0.05	L1FLnI_8p21.2f	AY291315.1_SARS-CoV-1_FFM1
98	113	11516	11501	16	16	100	2186	29727	0.73	0.05	ERVLE_7q31.1c	AY291315.1_SARS-CoV-1_FFM1
798	830	11529	11498	33	32	87.88	9528	29727	0.35	0.11	L1FLnI_21q21.1da	AY291315.1_SARS-CoV-1_FFM1
687	701	11539	11525	15	15	100	10003	29727	0.15	0.05	L1FLnI_6q14.1b	AY291315.1_SARS-CoV-1_FFM1
82	101	11540	11522	20	19	95	2434	29727	0.82	0.06	ERV316A3_2p22.3h	AY291315.1_SARS-CoV-1_FFM1
8221	8235	11542	11528	15	15	100	10094	29727	0.15	0.05	L1FLnI_6q22.1b	AY291315.1_SARS-CoV-1_FFM1
3262	3276	11550	11564	15	15	100	10151	29727	0.15	0.05	L1FLnI_1q31.3i	AY291315.1_SARS-CoV-1_FFM1
8015	8030	11552	11537	16	16	100	9606	29727	0.17	0.05	L1FLnI_12p12.3w	AY291315.1_SARS-CoV-1_FFM1
1929	1946	11555	11572	18	18	100	8632	29727	0.21	0.06	L1FLnI_7q21.3i	AY291315.1_SARS-CoV-1_FFM1
4126	4146	11556	11537	21	20	95.24	8718	29727	0.24	0.07	L1FLnI_5q23.2l	AY291315.1_SARS-CoV-1_FFM1
1087	1101	11558	11544	15	15	100	1295	29727	1.16	0.05	MER101_4p15.1	AY291315.1_SARS-CoV-1_FFM1
1280	1294	11563	11577	15	15	100	9694	29727	0.15	0.05	L1FLnI_3q28g	AY291315.1_SARS-CoV-1_FFM1
850	864	11573	11559	15	15	100	8836	29727	0.17	0.05	L1FLnI_5p15.31k	AY291315.1_SARS-CoV-1_FFM1
716	731	11582	11567	16	16	100	3483	29727	0.46	0.05	ERV316A3_5p13.3e	AY291315.1_SARS-CoV-1_FFM1
17	32	11590	11575	16	16	100	1230	29727	1.3	0.05	ERV316A3_12p11.23c	AY291315.1_SARS-CoV-1_FFM1
1919	1934	11594	11579	16	16	100	10026	29727	0.16	0.05	L1FLnI_1p11.2f	AY291315.1_SARS-CoV-1_FFM1
783	798	11596	11581	16	16	100	970	29727	1.65	0.05	ERVLB4_1p31.3	AY291315.1_SARS-CoV-1_FFM1
6131	6146	11607	11622	16	16	100	6559	29727	0.24	0.05	HERVH48_16p11.1	AY291315.1_SARS-CoV-1_FFM1
3467	3481	11615	11601	15	15	100	9028	29727	0.17	0.05	L1FLnI_8q23.3o	AY291315.1_SARS-CoV-1_FFM1
1617	1631	11616	11630	15	15	100	10193	29727	0.15	0.05	L1FLnI_8q11.21s	AY291315.1_SARS-CoV-1_FFM1
1672	1686	11630	11616	15	15	100	10141	29727	0.15	0.05	L1FLnI_5q33.2h	AY291315.1_SARS-CoV-1_FFM1
1719	1734	11632	11647	16	16	100	10023	29727	0.16	0.05	L1FLnI_2p16.1aa	AY291315.1_SARS-CoV-1_FFM1
3180	3194	11636	11622	15	15	100	9225	29727	0.16	0.05	L1FLnI_Xp11.21e	AY291315.1_SARS-CoV-1_FFM1
622	636	11645	11631	15	15	100	3471	29727	0.43	0.05	HERVH_12p13.31b	AY291315.1_SARS-CoV-1_FFM1
1214	1229	11647	11632	16	16	100	2400	29727	0.67	0.05	ERVLE_2p16.1b	AY291315.1_SARS-CoV-1_FFM1
5310	5324	11649	11635	15	15	100	10444	29727	0.14	0.05	L1FLnI_18q22.1m	AY291315.1_SARS-CoV-1_FFM1
1957	1971	11652	11666	15	15	100	5001	29727	0.3	0.05	MER61_5q23.1	AY291315.1_SARS-CoV-1_FFM1
2374	2388	11660	11646	15	15	100	10026	29727	0.15	0.05	L1FLnI_9q21.13q	AY291315.1_SARS-CoV-1_FFM1
5355	5370	11667	11682	16	16	100	10144	29727	0.16	0.05	L1FLnI_Yp11.2gb	AY291315.1_SARS-CoV-1_FFM1
461	475	11670	11656	15	15	100	5103	29727	0.29	0.05	PRIMA41_2q35	AY291315.1_SARS-CoV-1_FFM1
4223	4238	11678	11663	16	16	100	6431	29727	0.25	0.05	HERV3_3q13.2	AY291315.1_SARS-CoV-1_FFM1
4227	4241	11681	11667	15	15	100	6103	29727	0.25	0.05	HUERSP3B_7p21.3	AY291315.1_SARS-CoV-1_FFM1
508	522	11706	11720	15	15	100	8517	29727	0.18	0.05	L1FLnI_11q22.1c	AY291315.1_SARS-CoV-1_FFM1
7673	7688	11715	11700	16	16	100	9581	29727	0.17	0.05	L1FLnI_5q23.1ha	AY291315.1_SARS-CoV-1_FFM1
2126	2140	11716	11730	15	15	100	5197	29727	0.29	0.05	ERVLB4_6q22.31c	AY291315.1_SARS-CoV-1_FFM1
53	67	11719	11733	15	15	100	9350	29727	0.16	0.05	L1FLnI_11q25j	AY291315.1_SARS-CoV-1_FFM1
321	336	11720	11705	16	16	100	10141	29727	0.16	0.05	L1FLnI_8q13.3w	AY291315.1_SARS-CoV-1_FFM1
4986	5000	11721	11707	15	15	100	6070	29727	0.25	0.05	HML3_12q13.13	AY291315.1_SARS-CoV-1_FFM1
2379	2393	11736	11722	15	15	100	9936	29727	0.15	0.05	L1FLnI_14q24.3a	AY291315.1_SARS-CoV-1_FFM1
1039	1054	11746	11761	16	16	100	1210	29727	1.32	0.05	ERV316A3_22q11.1d	AY291315.1_SARS-CoV-1_FFM1
767	782	11755	11770	16	16	100	827	29727	1.93	0.05	ERVLE_7q32.2b	AY291315.1_SARS-CoV-1_FFM1
9792	9806	11758	11772	15	15	100	10106	29727	0.15	0.05	L1FLnI_3p14.1aa	AY291315.1_SARS-CoV-1_FFM1
1056	1070	11783	11769	15	15	100	1096	29727	1.37	0.05	ERVLE_13q31.1q	AY291315.1_SARS-CoV-1_FFM1
1168	1182	11808	11822	15	15	100	7067	29727	0.21	0.05	HML3_19q13.41a	AY291315.1_SARS-CoV-1_FFM1
1137	1151	11814	11800	15	15	100	1997	29727	0.75	0.05	ERVLE_7q31.31a	AY291315.1_SARS-CoV-1_FFM1
184	198	11822	11836	15	15	100	3111	29727	0.48	0.05	PRIMA4_Xq23	AY291315.1_SARS-CoV-1_FFM1
1248	1262	11833	11819	15	15	100	6414	29727	0.23	0.05	HML6_Xp11.21	AY291315.1_SARS-CoV-1_FFM1
3285	3299	11854	11868	15	15	100	3422	29727	0.44	0.05	HERVL_5q14.3e	AY291315.1_SARS-CoV-1_FFM1
1361	1375	11856	11870	15	15	100	2494	29727	0.6	0.05	ERV316A3_7p14.3	AY291315.1_SARS-CoV-1_FFM1
2870	2885	11857	11842	16	16	100	9043	29727	0.18	0.05	L1FLnI_6q24.2f	AY291315.1_SARS-CoV-1_FFM1
2387	2401	11858	11844	15	15	100	8757	29727	0.17	0.05	L1FLnI_Yq11.223z	AY291315.1_SARS-CoV-1_FFM1
570	584	11860	11874	15	15	100	8641	29727	0.17	0.05	L1FLnI_8q21.12	AY291315.1_SARS-CoV-1_FFM1
326	341	11865	11880	16	16	100	2644	29727	0.61	0.05	HERVFRD_10p11.22b	AY291315.1_SARS-CoV-1_FFM1
3003	3017	11865	11851	15	15	100	8934	29727	0.17	0.05	L1FLnI_Xp22.2e	AY291315.1_SARS-CoV-1_FFM1
1832	1846	11874	11860	15	15	100	10166	29727	0.15	0.05	L1FLnI_Xp22.12r	AY291315.1_SARS-CoV-1_FFM1
2303	2317	11878	11892	15	15	100	8983	29727	0.17	0.05	L1FLnI_16q21ba	AY291315.1_SARS-CoV-1_FFM1
8806	8820	11879	11893	15	15	100	10994	29727	0.14	0.05	L1FLnI_11q22.1t	AY291315.1_SARS-CoV-1_FFM1
1660	1675	11892	11877	16	16	100	2326	29727	0.69	0.05	ERV316A3_13q14.3b	AY291315.1_SARS-CoV-1_FFM1
5913	5927	11895	11881	15	15	100	9391	29727	0.16	0.05	L1FLnI_Yq11.221c	AY291315.1_SARS-CoV-1_FFM1
2382	2398	11899	11915	17	17	100	3500	29727	0.49	0.06	ERV316A3_12q21.33f	AY291315.1_SARS-CoV-1_FFM1
4593	4607	11903	11889	15	15	100	6476	29727	0.23	0.05	HERVFRD_12q14.1	AY291315.1_SARS-CoV-1_FFM1
9979	9993	11905	11891	15	15	100	10415	29727	0.14	0.05	L1FLnI_Xq21.1ke	AY291315.1_SARS-CoV-1_FFM1
146	160	11913	11899	15	15	100	9977	29727	0.15	0.05	L1FLnI_Xp11.21rb	AY291315.1_SARS-CoV-1_FFM1
433	447	11920	11934	15	15	100	10008	29727	0.15	0.05	L1FLnI_19q13.2j	AY291315.1_SARS-CoV-1_FFM1
5775	5789	11922	11936	15	15	100	9732	29727	0.15	0.05	L1FLnI_Xp21.1j	AY291315.1_SARS-CoV-1_FFM1
9796	9811	11934	11949	16	16	100	10032	29727	0.16	0.05	L1FLnI_3p21.31f	AY291315.1_SARS-CoV-1_FFM1
427	441	11936	11922	15	15	100	11167	29727	0.13	0.05	L1FLnI_2p12oa	AY291315.1_SARS-CoV-1_FFM1
1242	1256	11938	11924	15	15	100	3128	29727	0.48	0.05	HERVFRD_20q11.23b	AY291315.1_SARS-CoV-1_FFM1
2196	2210	11940	11926	15	15	100	3783	29727	0.4	0.05	MER101_8q24.3a	AY291315.1_SARS-CoV-1_FFM1
3473	3488	11943	11958	16	16	100	5442	29727	0.29	0.05	MER4_5p13.1	AY291315.1_SARS-CoV-1_FFM1
234	248	11944	11930	15	15	100	10135	29727	0.15	0.05	L1FLnI_Xq22.1oa	AY291315.1_SARS-CoV-1_FFM1
1199	1213	11945	11959	15	15	100	7565	29727	0.2	0.05	MER4_1q24.1b	AY291315.1_SARS-CoV-1_FFM1
7841	7855	11946	11932	15	15	100	10147	29727	0.15	0.05	L1FLnI_3q13.2m	AY291315.1_SARS-CoV-1_FFM1
8570	8584	11949	11935	15	15	100	10088	29727	0.15	0.05	L1FLnI_1q24.3e	AY291315.1_SARS-CoV-1_FFM1
9714	9728	11956	11942	15	15	100	10140	29727	0.15	0.05	L1FLnI_12q14.1b	AY291315.1_SARS-CoV-1_FFM1
2155	2169	11958	11972	15	15	100	5076	29727	0.3	0.05	ERVL_11q25	AY291315.1_SARS-CoV-1_FFM1
2448	2462	11959	11945	15	15	100	10006	29727	0.15	0.05	L1FLnI_Xq13.3x	AY291315.1_SARS-CoV-1_FFM1
829	843	11961	11947	15	15	100	10853	29727	0.14	0.05	L1FLnI_1p31.1z	AY291315.1_SARS-CoV-1_FFM1
1700	1714	11962	11948	15	15	100	10013	29727	0.15	0.05	L1FLnI_Yp11.2ha	AY291315.1_SARS-CoV-1_FFM1
153	167	11969	11955	15	15	100	1740	29727	0.86	0.05	ERVLE_7p14.1c	AY291315.1_SARS-CoV-1_FFM1
2274	2288	11980	11966	15	15	100	10143	29727	0.15	0.05	L1FLnI_4p15.33g	AY291315.1_SARS-CoV-1_FFM1
141	155	11983	11969	15	15	100	1979	29727	0.76	0.05	ERVLE_5q34b	AY291315.1_SARS-CoV-1_FFM1
466	481	11985	11970	16	16	100	1695	29727	0.94	0.05	ERVLE_11p12b	AY291315.1_SARS-CoV-1_FFM1
3281	3295	12009	12023	15	15	100	6597	29727	0.23	0.05	HERVL18_4q21.1	AY291315.1_SARS-CoV-1_FFM1
5384	5399	12012	12027	16	16	100	9729	29727	0.16	0.05	L1FLnI_11q12.3i	AY291315.1_SARS-CoV-1_FFM1
363	380	12018	12035	18	18	100	9785	29727	0.18	0.06	L1FLnI_2q32.2e	AY291315.1_SARS-CoV-1_FFM1
2787	2802	12021	12036	16	16	100	10017	29727	0.16	0.05	L1FLnI_18q12.2i	AY291315.1_SARS-CoV-1_FFM1
290	304	12026	12040	15	15	100	10027	29727	0.15	0.05	L1FLnI_7p21.2q	AY291315.1_SARS-CoV-1_FFM1
2019	2035	12040	12024	17	17	100	10120	29727	0.17	0.06	L1FLnI_8p11.21b	AY291315.1_SARS-CoV-1_FFM1
2564	2578	12043	12057	15	15	100	9499	29727	0.16	0.05	L1FLnI_7q21.11b	AY291315.1_SARS-CoV-1_FFM1
8499	8514	12047	12032	16	16	100	9450	29727	0.17	0.05	L1FLnI_4q21.21x	AY291315.1_SARS-CoV-1_FFM1
5240	5255	12066	12081	16	16	100	5385	29727	0.3	0.05	LTR57_8q11.23	AY291315.1_SARS-CoV-1_FFM1
2354	2368	12084	12070	15	15	100	4824	29727	0.31	0.05	ERVLB4_2q13a	AY291315.1_SARS-CoV-1_FFM1
540	559	12085	12066	20	20	95	2347	29727	0.85	0.07	ERV316A3_8p22g	AY291315.1_SARS-CoV-1_FFM1
1514	1529	12091	12106	16	16	100	3882	29727	0.41	0.05	ERVL_10q21.2	AY291315.1_SARS-CoV-1_FFM1
623	638	12096	12111	16	16	100	10459	29727	0.15	0.05	L1FLnI_13q14.11l	AY291315.1_SARS-CoV-1_FFM1
2007	2025	12097	12116	19	20	95	4263	29727	0.45	0.07	MER4_11q21e	AY291315.1_SARS-CoV-1_FFM1
521	535	12104	12118	15	15	100	9128	29727	0.16	0.05	L1FLnI_4q27i	AY291315.1_SARS-CoV-1_FFM1
444	460	12121	12137	17	17	100	9352	29727	0.18	0.06	L1FLnI_11q13.5c	AY291315.1_SARS-CoV-1_FFM1
4233	4247	12124	12138	15	15	100	4251	29727	0.35	0.05	HUERSP3B_16p11.2a	AY291315.1_SARS-CoV-1_FFM1
566	583	12125	12142	18	18	100	9814	29727	0.18	0.06	L1FLnI_13q31.1m	AY291315.1_SARS-CoV-1_FFM1
730	744	12133	12119	15	15	100	3224	29727	0.47	0.05	ERV316A3_3p21.1b	AY291315.1_SARS-CoV-1_FFM1
1978	1993	12135	12150	16	16	100	9397	29727	0.17	0.05	L1FLnI_6q14.3p	AY291315.1_SARS-CoV-1_FFM1
6278	6297	12137	12156	20	20	95	8735	29727	0.23	0.07	L1FLnI_Yq11.223ia	AY291315.1_SARS-CoV-1_FFM1
2982	3000	12139	12157	19	19	94.74	10136	29727	0.19	0.06	L1FLnI_15q22.2d	AY291315.1_SARS-CoV-1_FFM1
1492	1507	12141	12126	16	16	100	3957	29727	0.4	0.05	MER101_11p14.3	AY291315.1_SARS-CoV-1_FFM1
911	925	12142	12128	15	15	100	3762	29727	0.4	0.05	MER101_14q32.33	AY291315.1_SARS-CoV-1_FFM1
7503	7518	12147	12132	16	16	100	9214	29727	0.17	0.05	L1FLnI_6q12ka	AY291315.1_SARS-CoV-1_FFM1
2813	2829	12151	12135	17	17	100	8763	29727	0.19	0.06	L1FLnI_13q31.3c	AY291315.1_SARS-CoV-1_FFM1
519	534	12152	12137	16	16	100	9616	29727	0.17	0.05	L1FLnI_18q21.1a	AY291315.1_SARS-CoV-1_FFM1
3450	3465	12154	12139	16	16	100	10100	29727	0.16	0.05	L1FLnI_2p15c	AY291315.1_SARS-CoV-1_FFM1
4092	4107	12156	12141	16	16	100	9340	29727	0.17	0.05	L1FLnI_Xp22.12o	AY291315.1_SARS-CoV-1_FFM1
3081	3095	12160	12146	15	15	100	10057	29727	0.15	0.05	L1FLnI_3p21.1f	AY291315.1_SARS-CoV-1_FFM1
741	755	12170	12156	15	15	100	10150	29727	0.15	0.05	L1FLnI_2q32.2h	AY291315.1_SARS-CoV-1_FFM1
414	428	12178	12164	15	15	100	10407	29727	0.14	0.05	L1FLnI_15q13.3a	AY291315.1_SARS-CoV-1_FFM1
1574	1588	12199	12213	15	15	100	5552	29727	0.27	0.05	ERV316A3_3p12.2f	AY291315.1_SARS-CoV-1_FFM1
1127	1141	12201	12215	15	15	100	10023	29727	0.15	0.05	L1FLnI_2q36.3t	AY291315.1_SARS-CoV-1_FFM1
2965	2980	12223	12238	16	16	100	10150	29727	0.16	0.05	L1FLnI_Xq22.3y	AY291315.1_SARS-CoV-1_FFM1
1976	1990	12231	12217	15	15	100	9093	29727	0.16	0.05	L1FLnI_5q21.1p	AY291315.1_SARS-CoV-1_FFM1
98	112	12239	12225	15	15	100	8832	29727	0.17	0.05	L1FLnI_13q21.1a	AY291315.1_SARS-CoV-1_FFM1
2746	2760	12240	12254	15	15	100	3577	29727	0.42	0.05	ERV316A3_2q22.3d	AY291315.1_SARS-CoV-1_FFM1
1999	2013	12242	12256	15	15	100	7129	29727	0.21	0.05	HML6_1p21.1a	AY291315.1_SARS-CoV-1_FFM1
338	352	12248	12262	15	15	100	8733	29727	0.17	0.05	L1FLnI_9p24.2n	AY291315.1_SARS-CoV-1_FFM1
105	119	12249	12235	15	15	100	1097	29727	1.37	0.05	ERVLB4_5p15.33a	AY291315.1_SARS-CoV-1_FFM1
4813	4827	12251	12265	15	15	100	8577	29727	0.17	0.05	L1FLnI_17p13.1c	AY291315.1_SARS-CoV-1_FFM1
7467	7481	12254	12268	15	15	100	8959	29727	0.17	0.05	L1FLnI_4p15.2j	AY291315.1_SARS-CoV-1_FFM1
1221	1235	12261	12275	15	15	100	1931	29727	0.78	0.05	ERV316A3_6q16.1b	AY291315.1_SARS-CoV-1_FFM1
329	343	12289	12275	15	15	100	10019	29727	0.15	0.05	L1FLnI_8q13.2i	AY291315.1_SARS-CoV-1_FFM1
3051	3065	12290	12276	15	15	100	10025	29727	0.15	0.05	L1FLnI_4q24ka	AY291315.1_SARS-CoV-1_FFM1
3313	3327	12293	12279	15	15	100	9101	29727	0.16	0.05	L1FLnI_2q24.1f	AY291315.1_SARS-CoV-1_FFM1
5508	5522	12298	12284	15	15	100	6391	29727	0.23	0.05	HERVH_Xq23k	AY291315.1_SARS-CoV-1_FFM1
3557	3571	12312	12298	15	15	100	5684	29727	0.26	0.05	HERVH_7q31.31c	AY291315.1_SARS-CoV-1_FFM1
561	575	12312	12326	15	15	100	10147	29727	0.15	0.05	L1FLnI_11p15.3h	AY291315.1_SARS-CoV-1_FFM1
565	579	12322	12336	15	15	100	2164	29727	0.69	0.05	ERV316A3_8q23.1b	AY291315.1_SARS-CoV-1_FFM1
8860	8874	12327	12313	15	15	100	11363	29727	0.13	0.05	L1FLnI_14q21.2g	AY291315.1_SARS-CoV-1_FFM1
6397	6411	12328	12314	15	15	100	9334	29727	0.16	0.05	L1FLnI_Xq21.31ab	AY291315.1_SARS-CoV-1_FFM1
381	395	12331	12345	15	15	100	9185	29727	0.16	0.05	L1FLnI_2q24.2t	AY291315.1_SARS-CoV-1_FFM1
1379	1394	12350	12335	16	16	100	4748	29727	0.34	0.05	ERV316A3_Xq25d	AY291315.1_SARS-CoV-1_FFM1
3861	3882	12357	12379	22	23	91.3	9787	29727	0.22	0.08	L1FLnI_5q15p	AY291315.1_SARS-CoV-1_FFM1
333	347	12361	12375	15	15	100	9655	29727	0.16	0.05	L1FLnI_3q22.3u	AY291315.1_SARS-CoV-1_FFM1
1083	1097	12363	12377	15	15	100	1488	29727	1.01	0.05	ERVLE_2q14.3c	AY291315.1_SARS-CoV-1_FFM1
3348	3362	12368	12354	15	15	100	10259	29727	0.15	0.05	L1FLnI_1q31.1e	AY291315.1_SARS-CoV-1_FFM1
532	546	12370	12384	15	15	100	8917	29727	0.17	0.05	L1FLnI_3p12.3n	AY291315.1_SARS-CoV-1_FFM1
849	863	12372	12386	15	15	100	3131	29727	0.48	0.05	HERVL18_4q24b	AY291315.1_SARS-CoV-1_FFM1
932	946	12381	12395	15	15	100	10180	29727	0.15	0.05	L1FLnI_2q37.1a	AY291315.1_SARS-CoV-1_FFM1
813	827	12397	12411	15	15	100	9414	29727	0.16	0.05	L1FLnI_17p12b	AY291315.1_SARS-CoV-1_FFM1
873	887	12407	12421	15	15	100	1798	29727	0.83	0.05	ERVLE_21q21.1e	AY291315.1_SARS-CoV-1_FFM1
70	84	12408	12422	15	15	100	10155	29727	0.15	0.05	L1FLnI_19q13.12c	AY291315.1_SARS-CoV-1_FFM1
8487	8501	12416	12402	15	15	100	8838	29727	0.17	0.05	L1FLnI_17p13.1a	AY291315.1_SARS-CoV-1_FFM1
5180	5194	12419	12433	15	15	100	10322	29727	0.15	0.05	L1FLnI_1q23.3a	AY291315.1_SARS-CoV-1_FFM1
6406	6420	12431	12445	15	15	100	8625	29727	0.17	0.05	L1FLnI_Xq21.33c	AY291315.1_SARS-CoV-1_FFM1
3143	3157	12435	12449	15	15	100	8890	29727	0.17	0.05	L1FLnI_10q21.2f	AY291315.1_SARS-CoV-1_FFM1
2431	2445	12436	12450	15	15	100	11780	29727	0.13	0.05	L1FLnI_5p15.31s	AY291315.1_SARS-CoV-1_FFM1
5921	5935	12437	12451	15	15	100	9230	29727	0.16	0.05	L1FLnI_11p14.3t	AY291315.1_SARS-CoV-1_FFM1
7815	7829	12450	12436	15	15	100	10131	29727	0.15	0.05	L1FLnI_5q22.3f	AY291315.1_SARS-CoV-1_FFM1
9971	9985	12458	12472	15	15	100	10150	29727	0.15	0.05	L1FLnI_4q31.22i	AY291315.1_SARS-CoV-1_FFM1
10003	10017	12461	12475	15	15	100	10023	29727	0.15	0.05	L1FLnI_5q11.1n	AY291315.1_SARS-CoV-1_FFM1
9719	9733	12462	12476	15	15	100	10043	29727	0.15	0.05	L1FLnI_14q21.1wa	AY291315.1_SARS-CoV-1_FFM1
95	109	12470	12484	15	15	100	9801	29727	0.15	0.05	L1FLnI_10q26.2d	AY291315.1_SARS-CoV-1_FFM1
313	327	12488	12502	15	15	100	3342	29727	0.45	0.05	MER4B_10q23.1a	AY291315.1_SARS-CoV-1_FFM1
574	588	12504	12490	15	15	100	1391	29727	1.08	0.05	ERVLE_6q23.2b	AY291315.1_SARS-CoV-1_FFM1
7907	7922	12511	12526	16	16	100	9226	29727	0.17	0.05	L1FLnI_Xq21.32b	AY291315.1_SARS-CoV-1_FFM1
2539	2553	12544	12530	15	15	100	6771	29727	0.22	0.05	HARLEQUIN_1q42.13a	AY291315.1_SARS-CoV-1_FFM1
4573	4587	12547	12561	15	15	100	9504	29727	0.16	0.05	L1FLnI_7q35e	AY291315.1_SARS-CoV-1_FFM1
3361	3375	12560	12574	15	15	100	10148	29727	0.15	0.05	L1FLnI_7q31.1a	AY291315.1_SARS-CoV-1_FFM1
4149	4163	12562	12548	15	15	100	9605	29727	0.16	0.05	L1FLnI_2q22.3r	AY291315.1_SARS-CoV-1_FFM1
4266	4280	12563	12549	15	15	100	8969	29727	0.17	0.05	L1FLnI_2p23.2b	AY291315.1_SARS-CoV-1_FFM1
3638	3652	12572	12558	15	15	100	10219	29727	0.15	0.05	L1FLnI_11q22.3d	AY291315.1_SARS-CoV-1_FFM1
1806	1820	12581	12595	15	15	100	9465	29727	0.16	0.05	L1FLnI_8q12.3d	AY291315.1_SARS-CoV-1_FFM1
2477	2492	12582	12567	16	16	100	3997	29727	0.4	0.05	MER4_3q13.11	AY291315.1_SARS-CoV-1_FFM1
1545	1559	12593	12607	15	15	100	4060	29727	0.37	0.05	MER101_2q14.1a	AY291315.1_SARS-CoV-1_FFM1
3996	4010	12595	12581	15	15	100	4439	29727	0.34	0.05	HUERSP3B_Yq11.223	AY291315.1_SARS-CoV-1_FFM1
3217	3235	12597	12615	19	19	100	10140	29727	0.19	0.06	L1FLnI_9p22.3p	AY291315.1_SARS-CoV-1_FFM1
3383	3397	12598	12584	15	15	100	9942	29727	0.15	0.05	L1FLnI_8q22.1a	AY291315.1_SARS-CoV-1_FFM1
1590	1605	12602	12617	16	16	100	9152	29727	0.17	0.05	L1FLnI_1q42.12h	AY291315.1_SARS-CoV-1_FFM1
1798	1812	12608	12622	15	15	100	10287	29727	0.15	0.05	L1FLnI_10q25.1m	AY291315.1_SARS-CoV-1_FFM1
2382	2396	12614	12628	15	15	100	10024	29727	0.15	0.05	L1FLnI_15q26.3a	AY291315.1_SARS-CoV-1_FFM1
1582	1597	12621	12606	16	16	100	9167	29727	0.17	0.05	L1FLnI_Xq22.3za	AY291315.1_SARS-CoV-1_FFM1
3241	3255	12622	12636	15	15	100	10131	29727	0.15	0.05	L1FLnI_11q14.3t	AY291315.1_SARS-CoV-1_FFM1
5691	5705	12623	12637	15	15	100	8559	29727	0.18	0.05	L1FLnI_2q37.1l	AY291315.1_SARS-CoV-1_FFM1
7682	7696	12665	12679	15	15	100	10454	29727	0.14	0.05	L1FLnI_15q13.3d	AY291315.1_SARS-CoV-1_FFM1
2889	2908	12668	12687	20	20	100	9080	29727	0.22	0.07	L1FLnI_Yq11.223aa	AY291315.1_SARS-CoV-1_FFM1
2348	2362	12690	12704	15	15	100	9334	29727	0.16	0.05	L1FLnI_7q21.13g	AY291315.1_SARS-CoV-1_FFM1
617	632	12693	12678	16	16	100	1531	29727	1.05	0.05	HERVL_Xp11.3a	AY291315.1_SARS-CoV-1_FFM1
1001	1016	12693	12708	16	16	100	9092	29727	0.18	0.05	L1FLnI_12q12bb	AY291315.1_SARS-CoV-1_FFM1
2469	2483	12709	12695	15	15	100	10152	29727	0.15	0.05	L1FLnI_7q22.2a	AY291315.1_SARS-CoV-1_FFM1
365	379	12726	12740	15	15	100	8763	29727	0.17	0.05	L1FLnI_15q21.3ma	AY291315.1_SARS-CoV-1_FFM1
4688	4702	12743	12757	15	15	100	9417	29727	0.16	0.05	L1FLnI_6q21ca	AY291315.1_SARS-CoV-1_FFM1
5057	5071	12777	12763	15	15	100	6123	29727	0.24	0.05	HERVH_9q21.2	AY291315.1_SARS-CoV-1_FFM1
1762	1780	12801	12819	19	19	94.74	10116	29727	0.19	0.06	L1FLnI_Xq23t	AY291315.1_SARS-CoV-1_FFM1
778	794	12806	12822	17	17	100	2635	29727	0.65	0.06	ERVLB4_4q26c	AY291315.1_SARS-CoV-1_FFM1
7823	7837	12812	12798	15	15	100	8847	29727	0.17	0.05	L1FLnI_13q21.2c	AY291315.1_SARS-CoV-1_FFM1
3465	3480	12819	12804	16	16	100	10027	29727	0.16	0.05	L1FLnI_1q31.2j	AY291315.1_SARS-CoV-1_FFM1
831	847	12830	12846	17	17	100	10151	29727	0.17	0.06	L1FLnI_11p11.2u	AY291315.1_SARS-CoV-1_FFM1
649	663	12835	12821	15	15	100	1371	29727	1.09	0.05	HUERSP1_15q24.1	AY291315.1_SARS-CoV-1_FFM1
8286	8301	12846	12831	16	16	100	8626	29727	0.19	0.05	L1FLnI_Xp11.21g	AY291315.1_SARS-CoV-1_FFM1
9909	9924	12847	12832	16	16	100	10482	29727	0.15	0.05	L1FLnI_5q23.3d	AY291315.1_SARS-CoV-1_FFM1
3814	3829	12849	12864	16	16	100	9069	29727	0.18	0.05	L1FLnI_8q21.13ca	AY291315.1_SARS-CoV-1_FFM1
314	329	12850	12865	16	16	100	10000	29727	0.16	0.05	L1FLnI_10q24.1b	AY291315.1_SARS-CoV-1_FFM1
4601	4617	12852	12868	17	17	100	8838	29727	0.19	0.06	L1FLnI_17p13.1a	AY291315.1_SARS-CoV-1_FFM1
74	88	12854	12840	15	15	100	1413	29727	1.06	0.05	ERVLB4_Xq25d	AY291315.1_SARS-CoV-1_FFM1
2012	2026	12858	12844	15	15	100	2402	29727	0.62	0.05	ERVLB4_2q24.1a	AY291315.1_SARS-CoV-1_FFM1
378	395	12863	12880	18	18	100	8046	29727	0.22	0.06	L1FLI_13q12.3	AY291315.1_SARS-CoV-1_FFM1
6675	6695	12864	12883	21	20	95.24	8590	29727	0.24	0.07	L1FLnI_11q24.2o	AY291315.1_SARS-CoV-1_FFM1
6046	6066	12864	12843	21	22	95.45	10492	29727	0.2	0.07	L1FLnI_14q31.3da	AY291315.1_SARS-CoV-1_FFM1
206	220	12876	12862	15	15	100	3664	29727	0.41	0.05	MER101_3q26.31	AY291315.1_SARS-CoV-1_FFM1
4414	4429	12879	12894	16	16	100	8803	29727	0.18	0.05	L1FLnI_2p22.3f	AY291315.1_SARS-CoV-1_FFM1
3348	3362	12881	12895	15	15	100	10441	29727	0.14	0.05	L1FLnI_3q26.33h	AY291315.1_SARS-CoV-1_FFM1
2999	3014	12884	12899	16	16	100	10106	29727	0.16	0.05	L1FLnI_3p25.1i	AY291315.1_SARS-CoV-1_FFM1
7050	7064	12886	12900	15	15	100	8705	29727	0.17	0.05	L1FLnI_6q14.1h	AY291315.1_SARS-CoV-1_FFM1
315	331	12888	12872	17	17	100	3099	29727	0.55	0.06	ERVLB4_2q12.1b	AY291315.1_SARS-CoV-1_FFM1
4748	4764	12889	12905	17	17	100	8969	29727	0.19	0.06	L1FLnI_2p23.2b	AY291315.1_SARS-CoV-1_FFM1
5232	5246	12895	12909	15	15	100	8757	29727	0.17	0.05	L1FLnI_Yq11.223z	AY291315.1_SARS-CoV-1_FFM1
8527	8541	12896	12910	15	15	100	8579	29727	0.17	0.05	L1FLnI_Xp11.21ma	AY291315.1_SARS-CoV-1_FFM1
[truncated: 49,937 more rows]

## Sheet: nucmer_results_18bp
[S1]	[E1]	[S2]	[E2]	[LEN 1]	[LEN 2]	[% IDY]	[LEN R]	[LEN Q]	[COV R]	[COV Q]	[REFERENCE ID - RE database]	[QUERY ID (VIRUS)]
636	653	3485	3502	18	18	100.00	4454	29727	0.40	0.06	ERV316A3_19q12e	AY291315.1_SARS-CoV-1_FFM1
331	348	13330	13347	18	18	100.00	1534	29727	2017-01-01	0.06	ERV316A3_2p25.3d	AY291315.1_SARS-CoV-1_FFM1
1283	1301	18142	18124	19	19	100.00	3623	29727	0.52	0.06	ERV316A3_Xq28a	AY291315.1_SARS-CoV-1_FFM1
1920	1938	4169	4151	19	19	100.00	3299	29727	0.58	0.06	ERVLB4_10p11.22b	AY291315.1_SARS-CoV-1_FFM1
606	623	16597	16614	18	18	100.00	2886	29727	0.62	0.06	ERVLB4_10q21.3d	AY291315.1_SARS-CoV-1_FFM1
1955	1972	25215	25198	18	18	100.00	5590	29727	0.32	0.06	ERVLB4_5q23.2b	AY291315.1_SARS-CoV-1_FFM1
1233	1250	1578	1561	18	18	100.00	4502	29727	0.40	0.06	ERVLE_11q22.3a	AY291315.1_SARS-CoV-1_FFM1
292	309	16217	16234	18	18	100.00	1935	29727	0.93	0.06	ERVLE_3p21.31a	AY291315.1_SARS-CoV-1_FFM1
579	597	3004	2986	19	19	100.00	3011	29727	0.63	0.06	ERVLE_5q14.3c	AY291315.1_SARS-CoV-1_FFM1
1767	1784	26063	26046	18	18	100.00	2886	29727	0.62	0.06	ERVLE_7p21.2	AY291315.1_SARS-CoV-1_FFM1
1106	1123	24798	24781	18	18	100.00	2532	29727	0.71	0.06	ERVLE_8q23.2c	AY291315.1_SARS-CoV-1_FFM1
810	827	28888	28871	18	18	100.00	1907	29727	0.94	0.06	HERV4_19q13.43a	AY291315.1_SARS-CoV-1_FFM1
4911	4928	18435	18452	18	18	100.00	6267	29727	0.29	0.06	HERVL18_21q21.2	AY291315.1_SARS-CoV-1_FFM1
3759	3776	21139	21156	18	18	100.00	4095	29727	0.44	0.06	HERVL40_14q24.3	AY291315.1_SARS-CoV-1_FFM1
871	888	3629	3612	18	18	100.00	2083	29727	0.86	0.06	HERVL40_7q31.1a	AY291315.1_SARS-CoV-1_FFM1
259	276	17	34	18	18	100.00	3453	29727	0.52	0.06	HERVW_6q22.1	AY291315.1_SARS-CoV-1_FFM1
3662	3679	15448	15431	18	18	100.00	6345	29727	0.28	0.06	HML5_Yq11.221b	AY291315.1_SARS-CoV-1_FFM1
378	395	12863	12880	18	18	100.00	8046	29727	0.22	0.06	L1FLI_13q12.3	AY291315.1_SARS-CoV-1_FFM1
7822	7840	21511	21493	19	19	100.00	8046	29727	0.24	0.06	L1FLI_4p15.31	AY291315.1_SARS-CoV-1_FFM1
9651	9668	22515	22532	18	18	100.00	10151	29727	0.18	0.06	L1FLnI_10q23.1oa	AY291315.1_SARS-CoV-1_FFM1
6243	6261	19229	19211	19	19	100.00	9550	29727	0.20	0.06	L1FLnI_11p11.2b	AY291315.1_SARS-CoV-1_FFM1
3081	3098	22728	22745	18	18	100.00	9178	29727	0.20	0.06	L1FLnI_11p15.4k	AY291315.1_SARS-CoV-1_FFM1
8696	8714	14880	14898	19	19	100.00	10442	29727	0.18	0.06	L1FLnI_11q14.1e	AY291315.1_SARS-CoV-1_FFM1
1072	1089	18375	18358	18	18	100.00	10479	29727	0.17	0.06	L1FLnI_12q14.1a	AY291315.1_SARS-CoV-1_FFM1
434	451	7835	7818	18	18	100.00	10014	29727	0.18	0.06	L1FLnI_12q21.31e	AY291315.1_SARS-CoV-1_FFM1
2810	2828	8905	8923	19	19	100.00	9661	29727	0.20	0.06	L1FLnI_12q22i	AY291315.1_SARS-CoV-1_FFM1
1769	1786	6273	6256	18	18	100.00	9523	29727	0.19	0.06	L1FLnI_12q23.3v	AY291315.1_SARS-CoV-1_FFM1
566	583	12125	12142	18	18	100.00	9814	29727	0.18	0.06	L1FLnI_13q31.1m	AY291315.1_SARS-CoV-1_FFM1
615	632	5533	5516	18	18	100.00	10033	29727	0.18	0.06	L1FLnI_14q13.3a	AY291315.1_SARS-CoV-1_FFM1
1007	1024	20828	20845	18	18	100.00	9599	29727	0.19	0.06	L1FLnI_14q23.3f	AY291315.1_SARS-CoV-1_FFM1
9748	9765	29669	29686	18	18	100.00	10166	29727	0.18	0.06	L1FLnI_15q21.2q	AY291315.1_SARS-CoV-1_FFM1
2424	2442	29667	29685	19	19	100.00	9543	29727	0.20	0.06	L1FLnI_16p12.3c	AY291315.1_SARS-CoV-1_FFM1
7036	7057	23939	23918	22	22	95.45	9977	29727	0.22	0.07	L1FLnI_17q22k	AY291315.1_SARS-CoV-1_FFM1
10713	10731	29223	29205	19	19	100.00	11971	29727	0.16	0.06	L1FLnI_18q12.1z	AY291315.1_SARS-CoV-1_FFM1
1369	1386	22052	22069	18	18	100.00	10151	29727	0.18	0.06	L1FLnI_19p13.2a	AY291315.1_SARS-CoV-1_FFM1
9540	9557	21013	20996	18	18	100.00	10504	29727	0.17	0.06	L1FLnI_1p12d	AY291315.1_SARS-CoV-1_FFM1
2961	2979	20433	20451	19	19	100.00	10125	29727	0.19	0.06	L1FLnI_1p33n	AY291315.1_SARS-CoV-1_FFM1
615	634	29697	29716	20	20	100.00	8909	29727	0.22	0.07	L1FLnI_1q31.3c	AY291315.1_SARS-CoV-1_FFM1
6173	6190	28877	28860	18	18	100.00	10940	29727	0.16	0.06	L1FLnI_20p12.1b	AY291315.1_SARS-CoV-1_FFM1
1732	1749	1691	1708	18	18	100.00	9990	29727	0.18	0.06	L1FLnI_20p12.2e	AY291315.1_SARS-CoV-1_FFM1
3154	3187	17288	17258	34	31	88.24	10016	29727	0.34	0.10	L1FLnI_21q21.1m	AY291315.1_SARS-CoV-1_FFM1
2149	2166	22145	22128	18	18	100.00	8954	29727	0.20	0.06	L1FLnI_2p13.2d	AY291315.1_SARS-CoV-1_FFM1
565	584	1578	1597	20	20	100.00	10138	29727	0.20	0.07	L1FLnI_2p13.2e	AY291315.1_SARS-CoV-1_FFM1
6902	6920	21410	21392	19	19	100.00	11610	29727	0.16	0.06	L1FLnI_2p22.1j	AY291315.1_SARS-CoV-1_FFM1
2009	2026	14094	14077	18	18	100.00	11632	29727	0.15	0.06	L1FLnI_2p24.1n	AY291315.1_SARS-CoV-1_FFM1
5776	5793	24877	24894	18	18	100.00	8819	29727	0.20	0.06	L1FLnI_2p24.2a	AY291315.1_SARS-CoV-1_FFM1
1041	1063	22556	22578	23	23	95.65	10133	29727	0.23	0.08	L1FLnI_2q31.2g	AY291315.1_SARS-CoV-1_FFM1
1140	1157	26994	27011	18	18	100.00	10377	29727	0.17	0.06	L1FLnI_2q32.2d	AY291315.1_SARS-CoV-1_FFM1
363	380	12018	12035	18	18	100.00	9785	29727	0.18	0.06	L1FLnI_2q32.2e	AY291315.1_SARS-CoV-1_FFM1
632	658	27624	27650	27	27	92.59	10112	29727	0.27	0.09	L1FLnI_2q33.1l	AY291315.1_SARS-CoV-1_FFM1
4604	4621	21407	21390	18	18	100.00	9321	29727	0.19	0.06	L1FLnI_3q11.2s	AY291315.1_SARS-CoV-1_FFM1
1810	1827	13683	13666	18	18	100.00	10651	29727	0.17	0.06	L1FLnI_3q22.1z	AY291315.1_SARS-CoV-1_FFM1
620	637	3197	3214	18	18	100.00	10175	29727	0.18	0.06	L1FLnI_3q22.2f	AY291315.1_SARS-CoV-1_FFM1
2909	2928	21515	21496	20	20	100.00	10187	29727	0.20	0.07	L1FLnI_3q22.3m	AY291315.1_SARS-CoV-1_FFM1
2822	2839	24932	24915	18	18	100.00	10154	29727	0.18	0.06	L1FLnI_3q24c	AY291315.1_SARS-CoV-1_FFM1
1721	1738	1129	1146	18	18	100.00	10014	29727	0.18	0.06	L1FLnI_3q25.32l	AY291315.1_SARS-CoV-1_FFM1
27	48	21499	21520	22	22	95.45	10481	29727	0.21	0.07	L1FLnI_4p13e	AY291315.1_SARS-CoV-1_FFM1
3192	3210	5152	5170	19	19	100.00	8959	29727	0.21	0.06	L1FLnI_4p15.2j	AY291315.1_SARS-CoV-1_FFM1
2642	2660	5170	5152	19	19	100.00	10496	29727	0.18	0.06	L1FLnI_4p15.2k	AY291315.1_SARS-CoV-1_FFM1
2781	2798	8261	8244	18	18	100.00	10581	29727	0.17	0.06	L1FLnI_4q13.1ta	AY291315.1_SARS-CoV-1_FFM1
721	738	9580	9597	18	18	100.00	10142	29727	0.18	0.06	L1FLnI_4q13.2f	AY291315.1_SARS-CoV-1_FFM1
1086	1103	3607	3590	18	18	100.00	10242	29727	0.18	0.06	L1FLnI_4q22.3v	AY291315.1_SARS-CoV-1_FFM1
2338	2355	29686	29669	18	18	100.00	10147	29727	0.18	0.06	L1FLnI_4q26ra	AY291315.1_SARS-CoV-1_FFM1
7886	7903	27811	27794	18	18	100.00	9133	29727	0.20	0.06	L1FLnI_4q28.3d	AY291315.1_SARS-CoV-1_FFM1
1802	1819	5884	5901	18	18	100.00	10354	29727	0.17	0.06	L1FLnI_4q31.21y	AY291315.1_SARS-CoV-1_FFM1
14	32	16301	16283	19	19	100.00	8614	29727	0.22	0.06	L1FLnI_4q31.23h	AY291315.1_SARS-CoV-1_FFM1
1050	1068	21513	21495	19	19	100.00	8971	29727	0.21	0.06	L1FLnI_4q32.1ja	AY291315.1_SARS-CoV-1_FFM1
6633	6651	24728	24710	19	19	100.00	10118	29727	0.19	0.06	L1FLnI_4q32.3b	AY291315.1_SARS-CoV-1_FFM1
7491	7509	24027	24045	19	19	100.00	9918	29727	0.19	0.06	L1FLnI_4q34.1b	AY291315.1_SARS-CoV-1_FFM1
8247	8266	22527	22508	20	20	100.00	8642	29727	0.23	0.07	L1FLnI_5p12o	AY291315.1_SARS-CoV-1_FFM1
9787	9805	14897	14879	19	19	100.00	10115	29727	0.19	0.06	L1FLnI_5p15.2b	AY291315.1_SARS-CoV-1_FFM1
8362	8380	27814	27796	19	19	100.00	9208	29727	0.21	0.06	L1FLnI_5q11.2l	AY291315.1_SARS-CoV-1_FFM1
1449	1468	15256	15275	20	20	100.00	10393	29727	0.19	0.07	L1FLnI_5q11.2v	AY291315.1_SARS-CoV-1_FFM1
10089	10107	28089	28107	19	19	100.00	10113	29727	0.19	0.06	L1FLnI_5q12.1n	AY291315.1_SARS-CoV-1_FFM1
1449	1466	1194	1177	18	18	100.00	10195	29727	0.18	0.06	L1FLnI_5q21.3l	AY291315.1_SARS-CoV-1_FFM1
754	778	2199	2223	25	25	96.00	9118	29727	0.27	0.08	L1FLnI_5q23.1v	AY291315.1_SARS-CoV-1_FFM1
6409	6426	16025	16042	18	18	100.00	9438	29727	0.19	0.06	L1FLnI_5q23.3n	AY291315.1_SARS-CoV-1_FFM1
1483	1500	18671	18654	18	18	100.00	10405	29727	0.17	0.06	L1FLnI_5q31.1k	AY291315.1_SARS-CoV-1_FFM1
3007	3024	10973	10956	18	18	100.00	10141	29727	0.18	0.06	L1FLnI_5q33.2h	AY291315.1_SARS-CoV-1_FFM1
3265	3282	22302	22285	18	18	100.00	9961	29727	0.18	0.06	L1FLnI_6p12.3d	AY291315.1_SARS-CoV-1_FFM1
6458	6475	15495	15478	18	18	100.00	10785	29727	0.17	0.06	L1FLnI_6q12l	AY291315.1_SARS-CoV-1_FFM1
370	389	1113	1094	20	20	100.00	9193	29727	0.22	0.07	L1FLnI_6q12q	AY291315.1_SARS-CoV-1_FFM1
9432	9449	26426	26443	18	18	100.00	10601	29727	0.17	0.06	L1FLnI_6q14.2g	AY291315.1_SARS-CoV-1_FFM1
6872	6889	29228	29245	18	18	100.00	9903	29727	0.18	0.06	L1FLnI_7p21.2k	AY291315.1_SARS-CoV-1_FFM1
1421	1438	13608	13625	18	18	100.00	8685	29727	0.21	0.06	L1FLnI_7p21.3r	AY291315.1_SARS-CoV-1_FFM1
212	230	21516	21498	19	19	100.00	10023	29727	0.19	0.06	L1FLnI_7q21.2i	AY291315.1_SARS-CoV-1_FFM1
1929	1946	11555	11572	18	18	100.00	8632	29727	0.21	0.06	L1FLnI_7q21.3i	AY291315.1_SARS-CoV-1_FFM1
7231	7254	24027	24050	24	24	95.83	9669	29727	0.25	0.08	L1FLnI_7q31.1d	AY291315.1_SARS-CoV-1_FFM1
3862	3879	9297	9314	18	18	100.00	8518	29727	0.21	0.06	L1FLnI_7q31.2m	AY291315.1_SARS-CoV-1_FFM1
1366	1391	23115	23140	26	26	92.31	8637	29727	0.30	0.09	L1FLnI_8p22d	AY291315.1_SARS-CoV-1_FFM1
5913	5930	26301	26318	18	18	100.00	8637	29727	0.21	0.06	L1FLnI_8p22d	AY291315.1_SARS-CoV-1_FFM1
4321	4339	11347	11329	19	19	100.00	8724	29727	0.22	0.06	L1FLnI_8q13.2d	AY291315.1_SARS-CoV-1_FFM1
2381	2399	3329	3311	19	19	100.00	8941	29727	0.21	0.06	L1FLnI_8q24.11b	AY291315.1_SARS-CoV-1_FFM1
8235	8258	15274	15251	24	24	100.00	9041	29727	0.27	0.08	L1FLnI_8q24.13g	AY291315.1_SARS-CoV-1_FFM1
3217	3235	12597	12615	19	19	100.00	10140	29727	0.19	0.06	L1FLnI_9p22.3p	AY291315.1_SARS-CoV-1_FFM1
7886	7905	734	753	20	20	100.00	9967	29727	0.20	0.07	L1FLnI_9p23v	AY291315.1_SARS-CoV-1_FFM1
2118	2136	5550	5532	19	19	100.00	9745	29727	0.19	0.06	L1FLnI_9p24.1h	AY291315.1_SARS-CoV-1_FFM1
3146	3163	22795	22812	18	18	100.00	9704	29727	0.19	0.06	L1FLnI_9p24.3l	AY291315.1_SARS-CoV-1_FFM1
1600	1617	23810	23793	18	18	100.00	9342	29727	0.19	0.06	L1FLnI_9q21.13b	AY291315.1_SARS-CoV-1_FFM1
9701	9718	7215	7198	18	18	100.00	9960	29727	0.18	0.06	L1FLnI_9q21.13g	AY291315.1_SARS-CoV-1_FFM1
3474	3492	22992	23010	19	19	100.00	9511	29727	0.20	0.06	L1FLnI_9q21.2c	AY291315.1_SARS-CoV-1_FFM1
3140	3157	4020	4037	18	18	100.00	10135	29727	0.18	0.06	L1FLnI_9q21.2e	AY291315.1_SARS-CoV-1_FFM1
6862	6879	24347	24330	18	18	100.00	9619	29727	0.19	0.06	L1FLnI_Xq21.1pa	AY291315.1_SARS-CoV-1_FFM1
7201	7218	2298	2315	18	18	100.00	8503	29727	0.21	0.06	L1FLnI_Xq21.1re	AY291315.1_SARS-CoV-1_FFM1
2540	2557	26620	26603	18	18	100.00	10624	29727	0.17	0.06	L1FLnI_Xq21.1se	AY291315.1_SARS-CoV-1_FFM1
674	693	3203	3184	20	20	100.00	10126	29727	0.20	0.07	L1FLnI_Xq22.2a	AY291315.1_SARS-CoV-1_FFM1
3306	3323	9811	9794	18	18	100.00	10014	29727	0.18	0.06	L1FLnI_Xq23va	AY291315.1_SARS-CoV-1_FFM1
827	844	15731	15714	18	18	100.00	10365	29727	0.17	0.06	L1FLnI_Xq25dc	AY291315.1_SARS-CoV-1_FFM1
797	814	26166	26183	18	18	100.00	11802	29727	0.15	0.06	L1FLnI_Xq25f	AY291315.1_SARS-CoV-1_FFM1
3349	3366	5453	5470	18	18	100.00	11678	29727	0.15	0.06	L1FLnI_Xq26.1i	AY291315.1_SARS-CoV-1_FFM1
9559	9577	4366	4348	19	19	100.00	9834	29727	0.19	0.06	L1FLnI_Xq27.3j	AY291315.1_SARS-CoV-1_FFM1
6821	6838	25724	25707	18	18	100.00	10121	29727	0.18	0.06	L1FLnI_Yp11.2ya	AY291315.1_SARS-CoV-1_FFM1
3399	3416	3759	3776	18	18	100.00	10003	29727	0.18	0.06	L1FLnI_Yq11.21p	AY291315.1_SARS-CoV-1_FFM1
1081	1098	22174	22191	18	18	100.00	10118	29727	0.18	0.06	L1FLnI_Yq11.222aa	AY291315.1_SARS-CoV-1_FFM1
4772	4789	24792	24775	18	18	100.00	10699	29727	0.17	0.06	L1FLnI_Yq11.222i	AY291315.1_SARS-CoV-1_FFM1
2889	2908	12668	12687	20	20	100.00	9080	29727	0.22	0.07	L1FLnI_Yq11.223aa	AY291315.1_SARS-CoV-1_FFM1
134	153	17141	17122	20	20	100.00	1018	29727	1996-01-01	0.07	MER101_2q14.1c	AY291315.1_SARS-CoV-1_FFM1
2412	2429	21027	21010	18	18	100.00	3063	29727	0.59	0.06	MER101_5q11.2b	AY291315.1_SARS-CoV-1_FFM1
1253	1270	24773	24756	18	18	100.00	1453	29727	2024-01-01	0.06	MER4B_2p12a	AY291315.1_SARS-CoV-1_FFM1
1425	1442	24587	24604	18	18	100.00	3379	29727	0.53	0.06	MER4B_Xq27.3b	AY291315.1_SARS-CoV-1_FFM1
934	951	19304	19287	18	18	100.00	3726	29727	0.48	0.06	MER61_17q22b	AY291315.1_SARS-CoV-1_FFM1
7930	7947	15268	15285	18	18	100.00	8073	29727	0.22	0.06	MER61_18q12.3b	AY291315.1_SARS-CoV-1_FFM1
1897	1914	28152	28169	18	18	100.00	3265	30738	0.55	0.06	ERV316A3_10p14b	AY391777.1_OC43
182	199	5022	5039	18	18	100.00	1422	30738	2027-01-01	0.06	ERV316A3_12q21.32c	AY391777.1_OC43
1227	1244	9246	9229	18	18	100.00	1541	30738	2017-01-01	0.06	ERV316A3_13q13.3b	AY391777.1_OC43
428	454	26983	27008	27	26	92.59	1467	30738	1984-01-01	0.08	ERV316A3_4q28.3n	AY391777.1_OC43
3326	3343	14096	14113	18	18	100.00	4508	30738	0.40	0.06	ERV316A3_7q21.11d	AY391777.1_OC43
239	256	30517	30534	18	18	100.00	1440	30738	2025-01-01	0.06	ERV316A3_8p11.21	AY391777.1_OC43
326	343	14722	14705	18	18	100.00	1343	30738	1934-01-01	0.06	ERV316A3_9q21.31c	AY391777.1_OC43
1681	1698	27849	27832	18	18	100.00	4959	30738	0.36	0.06	ERVLB4_9q33.3b	AY391777.1_OC43
1923	1941	9283	9301	19	19	100.00	3778	30738	0.50	0.06	ERVLE_6q14.3d	AY391777.1_OC43
324	342	10119	10101	19	19	100.00	600	30738	2017-03-01	0.06	ERVLE_7q11.22f	AY391777.1_OC43
53	71	13950	13932	19	19	100.00	880	30738	2016-02-01	0.06	ERVLE_8p21.3d	AY391777.1_OC43
97	114	17992	17975	18	18	100.00	1551	30738	2016-01-01	0.06	ERVLE_8q22.1b	AY391777.1_OC43
4759	4776	19132	19115	18	18	100.00	8349	30738	0.22	0.06	HERVFRD_6p24.2	AY391777.1_OC43
2726	2745	5795	5814	20	20	100.00	4566	30738	0.44	0.07	HERVIP10F_2q14.1	AY391777.1_OC43
5749	5766	24919	24902	18	18	100.00	6843	30738	0.26	0.06	HERVL_Xq21.33d	AY391777.1_OC43
6461	6479	27368	27350	19	19	100.00	7655	30738	0.25	0.06	HERVS71_Yq11.21	AY391777.1_OC43
414	432	10923	10905	19	19	100.00	5614	30738	0.34	0.06	HML3_1q32.3a	AY391777.1_OC43
291	308	8480	8497	18	18	100.00	4430	30738	0.41	0.06	HUERSP1_12q24.33	AY391777.1_OC43
1617	1634	18994	19011	18	18	100.00	9057	30738	0.20	0.06	HUERSP3B_4q28.3	AY391777.1_OC43
6830	6847	6631	6648	18	18	100.00	7553	30738	0.24	0.06	HUERSP3_5q22.3b	AY391777.1_OC43
707	725	6768	6750	19	19	100.00	7358	30738	0.26	0.06	L1FLI_3q22.1	AY391777.1_OC43
1513	1530	18415	18398	18	18	100.00	10175	30738	0.18	0.06	L1FLnI_10p13f	AY391777.1_OC43
5996	6017	30433	30454	22	22	95.45	9161	30738	0.24	0.07	L1FLnI_10q21.1ra	AY391777.1_OC43
2444	2461	22246	22263	18	18	100.00	8800	30738	0.20	0.06	L1FLnI_10q21.1ua	AY391777.1_OC43
2177	2194	9586	9603	18	18	100.00	10151	30738	0.18	0.06	L1FLnI_10q23.1oa	AY391777.1_OC43
6277	6294	12079	12096	18	18	100.00	10600	30738	0.17	0.06	L1FLnI_11p13p	AY391777.1_OC43
2051	2070	2842	2823	20	20	100.00	8527	30738	0.23	0.07	L1FLnI_11p15.2t	AY391777.1_OC43
8616	8633	6879	6862	18	18	100.00	9206	30738	0.20	0.06	L1FLnI_11q22.3k	AY391777.1_OC43
4612	4629	10526	10509	18	18	100.00	9993	30738	0.18	0.06	L1FLnI_12q14.1la	AY391777.1_OC43
1257	1277	8115	8095	21	21	100.00	10158	30738	0.21	0.07	L1FLnI_12q21.31a	AY391777.1_OC43
2465	2483	29200	29218	19	19	100.00	10069	30738	0.19	0.06	L1FLnI_12q21.31h	AY391777.1_OC43
8696	8713	1893	1876	18	18	100.00	10730	30738	0.17	0.06	L1FLnI_12q21.32h	AY391777.1_OC43
808	825	3484	3501	18	18	100.00	9473	30738	0.19	0.06	L1FLnI_12q21.32s	AY391777.1_OC43
3089	3106	29850	29867	18	18	100.00	10442	30738	0.17	0.06	L1FLnI_12q23.1n	AY391777.1_OC43
3346	3367	18934	18955	22	22	95.45	10024	30738	0.22	0.07	L1FLnI_13q13.3m	AY391777.1_OC43
6709	6726	19003	18986	18	18	100.00	8705	30738	0.21	0.06	L1FLnI_13q13.3p	AY391777.1_OC43
396	413	4924	4941	18	18	100.00	10470	30738	0.17	0.06	L1FLnI_13q13.3v	AY391777.1_OC43
983	1000	13741	13758	18	18	100.00	8612	30738	0.21	0.06	L1FLnI_13q14.3g	AY391777.1_OC43
8643	8664	5702	5723	22	22	95.45	10394	30738	0.21	0.07	L1FLnI_13q21.1g	AY391777.1_OC43
10039	10056	14536	14519	18	18	100.00	10144	30738	0.18	0.06	L1FLnI_14q11.2k	AY391777.1_OC43
8097	8115	6431	6413	19	19	100.00	10411	30738	0.18	0.06	L1FLnI_14q12ab	AY391777.1_OC43
1159	1176	11275	11258	18	18	100.00	10012	30738	0.18	0.06	L1FLnI_14q22.3h	AY391777.1_OC43
1900	1917	10275	10292	18	18	100.00	8652	30738	0.21	0.06	L1FLnI_14q23.3i	AY391777.1_OC43
3325	3343	30312	30330	19	19	100.00	10186	30738	0.19	0.06	L1FLnI_16q21j	AY391777.1_OC43
3261	3279	14575	14557	19	19	100.00	9479	30738	0.20	0.06	L1FLnI_17p13.3g	AY391777.1_OC43
8568	8586	8644	8662	19	19	100.00	11612	30738	0.16	0.06	L1FLnI_18p11.32m	AY391777.1_OC43
3414	3431	29330	29347	18	18	100.00	8531	30738	0.21	0.06	L1FLnI_18q11.2e	AY391777.1_OC43
3211	3228	28037	28020	18	18	100.00	8821	30738	0.20	0.06	L1FLnI_19q13.31e	AY391777.1_OC43
3018	3035	28546	28563	18	18	100.00	10028	30738	0.18	0.06	L1FLnI_1p31.1tb	AY391777.1_OC43
4642	4659	3276	3293	18	18	100.00	10138	30738	0.18	0.06	L1FLnI_1q24.1g	AY391777.1_OC43
9593	9610	149	132	18	18	100.00	10039	30738	0.18	0.06	L1FLnI_1q44t	AY391777.1_OC43
2081	2099	3327	3309	19	19	100.00	10915	30738	0.17	0.06	L1FLnI_20p11.22h	AY391777.1_OC43
5418	5436	14243	14225	19	19	100.00	10019	30738	0.19	0.06	L1FLnI_2p24.1c	AY391777.1_OC43
1147	1164	19001	18984	18	18	100.00	10047	30738	0.18	0.06	L1FLnI_2q21.1b	AY391777.1_OC43
2444	2461	20213	20230	18	18	100.00	9522	30738	0.19	0.06	L1FLnI_2q22.2d	AY391777.1_OC43
9753	9770	18201	18218	18	18	100.00	10411	30738	0.17	0.06	L1FLnI_2q23.2d	AY391777.1_OC43
2691	2712	14144	14165	22	22	95.45	10163	30738	0.22	0.07	L1FLnI_2q24.2d	AY391777.1_OC43
2540	2557	12243	12226	18	18	100.00	9707	30738	0.19	0.06	L1FLnI_2q24.3l	AY391777.1_OC43
7351	7368	14571	14554	18	18	100.00	8961	30738	0.20	0.06	L1FLnI_2q33.1p	AY391777.1_OC43
2127	2144	3932	3949	18	18	100.00	10026	30738	0.18	0.06	L1FLnI_3p13a	AY391777.1_OC43
10070	10089	14252	14271	20	20	100.00	10132	30738	0.20	0.07	L1FLnI_3p14.1ea	AY391777.1_OC43
1820	1837	6339	6356	18	18	100.00	9427	30738	0.19	0.06	L1FLnI_3p21.2a	AY391777.1_OC43
9991	10009	18952	18934	19	19	100.00	10513	30738	0.18	0.06	L1FLnI_3p21.2j	AY391777.1_OC43
1269	1287	9578	9596	19	19	100.00	9093	30738	0.21	0.06	L1FLnI_3p21.33c	AY391777.1_OC43
2286	2303	7330	7347	18	18	100.00	10148	30738	0.18	0.06	L1FLnI_3p25.1f	AY391777.1_OC43
3365	3382	2284	2301	18	18	100.00	9404	30738	0.19	0.06	L1FLnI_3p26.1j	AY391777.1_OC43
7090	7107	23948	23931	18	18	100.00	10328	30738	0.17	0.06	L1FLnI_3q11.2a	AY391777.1_OC43
2687	2704	28541	28558	18	18	100.00	10116	30738	0.18	0.06	L1FLnI_3q11.2aa	AY391777.1_OC43
9862	9879	27423	27440	18	18	100.00	10202	30738	0.18	0.06	L1FLnI_3q13.13i	AY391777.1_OC43
9780	9797	14926	14943	18	18	100.00	10122	30738	0.18	0.06	L1FLnI_3q25.32a	AY391777.1_OC43
5116	5133	5285	5268	18	18	100.00	9182	30738	0.20	0.06	L1FLnI_3q28p	AY391777.1_OC43
2409	2427	15659	15677	19	19	100.00	9999	30738	0.19	0.06	L1FLnI_4p12d	AY391777.1_OC43
1662	1679	1336	1319	18	18	100.00	10178	30738	0.18	0.06	L1FLnI_4p15.2c	AY391777.1_OC43
5903	5920	22850	22833	18	18	100.00	8953	30738	0.20	0.06	L1FLnI_4p15.32e	AY391777.1_OC43
599	616	14231	14248	18	18	100.00	9092	30738	0.20	0.06	L1FLnI_4q12va	AY391777.1_OC43
6657	6674	24308	24291	18	18	100.00	8572	30738	0.21	0.06	L1FLnI_4q13.1ya	AY391777.1_OC43
2746	2763	7335	7318	18	18	100.00	10229	30738	0.18	0.06	L1FLnI_4q13.2v	AY391777.1_OC43
5694	5712	13815	13797	19	19	100.00	9550	30738	0.20	0.06	L1FLnI_4q21.21l	AY391777.1_OC43
8580	8597	12768	12751	18	18	100.00	8766	30738	0.21	0.06	L1FLnI_4q26z	AY391777.1_OC43
1061	1086	5058	5034	26	25	92.31	10865	30738	0.24	0.08	L1FLnI_4q28.3o	AY391777.1_OC43
9655	9680	11588	11562	26	27	92.59	10020	30738	0.26	0.09	L1FLnI_4q31.1e	AY391777.1_OC43
1472	1490	9788	9806	19	19	100.00	10137	30738	0.19	0.06	L1FLnI_4q32.1fa	AY391777.1_OC43
9800	9817	11752	11735	18	18	100.00	10025	30738	0.18	0.06	L1FLnI_4q32.1i	AY391777.1_OC43
1950	1967	26506	26489	18	18	100.00	9918	30738	0.18	0.06	L1FLnI_4q34.1b	AY391777.1_OC43
751	768	24296	24279	18	18	100.00	10150	30738	0.18	0.06	L1FLnI_4q34.1l	AY391777.1_OC43
2479	2496	7879	7896	18	18	100.00	10142	30738	0.18	0.06	L1FLnI_4q34.1t	AY391777.1_OC43
7212	7229	1860	1843	18	18	100.00	10453	30738	0.17	0.06	L1FLnI_5p13.2o	AY391777.1_OC43
8745	8765	16649	16629	21	21	100.00	8997	30738	0.23	0.07	L1FLnI_5q12.1fa	AY391777.1_OC43
1566	1583	28023	28040	18	18	100.00	9319	30738	0.19	0.06	L1FLnI_5q12.1j	AY391777.1_OC43
1286	1303	18799	18816	18	18	100.00	8595	30738	0.21	0.06	L1FLnI_5q12.3n	AY391777.1_OC43
362	405	14309	14268	44	42	84.09	9249	30738	0.48	0.14	L1FLnI_5q14.2e	AY391777.1_OC43
7226	7243	3396	3379	18	18	100.00	9988	30738	0.18	0.06	L1FLnI_5q23.1ca	AY391777.1_OC43
1739	1760	26033	26054	22	22	95.45	10123	30738	0.22	0.07	L1FLnI_5q34b	AY391777.1_OC43
1541	1558	9785	9802	18	18	100.00	10533	30738	0.17	0.06	L1FLnI_5q34q	AY391777.1_OC43
1116	1134	9419	9437	19	19	100.00	9318	30738	0.20	0.06	L1FLnI_6p12.1k	AY391777.1_OC43
459	476	20479	20462	18	18	100.00	8921	30738	0.20	0.06	L1FLnI_6p12.3r	AY391777.1_OC43
6595	6612	5118	5101	18	18	100.00	10168	30738	0.18	0.06	L1FLnI_6p24.1b	AY391777.1_OC43
8804	8821	62	79	18	18	100.00	8830	30738	0.20	0.06	L1FLnI_6q12ca	AY391777.1_OC43
139	157	29013	28995	19	19	100.00	8967	30738	0.21	0.06	L1FLnI_6q12pa	AY391777.1_OC43
2838	2856	24282	24300	19	19	100.00	10117	30738	0.19	0.06	L1FLnI_6q14.1jb	AY391777.1_OC43
341	360	21107	21126	20	20	100.00	10142	30738	0.20	0.07	L1FLnI_6q14.1vb	AY391777.1_OC43
2991	3010	8493	8474	20	20	100.00	9374	30738	0.21	0.07	L1FLnI_6q14.1zb	AY391777.1_OC43
2028	2045	8392	8409	18	18	100.00	9405	30738	0.19	0.06	L1FLnI_6q14.3g	AY391777.1_OC43
761	778	20550	20533	18	18	100.00	10137	30738	0.18	0.06	L1FLnI_6q14.3r	AY391777.1_OC43
2541	2576	14474	14510	36	37	89.19	10029	30738	0.36	0.12	L1FLnI_6q22.1c	AY391777.1_OC43
1594	1612	11312	11294	19	19	100.00	10159	30738	0.19	0.06	L1FLnI_6q22.1e	AY391777.1_OC43
731	748	15137	15120	18	18	100.00	8979	30738	0.20	0.06	L1FLnI_6q22.1ka	AY391777.1_OC43
648	665	22817	22800	18	18	100.00	10151	30738	0.18	0.06	L1FLnI_6q22.31u	AY391777.1_OC43
4229	4246	14337	14320	18	18	100.00	8637	30738	0.21	0.06	L1FLnI_6q22.33f	AY391777.1_OC43
1884	1903	30718	30699	20	20	100.00	10119	30738	0.20	0.07	L1FLnI_6q24.3c	AY391777.1_OC43
76	93	20993	20976	18	18	100.00	10131	30738	0.18	0.06	L1FLnI_7p14.1l	AY391777.1_OC43
2379	2397	26631	26613	19	19	100.00	10112	30738	0.19	0.06	L1FLnI_7p14.1n	AY391777.1_OC43
328	345	2506	2489	18	18	100.00	10140	30738	0.18	0.06	L1FLnI_7p21.1x	AY391777.1_OC43
1406	1423	15394	15377	18	18	100.00	9047	30738	0.20	0.06	L1FLnI_7p21.3ja	AY391777.1_OC43
1995	2012	5427	5410	18	18	100.00	10507	30738	0.17	0.06	L1FLnI_7p21.3s	AY391777.1_OC43
8901	8922	4053	4032	22	22	95.45	8959	30738	0.25	0.07	L1FLnI_7p21.3y	AY391777.1_OC43
3456	3473	27828	27811	18	18	100.00	9670	30738	0.19	0.06	L1FLnI_8p12l	AY391777.1_OC43
425	442	388	371	18	18	100.00	8996	30738	0.20	0.06	L1FLnI_8p12z	AY391777.1_OC43
6415	6432	12772	12755	18	18	100.00	10435	30738	0.17	0.06	L1FLnI_8q21.13fa	AY391777.1_OC43
1457	1474	24446	24429	18	18	100.00	9214	30738	0.20	0.06	L1FLnI_8q21.13na	AY391777.1_OC43
6972	6989	4353	4336	18	18	100.00	9145	30738	0.20	0.06	L1FLnI_8q21.13u	AY391777.1_OC43
1967	1984	27909	27892	18	18	100.00	9767	30738	0.18	0.06	L1FLnI_8q22.3aa	AY391777.1_OC43
1222	1239	28688	28671	18	18	100.00	10015	30738	0.18	0.06	L1FLnI_8q23.3aa	AY391777.1_OC43
8441	8458	27829	27812	18	18	100.00	9348	30738	0.19	0.06	L1FLnI_8q24.21c	AY391777.1_OC43
[truncated: 1,451 more rows]

## Sheet: nucmer_results_21bp
[S1]	[E1]	[S2]	[E2]	[LEN 1]	[LEN 2]	[% IDY]	[LEN R]	[LEN Q]	[COV R]	[COV Q]	[REFERENCE ID - RE database]	[QUERY ID (VIRUS)]
[truncated: 55 more rows]

[truncated: 2 more sheets: nucmer_results_24bp, nucmer_results_27bp]
