# Supplementary material for: SARS-CoV-2 and human retroelements: a case for molecular mimicry?
Source: BMC Genom Data. 2022 Apr 8;23:27. doi: 10.1186/s12863-022-01040-2 (PMC8992427; doi:10.1186/s12863-022-01040-2)
Supplement: Supplementary file 2 — Additional file 2: Supplementary Table 2. RE – CoV sequence alignment results by LAST. [file 12863_2022_1040_MOESM2_ESM.xlsx]

## Sheet: Wuhan Hu-1 LAST_D100
#	LAST version 1250
#
#	score=132	EG2=3.4e+04	E=0.37
#	L1FLnI_7q31.31n	3	22	+	11635	CTTCTTTGCATCATTTTATTAT
#	NC_045512.2	7419	22	+	29903	CTTCTTTGCATCATTTTATTAT
#
#	score=126	EG2=1.4e+05	E=1.4
#	HML5_1q22	2894	21	+	4800	ATCAATATTGTTGGTGACTTT
#	NC_045512.2	1645	21	+	29903	ATCAATATTGTTGGTGACTTT
#
#	score=126	EG2=1.4e+05	E=1.4
#	L1FLnI_10q26.2n	6288	25	+	11670	AGAGTGTTTTGATATATTCAAAGTG
#	NC_045512.2	17255	25	+	29903	AGAGTGTTTTGATAAATTCAAAGTG
#
#	score=126	EG2=1.4e+05	E=1.4
#	L1FLnI_13q21.32d	1228	21	+	9049	TTTTGGACCACTAGTGAGAAA
#	NC_045512.2	14414	21	+	29903	TTTTGGACCACTAGTGAGAAA
#
#	score=126	EG2=1.4e+05	E=1.4
#	L1FLnI_12q21.1e	8638	21	+	10015	AAGTCAAACAAATTTACAAAA
#	NC_045512.2	23912	21	+	29903	AAGTCAAACAAATTTACAAAA
#
#	score=120	EG2=5.3e+05	E=5.7
#	L1FLnI_1q31.3c	614	20	+	8909	TGTGATTTTAATAGCTTCTT
#	NC_045512.2	29839	20	+	29903	TGTGATTTTAATAGCTTCTT
#
#	score=120	EG2=5.3e+05	E=5.7
#	L1FLnI_11p15.4z	3290	24	+	9982	CATACAAAACATTCCAACCAACAG
#	NC_045512.2	29348	24	+	29903	CATACAAAACATTCCCACCAACAG
#
a	score=114	EG2=2.1e+06	E=22
s	HERVKC4_1q22	3241	23	+	6303	CCAGACTACAACACATATAAAAA
s	NC_045512.2	12487	23	+	29903	CCAGACTATAACACATATAAAAA
a	score=114	EG2=2.1e+06	E=22
s	L1FLnI_1q32.1k	656	23	+	10156	AAAAGCTATCTTTATTTCACCTT
s	NC_045512.2	17756	23	+	29903	AAAAGCTGTCTTTATTTCACCTT
a	score=114	EG2=2.1e+06	E=22
s	L1FLnI_2q34s	208	23	+	10092	TTGATGGTTAATTTAAAATATAT
s	NC_045512.2	22151	23	+	29903	TTGATGGTTATTTTAAAATATAT
a	score=114	EG2=2.1e+06	E=22
s	MER41_3p14.3a	4513	23	+	5349	CTTTGTGTAGAAATGCTGGACAA
s	NC_045512.2	12052	23	+	29903	CTTTGTGAAGAAATGCTGGACAA
a	score=114	EG2=2.1e+06	E=22
s	L1FLnI_4q31.22f	821	19	+	10032	GAAATCAAAGACACAGAAA
s	NC_045512.2	2638	19	+	29903	GAAATCAAAGACACAGAAA
a	score=114	EG2=2.1e+06	E=22
s	L1FLnI_4q31.22e	821	19	+	10033	GAAATCAAAGACACAGAAA
s	NC_045512.2	2638	19	+	29903	GAAATCAAAGACACAGAAA
a	score=114	EG2=2.1e+06	E=22
s	L1FLnI_5q13.1m	5035	19	+	9463	CAGGTAACCTACAAAGCAA
s	NC_045512.2	18787	19	+	29903	CAGGTAACCTACAAAGCAA
a	score=114	EG2=2.1e+06	E=22
s	L1FLnI_5q21.3j	1409	19	+	10290	ACCATATGGAATTACCAAC
s	NC_045512.2	10541	19	+	29903	ACCATATGGAATTACCAAC
a	score=114	EG2=2.1e+06	E=22
s	L1FLnI_6p25.2e	9869	19	+	10120	TGGTTTGTAACACAAAGGA
s	NC_045512.2	24865	19	+	29903	TGGTTTGTAACACAAAGGA
a	score=114	EG2=2.1e+06	E=22
s	L1FLnI_7q31.1ka	140	19	+	10291	ATGTTTCATCTGCAATTAA
s	NC_045512.2	17683	19	+	29903	ATGTTTCATCTGCAATTAA
a	score=114	EG2=2.1e+06	E=22
s	ERV316A3_10q21.1c	1854	19	+	1919	GGTTACAGAGAAGGCTATT
s	NC_045512.2	7057	19	+	29903	GGTTACAGAGAAGGCTATT
a	score=114	EG2=2.1e+06	E=22
s	L1FLnI_10q23.1ba	129	19	+	8559	CTTTCTTATGAACAATTTA
s	NC_045512.2	5584	19	+	29903	CTTTCTTATGAACAATTTA
a	score=114	EG2=2.1e+06	E=22
s	L1FLnI_11p15.1x	11144	19	+	11789	TGGTTTGTAACACAAAGGA
s	NC_045512.2	24865	19	+	29903	TGGTTTGTAACACAAAGGA
a	score=114	EG2=2.1e+06	E=22
s	L1FLnI_12q12p	2089	19	+	9950	TTATGAAAAACTCAAACCC
s	NC_045512.2	2124	19	+	29903	TTATGAAAAACTCAAACCC
a	score=114	EG2=2.1e+06	E=22
s	L1FLnI_12q13.2s	664	19	+	10141	GGTTTCTTTAAGGAAGGAA
s	NC_045512.2	14718	19	+	29903	GGTTTCTTTAAGGAAGGAA
a	score=114	EG2=2.1e+06	E=22
s	ERVLE_12q13.2b	229	19	+	2258	GGTTTCTTTAAGGAAGGAA
s	NC_045512.2	14718	19	+	29903	GGTTTCTTTAAGGAAGGAA
a	score=114	EG2=2.1e+06	E=22
s	ERVLE_13q13.3b	2381	19	+	2582	TGAGAGAAGTGAGGACTAT
s	NC_045512.2	4949	19	+	29903	TGAGAGAAGTGAGGACTAT
a	score=114	EG2=2.1e+06	E=22
s	L1FLnI_15q21.3o	7368	19	+	8509	TTTAGAAACTATACAAATT
s	NC_045512.2	7173	19	+	29903	TTTAGAAACTATACAAATT
a	score=114	EG2=2.1e+06	E=22
s	L1FLnI_16p12.3c	2423	19	+	9543	GTAAAATTAATTTTAGTAG
s	NC_045512.2	29809	19	+	29903	GTAAAATTAATTTTAGTAG
a	score=114	EG2=2.1e+06	E=22
s	L1FLnI_18p11.31b	10271	19	+	10915	TGGTTTGTAACACAAAGGA
s	NC_045512.2	24865	19	+	29903	TGGTTTGTAACACAAAGGA
a	score=114	EG2=2.1e+06	E=22
s	ERVL_Xq21.31b	103	35	+	1468	GTGACTTTATGCTTTTCTGTCCTAGAGTTTTTAGT
s	NC_045512.2	8900	35	+	29903	GTGACTTTTTGCATTTCTTACCTAGAGTTTTTAGT
a	score=114	EG2=2.1e+06	E=22
s	ERVL_Yp11.2b	103	35	+	1468	GTGACTTTATGCTTTTCTGTCCTAGAGTTTTTAGT
s	NC_045512.2	8900	35	+	29903	GTGACTTTTTGCATTTCTTACCTAGAGTTTTTAGT
a	score=114	EG2=2.1e+06	E=22
s	L1FLnI_Yq11.221ib	7280	19	+	10154	TGATGGTGTTTATTTTGCT
s	NC_045512.2	21822	19	+	29903	TGATGGTGTTTATTTTGCT
a	score=114	EG2=2.1e+06	E=22
s	HERV3_Yq11.223c	4475	19	+	5333	GTCAATATTTAAACACATT
s	NC_045512.2	20809	19	+	29903	GTCAATATTTAAACACATT
a	score=114	EG2=2.1e+06	E=22
s	HERV3_Yq11.223f	4477	19	+	5335	GTCAATATTTAAACACATT
s	NC_045512.2	20809	19	+	29903	GTCAATATTTAAACACATT
a	score=114	EG2=2.1e+06	E=22
s	HERV3_Yq11.223g	4380	19	+	5238	GTCAATATTTAAACACATT
s	NC_045512.2	20809	19	+	29903	GTCAATATTTAAACACATT
a	score=114	EG2=2.1e+06	E=22
s	HERV3_Yq11.23b	4380	19	+	5238	GTCAATATTTAAACACATT
s	NC_045512.2	20809	19	+	29903	GTCAATATTTAAACACATT
a	score=126	EG2=1.4e+05	E=1.4
s	MER4_14q32.33c	4357	21	+	4459	AACTTAATTATATACAAAAAC
s	NC_045512.2	3229	21	-	29903	AACTTAATTATATACAAAAAC
a	score=126	EG2=1.4e+05	E=1.4
s	L1FLnI_Xp11.21x	856	21	+	10156	CTTAAAACACAACTACCACCC
s	NC_045512.2	26321	21	-	29903	CTTAAAACACAACTACCACCC
a	score=126	EG2=1.4e+05	E=1.4
s	L1FLnI_Yq11.221x	925	21	+	10167	AAGGTAAATTGGTACCAACAG
s	NC_045512.2	11545	21	-	29903	AAGGTAAATTGGTACCAACAG
a	score=126	EG2=1.4e+05	E=1.4
s	MER4_14_KI270846v1_alt(b)	4357	21	+	4459	AACTTAATTATATACAAAAAC
s	NC_045512.2	3229	21	-	29903	AACTTAATTATATACAAAAAC
a	score=120	EG2=5.3e+05	E=5.7
s	L1FLnI_3q13.33u	2435	20	+	9342	AAGCAGCTTCTCTGTAGCTA
s	NC_045512.2	19947	20	-	29903	AAGCAGCTTCTCTGTAGCTA
a	score=120	EG2=5.3e+05	E=5.7
s	HERV3_6q21	5884	24	+	7865	ATTGCTAGGAAACTCATCTGAGAT
s	NC_045512.2	12872	24	-	29903	ATTGCTAGAAAACTCATCTGAGAT
a	score=120	EG2=5.3e+05	E=5.7
s	ERVLE_7p21.2	2360	20	+	2886	GCCAAATCAGATGTGAACAT
s	NC_045512.2	27866	20	-	29903	GCCAAATCAGATGTGAACAT
a	score=120	EG2=5.3e+05	E=5.7
s	HML3_10q22.1	3624	20	+	6542	AATTCAATTAAAGGTGCTGA
s	NC_045512.2	1831	20	-	29903	AATTCAATTAAAGGTGCTGA
a	score=120	EG2=5.3e+05	E=5.7
s	L1FLnI_11p14.3z	61	20	+	9420	AATTGAGGTTGAACCTCAAC
s	NC_045512.2	26603	20	-	29903	AATTGAGGTTGAACCTCAAC
a	score=120	EG2=5.3e+05	E=5.7
s	MER4_14q32.33d	3749	20	+	4880	AACTTAATTATATACAAAAA
s	NC_045512.2	3229	20	-	29903	AACTTAATTATATACAAAAA
a	score=120	EG2=5.3e+05	E=5.7
s	L1FLnI_15q21.2j	1139	20	+	9576	GGCCAGTTTCTTCTCTGGAT
s	NC_045512.2	27453	20	-	29903	GGCCAGTTTCTTCTCTGGAT
a	score=120	EG2=5.3e+05	E=5.7
s	MER4_14_KI270846v1_alt(c)	3749	20	+	4880	AACTTAATTATATACAAAAA
s	NC_045512.2	3229	20	-	29903	AACTTAATTATATACAAAAA
a	score=114	EG2=2.1e+06	E=22
s	L1FLnI_2p23.1i	1487	19	+	10067	AGGGAAAAATGTAACTTTA
s	NC_045512.2	23755	19	-	29903	AGGGAAAAATGTAACTTTA
a	score=114	EG2=2.1e+06	E=22
s	L1FLnI_2q12.1g	4834	23	+	10128	AGTAGCCAATTTGGTCAACTGGA
s	NC_045512.2	1371	23	-	29903	AGTAGCCAATTTGGTCATCTGGA
a	score=114	EG2=2.1e+06	E=22
s	L1FLnI_2q35e	9729	19	+	10071	GAGGCCATAATTCTAAGCA
s	NC_045512.2	14559	19	-	29903	GAGGCCATAATTCTAAGCA
a	score=114	EG2=2.1e+06	E=22
s	L1FLnI_6p21.1b	2240	19	+	10904	AAACCCACAAATGTAAGTG
s	NC_045512.2	8777	19	-	29903	AAACCCACAAATGTAAGTG
a	score=114	EG2=2.1e+06	E=22
s	L1FLnI_6q14.3s	9022	19	+	10139	CTGTTGGTTGGACTCTAAA
s	NC_045512.2	7371	19	-	29903	CTGTTGGTTGGACTCTAAA
a	score=114	EG2=2.1e+06	E=22
s	L1FLnI_6q16.3ea	3448	19	+	11181	ACCATATTAAAATAAGCTA
s	NC_045512.2	18680	19	-	29903	ACCATATTAAAATAAGCTA
a	score=114	EG2=2.1e+06	E=22
s	L1FLnI_6q24.3g	8203	19	+	9250	AATTACATCCAATTAAAAA
s	NC_045512.2	8614	19	-	29903	AATTACATCCAATTAAAAA
a	score=114	EG2=2.1e+06	E=22
s	HERVL_6q26b	768	19	+	1430	ATCTGTATTATTAGGTGTA
s	NC_045512.2	11468	19	-	29903	ATCTGTATTATTAGGTGTA
a	score=114	EG2=2.1e+06	E=22
s	L1FLnI_7q21.11u	1745	19	+	8601	CATACATAATAAAATGATG
s	NC_045512.2	22457	19	-	29903	CATACATAATAAAATGATG
a	score=114	EG2=2.1e+06	E=22
s	PABLB_10p15.1a	3306	19	+	3994	CAACAGGGACTTCTGTGCA
s	NC_045512.2	6474	19	-	29903	CAACAGGGACTTCTGTGCA
a	score=114	EG2=2.1e+06	E=22
s	PABLB_10p15.1b	257	19	+	933	CAACAGGGACTTCTGTGCA
s	NC_045512.2	6474	19	-	29903	CAACAGGGACTTCTGTGCA
a	score=114	EG2=2.1e+06	E=22
s	ERVLE_14q22.1	1889	19	+	3892	GGTAAACAGGAAACTGTAT
s	NC_045512.2	1756	19	-	29903	GGTAAACAGGAAACTGTAT
a	score=114	EG2=2.1e+06	E=22
s	L1FLnI_14q32.2c	6351	23	+	9394	AAAGTCTAAAAAGCACAAATAGA
s	NC_045512.2	2100	23	-	29903	AAAGGCTAAAAAGCACAAATAGA
a	score=114	EG2=2.1e+06	E=22
s	L1FLnI_14q32.2d	6351	23	+	9372	AAAGTCTAAAAAGCACAAATAGA
s	NC_045512.2	2100	23	-	29903	AAAGGCTAAAAAGCACAAATAGA
a	score=114	EG2=2.1e+06	E=22
s	L1FLnI_17p12j	4208	23	+	9502	AGTAGCCAATTTGGTCAGCTGGA
s	NC_045512.2	1371	23	-	29903	AGTAGCCAATTTGGTCATCTGGA
a	score=114	EG2=2.1e+06	E=22
s	L1FLnI_17p12i	4208	23	+	9505	AGTAGCCAATTTGGTCAGCTGGA
s	NC_045512.2	1371	23	-	29903	AGTAGCCAATTTGGTCATCTGGA
a	score=114	EG2=2.1e+06	E=22
s	L1FLnI_18q12.1z	10712	19	+	11971	CTCTGTTGGTGGGAATGTT
s	NC_045512.2	529	19	-	29903	CTCTGTTGGTGGGAATGTT
a	score=114	EG2=2.1e+06	E=22
s	L1FLnI_18q12.2l	3093	19	+	8944	AATATTAGGAAATCTAACA
s	NC_045512.2	7345	19	-	29903	AATATTAGGAAATCTAACA
a	score=114	EG2=2.1e+06	E=22
s	L1FLnI_19q12n	1901	19	+	9897	AGCATTACCATAATAAACT
s	NC_045512.2	18460	19	-	29903	AGCATTACCATAATAAACT
a	score=114	EG2=2.1e+06	E=22
s	L1FLnI_21q11.2e	157	19	+	9445	CTAAAGCAAGTCAGTGCAA
s	NC_045512.2	2331	19	-	29903	CTAAAGCAAGTCAGTGCAA
a	score=114	EG2=2.1e+06	E=22
s	L1FLnI_Xp11.21bc	4374	19	+	8844	ACAATTAAAACCTTCAACA
s	NC_045512.2	6877	19	-	29903	ACAATTAAAACCTTCAACA
a	score=114	EG2=2.1e+06	E=22
s	MER4_Xq21.31e	885	19	+	1699	GACGTAATCAAATCCAATA
s	NC_045512.2	11156	19	-	29903	GACGTAATCAAATCCAATA
a	score=114	EG2=2.1e+06	E=22
s	L1FLnI_Xq22.3aa	450	19	+	10146	GCAGTAGCAAAAGCTGCAT
s	NC_045512.2	17759	19	-	29903	GCAGTAGCAAAAGCTGCAT
a	score=114	EG2=2.1e+06	E=22
s	ERV316A3_Xq25d	4365	19	+	4748	GGCCATCTTTACACCAAAG
s	NC_045512.2	9274	19	-	29903	GGCCATCTTTACACCAAAG
a	score=114	EG2=2.1e+06	E=22
s	HML5_Yq11.221b	3660	19	+	6345	AACACTATTAGCATAAGCA
s	NC_045512.2	14384	19	-	29903	AACACTATTAGCATAAGCA
a
s
s
a
s
s
a
s
s
a
s
s
a
s
s
a
s
s
a
s
s

## Sheet: Wuhan Hu-1 LAST_D10
#	LAST version 1250
#
#	name	start	alnSize	strand	seqSize	alignment
#	score=132	EG2=3.4e+04
#	L1FLnI_7q31.31n	3	E=0.37
#	NC_045512.2	7419	22	+	11635	CTTCTTTGCATCATTTTATTAT
#			22	+	29903	CTTCTTTGCATCATTTTATTAT
#	score=126	EG2=1.4e+05
#	HML5_1q22	2894	E=1.4
#	NC_045512.2	1645	21	+	4800	ATCAATATTGTTGGTGACTTT
#			21	+	29903	ATCAATATTGTTGGTGACTTT
#	score=126	EG2=1.4e+05
#	L1FLnI_10q26.2n	6288	E=1.4
#	NC_045512.2	17255	25	+	11670	AGAGTGTTTTGATATATTCAAAGTG
#			25	+	29903	AGAGTGTTTTGATAAATTCAAAGTG
#	score=126	EG2=1.4e+05
#	L1FLnI_13q21.32d	1228	E=1.4
#	NC_045512.2	14414	21	+	9049	TTTTGGACCACTAGTGAGAAA
#			21	+	29903	TTTTGGACCACTAGTGAGAAA
#	score=120	EG2=5.3e+05
#	L1FLnI_1q31.3c	614	E=5.7
#	NC_045512.2	29839	20	+	8909	TGTGATTTTAATAGCTTCTT
#			20	+	29903	TGTGATTTTAATAGCTTCTT
#	score=120	EG2=5.3e+05
#	L1FLnI_11p15.4z	3290	E=5.7
#	NC_045512.2	29348	24	+	9982	CATACAAAACATTCCAACCAACAG
#			24	+	29903	CATACAAAACATTCCCACCAACAG
#	score=114	EG2=2.1e+06
#	HERVKC4_1q22	3241	E=22
a	NC_045512.2	12487	23	+	6303	CCAGACTACAACACATATAAAAA
s			23	+	29903	CCAGACTATAACACATATAAAAA
s	score=114	EG2=2.1e+06
	L1FLnI_1q32.1k	656	E=22
a	NC_045512.2	17756	23	+	10156	AAAAGCTATCTTTATTTCACCTT
s			23	+	29903	AAAAGCTGTCTTTATTTCACCTT
s	score=114	EG2=2.1e+06
	L1FLnI_2q34s	208	E=22
a	NC_045512.2	22151	23	+	10092	TTGATGGTTAATTTAAAATATAT
s			23	+	29903	TTGATGGTTATTTTAAAATATAT
s	score=114	EG2=2.1e+06
	ERVLE_2q37.3c	723	E=22
a	NC_045512.2	19597	28	+	1366	GGAACACTTTTACAAGA-TTCAGAATTTA
s			29	+	29903	GGAACACTTTTACAAGACTTCAGAGTTTA
s	score=114	EG2=2.1e+06
	MER41_3p14.3a	4513	E=22
a	NC_045512.2	12052	23	+	5349	CTTTGTGTAGAAATGCTGGACAA
s			23	+	29903	CTTTGTGAAGAAATGCTGGACAA
s	score=114	EG2=2.1e+06
	L1FLnI_4q31.22f	821	E=22
a	NC_045512.2	2638	19	+	10032	GAAATCAAAGACACAGAAA
s			19	+	29903	GAAATCAAAGACACAGAAA
s	score=114	EG2=2.1e+06
	L1FLnI_4q31.22e	821	E=22
a	NC_045512.2	2638	19	+	10033	GAAATCAAAGACACAGAAA
s			19	+	29903	GAAATCAAAGACACAGAAA
s	score=114	EG2=2.1e+06
	L1FLnI_5q13.1m	5035	E=22
a	NC_045512.2	18787	19	+	9463	CAGGTAACCTACAAAGCAA
s			19	+	29903	CAGGTAACCTACAAAGCAA
s	score=114	EG2=2.1e+06
	L1FLnI_5q21.3j	1409	E=22
a	NC_045512.2	10541	19	+	10290	ACCATATGGAATTACCAAC
s			19	+	29903	ACCATATGGAATTACCAAC
s	score=114	EG2=2.1e+06
	L1FLnI_6p25.2e	9869	E=22
a	NC_045512.2	24865	19	+	10120	TGGTTTGTAACACAAAGGA
s			19	+	29903	TGGTTTGTAACACAAAGGA
s	score=114	EG2=2.1e+06
	L1FLnI_7q31.1ka	140	E=22
a	NC_045512.2	17683	19	+	10291	ATGTTTCATCTGCAATTAA
s			19	+	29903	ATGTTTCATCTGCAATTAA
s	score=114	EG2=2.1e+06
	ERV316A3_10q21.1c	1854	E=22
a	NC_045512.2	7057	19	+	1919	GGTTACAGAGAAGGCTATT
s			19	+	29903	GGTTACAGAGAAGGCTATT
s	score=114	EG2=2.1e+06
	L1FLnI_10q23.1ba	129	E=22
a	NC_045512.2	5584	19	+	8559	CTTTCTTATGAACAATTTA
s			19	+	29903	CTTTCTTATGAACAATTTA
s	score=114	EG2=2.1e+06
	L1FLnI_11p15.1x	11144	E=22
a	NC_045512.2	24865	19	+	11789	TGGTTTGTAACACAAAGGA
s			19	+	29903	TGGTTTGTAACACAAAGGA
s	score=114	EG2=2.1e+06
	L1FLnI_12q12p	2089	E=22
a	NC_045512.2	2124	19	+	9950	TTATGAAAAACTCAAACCC
s			19	+	29903	TTATGAAAAACTCAAACCC
s	score=114	EG2=2.1e+06
	L1FLnI_12q13.2s	664	E=22
a	NC_045512.2	14718	19	+	10141	GGTTTCTTTAAGGAAGGAA
s			19	+	29903	GGTTTCTTTAAGGAAGGAA
s	score=114	EG2=2.1e+06
	ERVLE_12q13.2b	229	E=22
a	NC_045512.2	14718	19	+	2258	GGTTTCTTTAAGGAAGGAA
s			19	+	29903	GGTTTCTTTAAGGAAGGAA
s	score=114	EG2=2.1e+06
	ERVLE_13q13.3b	2381	E=22
a	NC_045512.2	4949	19	+	2582	TGAGAGAAGTGAGGACTAT
s			19	+	29903	TGAGAGAAGTGAGGACTAT
s	score=114	EG2=2.1e+06
	L1FLnI_15q21.3o	7368	E=22
a	NC_045512.2	7173	19	+	8509	TTTAGAAACTATACAAATT
s			19	+	29903	TTTAGAAACTATACAAATT
s	score=114	EG2=2.1e+06
	L1FLnI_16p12.3c	2423	E=22
a	NC_045512.2	29809	19	+	9543	GTAAAATTAATTTTAGTAG
s			19	+	29903	GTAAAATTAATTTTAGTAG
s	score=114	EG2=2.1e+06
	L1FLnI_18p11.31b	10271	E=22
a	NC_045512.2	24865	19	+	10915	TGGTTTGTAACACAAAGGA
s			19	+	29903	TGGTTTGTAACACAAAGGA
s	score=114	EG2=2.1e+06
	ERVL_Xq21.31b	103	E=22
a	NC_045512.2	8900	35	+	1468	GTGACTTTATGCTTTTCTGTCCTAGAGTTTTTAGT
s			35	+	29903	GTGACTTTTTGCATTTCTTACCTAGAGTTTTTAGT
s	score=114	EG2=2.1e+06
	ERVL_Yp11.2b	103	E=22
a	NC_045512.2	8900	35	+	1468	GTGACTTTATGCTTTTCTGTCCTAGAGTTTTTAGT
s			35	+	29903	GTGACTTTTTGCATTTCTTACCTAGAGTTTTTAGT
s	score=114	EG2=2.1e+06
	L1FLnI_Yq11.221ib	7280	E=22
a	NC_045512.2	21822	19	+	10154	TGATGGTGTTTATTTTGCT
s			19	+	29903	TGATGGTGTTTATTTTGCT
s	score=114	EG2=2.1e+06
	HERV3_Yq11.223c	4475	E=22
a	NC_045512.2	20809	19	+	5333	GTCAATATTTAAACACATT
s			19	+	29903	GTCAATATTTAAACACATT
s	score=114	EG2=2.1e+06
	HERV3_Yq11.223f	4477	E=22
a	NC_045512.2	20809	19	+	5335	GTCAATATTTAAACACATT
s			19	+	29903	GTCAATATTTAAACACATT
s	score=114	EG2=2.1e+06
	HERV3_Yq11.223g	4380	E=22
a	NC_045512.2	20809	19	+	5238	GTCAATATTTAAACACATT
s			19	+	29903	GTCAATATTTAAACACATT
s	score=114	EG2=2.1e+06
	HERV3_Yq11.23b	4380	E=22
a	NC_045512.2	20809	19	+	5238	GTCAATATTTAAACACATT
s			19	+	29903	GTCAATATTTAAACACATT
s	score=111	EG2=4.2e+06
	L1FLnI_1q44v	9670	E=44
a	NC_045512.2	29454	25	+	10015	TCTTCCT--TGCAGATTTGGATGATTT
s			27	+	29903	TCTTCCTGCTGCAGATTTGGATGATTT
s	score=108	EG2=8.3e+06
	L1FLnI_1q24.2l	1933	E=88
a	NC_045512.2	14736	18	+	10029	AGTTCTGTTGAATTAAAA
s			18	+	29903	AGTTCTGTTGAATTAAAA
s	score=108	EG2=8.3e+06
	L1FLnI_1q31.3r	3385	E=88
a	NC_045512.2	21367	18	+	10015	TTCAGTTGTCTTCCTATT
s			18	+	29903	TTCAGTTGTCTTCCTATT
s	score=108	EG2=8.3e+06
	L1FLnI_1q41ma	9749	E=88
a	NC_045512.2	5111	18	+	9988	AAACATTTTATGTTTTAC
s			18	+	29903	AAACATTTTATGTTTTAC
s	score=108	EG2=8.3e+06
	PRIMA41_1q42.13b	1592	E=88
a	NC_045512.2	5889	22	+	1758	AACCATAAACCCAGTTACTTAT
s			22	+	29903	AACCATAAAACCAGTTACTTAT
s	score=108	EG2=8.3e+06
	PRIMA41_1q42.13c	3165	E=88
a	NC_045512.2	5889	22	+	4834	AACCATAAACCCAGTTACTTAT
s			22	+	29903	AACCATAAAACCAGTTACTTAT
s	score=108	EG2=8.3e+06
	L1FLnI_1q44d	6930	E=88
a	NC_045512.2	5882	18	+	9591	ACACAACAACCATAAAAc
s			18	+	29903	ACACAACAACCATAAAAC
s	score=108	EG2=8.3e+06
	MER34B_2p15	164	E=88
a	NC_045512.2	24515	18	+	985	ACAAAGTTGAGGCTGAAG
s			18	+	29903	ACAAAGTTGAGGCTGAAG
s	score=108	EG2=8.3e+06
	L1FLnI_2p14w	7660	E=88
a	NC_045512.2	24155	18	+	10105	TCACAGATGAAATGATTG
s			18	+	29903	TCACAGATGAAATGATTG
s	score=108	EG2=8.3e+06
	MER101_2q14.1b	957	E=88
a	NC_045512.2	5112	18	+	1137	AACATTTTATGTTTTACC
s			18	+	29903	AACATTTTATGTTTTACC
s	score=108	EG2=8.3e+06
	HML6_2q21.3	5086	E=88
a	NC_045512.2	24785	18	+	5424	TCACAACTGCTCCTGCCA
s			18	+	29903	TCACAACTGCTCCTGCCA
s	score=108	EG2=8.3e+06
	L1FLnI_2q31.1c	7993	E=88
a	NC_045512.2	21022	18	+	9511	ATAAATGGGATCTCATTA
s			18	+	29903	ATAAATGGGATCTCATTA
s	score=108	EG2=8.3e+06
	L1FLnI_2q31.1m	3263	E=88
a	NC_045512.2	12034	18	+	10158	GCTGTAGACATAAACAAG
s			18	+	29903	GCTGTAGACATAAACAAG
s	score=108	EG2=8.3e+06
	L1FLnI_2q31.3n	9947	E=88
a	NC_045512.2	24868	18	+	10591	TTTGTAACACAAAGGAAT
s			18	+	29903	TTTGTAACACAAAGGAAT
s	score=108	EG2=8.3e+06
	L1FLnI_2q34w	9203	E=88
a	NC_045512.2	1694	18	+	9420	TGGCATCTTTTTCTGCTT
s			18	+	29903	TGGCATCTTTTTCTGCTT
s	score=108	EG2=8.3e+06
	L1FLnI_2q36.3f	7122	E=88
a	NC_045512.2	6858	18	+	9282	AGCAAAGAATACTGTTAA
s			18	+	29903	AGCAAAGAATACTGTTAA
s	score=108	EG2=8.3e+06
	MER41_3p22.3b	1096	E=88
a	NC_045512.2	24477	18	+	2144	AATTTCAAGTGTTTTAAA
s			18	+	29903	AATTTCAAGTGTTTTAAA
s	score=108	EG2=8.3e+06
	L1FLnI_3p22.2b	359	E=88
a	NC_045512.2	431	18	+	10162	TTGAAAAAGGCGTTTTGC
s			18	+	29903	TTGAAAAAGGCGTTTTGC
s	score=108	EG2=8.3e+06
	L1FLnI_3p21.1e	2840	E=88
a	NC_045512.2	15486	18	+	10112	GGAGATGCCACAACTGCT
s			18	+	29903	GGAGATGCCACAACTGCT
s	score=108	EG2=8.3e+06
	L1FLnI_3q11.2q	1328	E=88
a	NC_045512.2	8553	18	+	10148	TAAAATTGTTAATAATTG
s			18	+	29903	TAAAATTGTTAATAATTG
s	score=108	EG2=8.3e+06
	L1FLnI_3q13.12h	1618	E=88
a	NC_045512.2	20695	18	+	9800	ATCTTTACAAAATGCAAA
s			18	+	29903	ATCTTTACAAAATGCAAA
s	score=108	EG2=8.3e+06
	L1FLnI_3q13.13ia	1365	E=88
a	NC_045512.2	23328	18	+	9446	ATGTTCTTTTGGTGGTGT
s			18	+	29903	ATGTTCTTTTGGTGGTGT
s	score=108	EG2=8.3e+06
	L1FLnI_3q21.2b	2586	E=88
a	NC_045512.2	7569	26	+	10030	TGTCTGTGCTAACGGAGGTAAAGGCT
s			26	+	29903	TGTCTATGCTAATGGAGGTAAAGGCT
s	score=108	EG2=8.3e+06
	HERVL_3q24b	5263	E=88
a	NC_045512.2	2490	18	+	6563	AGAGGGAGAAACACTTCC
s			18	+	29903	AGAGGGAGAAACACTTCC
s	score=108	EG2=8.3e+06
	MER41_3q26.1a	270	E=88
a	NC_045512.2	18422	22	+	6890	TAATAATACAGATTTTTACAGA
s			22	+	29903	TAATAATACAGATTTTTCCAGA
s	score=108	EG2=8.3e+06
	L1FLnI_3q26.33c	1928	E=88
a	NC_045512.2	11160	18	+	8750	GCATGCATTTCTCTGTTT
s			18	+	29903	GCATGCATTTCTCTGTTT
s	score=108	EG2=8.3e+06
	L1FLnI_3q26.33b	1928	E=88
a	NC_045512.2	11160	18	+	10168	GCATGCATTTCTCTGTTT
s			18	+	29903	GCATGCATTTCTCTGTTT
s	score=108	EG2=8.3e+06
	L1FLnI_4q21.21w	8323	E=88
a	NC_045512.2	21022	18	+	9844	ATAAATGGGATCTCATTA
s			18	+	29903	ATAAATGGGATCTCATTA
s	score=108	EG2=8.3e+06
	L1FLnI_4q26ga	2635	E=88
a	NC_045512.2	3898	18	+	10002	AAGCCATTTATAACTGAA
s			18	+	29903	AAGCCATTTATAACTGAA
s	score=108	EG2=8.3e+06
	L1FLnI_4q26fa	2635	E=88
a	NC_045512.2	3898	18	+	10012	AAGCCATTTATAACTGAA
s			18	+	29903	AAGCCATTTATAACTGAA
s	score=108	EG2=8.3e+06
	HERVL_4q28.1a	4462	E=88
a	NC_045512.2	1840	22	+	5990	CAGAAACCAATACTGAGTCCTC
s			22	+	29903	CAGAAATCAATACTGAGTCCTC
s	score=108	EG2=8.3e+06
	HUERSP3_4q32.2b	1002	E=88
a	NC_045512.2	29535	18	+	6333	TCATGCAGACCACACAAG
s			18	+	29903	TCATGCAGACCACACAAG
s	score=108	EG2=8.3e+06
	L1FLnI_4q32.3fa	4812	E=88
a	NC_045512.2	1838	18	+	8650	AACAGAAATCAATACTGA
s			18	+	29903	AACAGAAATCAATACTGA
s	score=108	EG2=8.3e+06
	L1FLnI_4q34.3i	3098	E=88
a	NC_045512.2	10851	18	+	9346	TTCATTAAAAGAATTACT
s			18	+	29903	TTCATTAAAAGAATTACT
s	score=108	EG2=8.3e+06
	L1FLnI_5q11.2b	578	E=88
a	NC_045512.2	3564	18	+	10149	TGGTAGTTGTGTTTTAAG
s			18	+	29903	TGGTAGTTGTGTTTTAAG
s	score=108	EG2=8.3e+06
	L1FLnI_5q11.2ba	564	E=88
a	NC_045512.2	11797	18	+	8931	TTGGGTGTTGGTGGCAAA
s			18	+	29903	TTGGGTGTTGGTGGCAAA
s	score=108	EG2=8.3e+06
	L1FLnI_5q14.3j	1730	E=88
a	NC_045512.2	7791	18	+	10454	TCAAAAGACTTATGAAAG
s			18	+	29903	TCAAAAGACTTATGAAAG
s	score=108	EG2=8.3e+06
	L1FLnI_5q14.3cb	6715	E=88
a	NC_045512.2	1611	22	+	8897	CCTTCTTAAAATACTCCAAAAA
s			22	+	29903	CCTTCTTGAAATACTCCAAAAA
s	score=108	EG2=8.3e+06
	HERVL40_5q22.1	859	E=88
a	NC_045512.2	9582	18	+	3033	TGTTATTTACTTGTACTT
s			18	+	29903	TGTTATTTACTTGTACTT
s	score=108	EG2=8.3e+06
	L1FLnI_5q34e	313	E=88
a	NC_045512.2	25739	22	+	9701	GAGTATAAACTTTGTGAGAATA
s			22	+	29903	GAGTATAAACTTTGTAAGAATA
s	score=108	EG2=8.3e+06
	L1FLnI_5q34d	313	E=88
a	NC_045512.2	25739	22	+	10104	GAGTATAAACTTTGTGAGAATA
s			22	+	29903	GAGTATAAACTTTGTAAGAATA
s	score=108	EG2=8.3e+06
	L1FLnI_6q14.2c	4881	E=88
a	NC_045512.2	21447	22	+	10128	GAAGGTCAAATCAATGAAATGA
s			22	+	29903	GAAGGTCAAATCAATGATATGA
s	score=108	EG2=8.3e+06
	L1FLnI_6q16.1ha	593	E=88
a	NC_045512.2	23941	18	+	10168	ATTAAAGATTTTGGTGGT
s			18	+	29903	ATTAAAGATTTTGGTGGT
s	score=108	EG2=8.3e+06
	L1FLnI_6q16.3p	5141	E=88
a	NC_045512.2	12570	18	+	8735	AGATGCAGATAGTAAAAt
s			18	+	29903	AGATGCAGATAGTAAAAT
s	score=108	EG2=8.3e+06
	L1FLnI_6q21k	2127	E=88
a	NC_045512.2	1859	22	+	10123	CTCTTTATCCATTTGCATCAGA
s			22	+	29903	CTCTTTATGCATTTGCATCAGA
s	score=108	EG2=8.3e+06
	HML5_6q24.3	1467	E=88
a	NC_045512.2	22995	18	+	1688	ACCTTGTAATGGTGTTGA
s			18	+	29903	ACCTTGTAATGGTGTTGA
s	score=108	EG2=8.3e+06
	ERVLB4_6q27b	1164	E=88
a	NC_045512.2	4508	18	+	5487	TGGTTGATTATGGTGCTA
s			18	+	29903	TGGTTGATTATGGTGCTA
s	score=108	EG2=8.3e+06
	HERV4_7q21.13b	163	E=88
a	NC_045512.2	8983	18	+	1895	GACTTTGCAACATCAGCT
s			18	+	29903	GACTTTGCAACATCAGCT
s	score=108	EG2=8.3e+06
	L1FLnI_7q21.3g	2676	E=88
a	NC_045512.2	22378	18	+	9991	AGGACTTTTCTATTAAAA
s			18	+	29903	AGGACTTTTCTATTAAAA
s	score=108	EG2=8.3e+06
	ERVLE_7q35e	128	E=88
a	NC_045512.2	22480	18	+	749	ACTGTAGAAAAAGGAATC
s			18	+	29903	ACTGTAGAAAAAGGAATC
s	score=108	EG2=8.3e+06
	L1FLnI_8p12ga	2871	E=88
a	NC_045512.2	5085	18	+	9057	AAAACCTCATAATTCACA
s			18	+	29903	AAAACCTCATAATTCACA
s	score=108	EG2=8.3e+06
	L1FLnI_8p11.21a	10038	E=88
a	NC_045512.2	5697	18	+	10149	TGCTCAGTATGAACTTAA
s			18	+	29903	TGCTCAGTATGAACTTAA
s	score=108	EG2=8.3e+06
	HERVL40_8q11.21	283	E=88
a	NC_045512.2	7866	18	+	1013	TTCATTGCCTATTAATGT
s			18	+	29903	TTCATTGCCTATTAATGT
s	score=108	EG2=8.3e+06
	L1FLnI_8q21.13s	958	E=88
a	NC_045512.2	27048	18	+	10773	TTTCTTATTACAAATTGG
s			18	+	29903	TTTCTTATTACAAATTGG
s	score=108	EG2=8.3e+06
	L1FLnI_8q21.13t	807	E=88
a	NC_045512.2	1358	18	+	8665	TTGTTAAAATTTATTGTC
s			18	+	29903	TTGTTAAAATTTATTGTC
s	score=108	EG2=8.3e+06
	L1FLnI_8q23.1v	2294	E=88
a	NC_045512.2	14929	18	+	10104	ACCTAGACAAATCAGCTG
s			18	+	29903	ACCTAGACAAATCAGCTG
s	score=108	EG2=8.3e+06
	L1FLnI_9p21.3p	606	E=88
a	NC_045512.2	1786	18	+	10131	AATTTTAAAGTTACAAAA
s			18	+	29903	AATTTTAAAGTTACAAAA
s	score=108	EG2=8.3e+06
	L1FLnI_9p21.2l	1591	E=88
a	NC_045512.2	10890	18	+	8627	TACCATATTGGGTAGTGC
s			18	+	29903	TACCATATTGGGTAGTGC
s	score=108	EG2=8.3e+06
	L1FLnI_9p21.1v	1509	E=88
a	NC_045512.2	14430	18	+	10482	AGAAAAATATTTGTTGAT
s			18	+	29903	AGAAAAATATTTGTTGAT
s	score=108	EG2=8.3e+06
	L1FLnI_9q31.1ca	2520	E=88
a	NC_045512.2	1082	18	+	9713	TTGTATTTCCCTTAAATT
s			18	+	29903	TTGTATTTCCCTTAAATT
s	score=108	EG2=8.3e+06
	L1FLnI_10p12.1o	471	E=88
a	NC_045512.2	4092	22	+	8719	CACTTTCTTAAGGAAAGATGCT
s			22	+	29903	CACTTTCTTAAAGAAAGATGCT
s	score=108	EG2=8.3e+06
	L1FLnI_10p11.22f	9966	E=88
a	NC_045512.2	1077	18	+	10154	AAATTTTGTATTTCCCTT
s			18	+	29903	AAATTTTGTATTTCCCTT
s	score=108	EG2=8.3e+06
	L1FLnI_10q21.3b	8036	E=88
a	NC_045512.2	24867	18	+	8656	GTTTGTAACACAAAGGAA
s			18	+	29903	GTTTGTAACACAAAGGAA
s	score=108	EG2=8.3e+06
	L1FLnI_10q23.1wa	1536	E=88
a	NC_045512.2	21972	18	+	10149	TGATCCATTTTTGGGTGT
s			18	+	29903	TGATCCATTTTTGGGTGT
s	score=108	EG2=8.3e+06
	L1FLnI_10q25.2g	1696	E=88
a	NC_045512.2	28207	18	+	10035	TGAAGACTTTTTAGAGTA
s			18	+	29903	TGAAGACTTTTTAGAGTA
s	score=108	EG2=8.3e+06
	L1FLnI_10q25.2h	1696	E=88
a	NC_045512.2	28207	18	+	10063	TGAAGACTTTTTAGAGTA
s			18	+	29903	TGAAGACTTTTTAGAGTA
s	score=108	EG2=8.3e+06
	L1FLnI_11p15.4v	8506	E=88
a	NC_045512.2	21022	18	+	10015	ATAAATGGGATCTCATTA
s			18	+	29903	ATAAATGGGATCTCATTA
s	score=108	EG2=8.3e+06
	MER4_11q12.1b	2973	E=88
a	NC_045512.2	24477	18	+	5433	AATTTCAAGTGTTTTAAA
s			18	+	29903	AATTTCAAGTGTTTTAAA
s	score=108	EG2=8.3e+06
	L1FLnI_11q12.3d	1803	E=88
a	NC_045512.2	22374	18	+	10158	ACCTAGGACTTTTCTATT
s			18	+	29903	ACCTAGGACTTTTCTATT
s	score=108	EG2=8.3e+06
	L1FLnI_11q14.2y	1555	E=88
a	NC_045512.2	22374	18	+	10125	ACCTAGGACTTTTCTATt
s			18	+	29903	ACCTAGGACTTTTCTATT
s	score=108	EG2=8.3e+06
	MER4_12p12.2c	191	E=88
a	NC_045512.2	4491	22	+	814	TAAAATACAAAAGGGTGTGGTT
s			22	+	29903	TAAAATACAAGAGGGTGTGGTT
s	score=108	EG2=8.3e+06
	L1FLnI_12p11.1a	3114	E=88
a	NC_045512.2	9699	18	+	10460	CATTTGTATTTCCACAAA
s			18	+	29903	CATTTGTATTTCCACAAA
s	score=108	EG2=8.3e+06
	L1FLnI_12p11.1p	371	E=88
a	NC_045512.2	6930	18	+	9381	TTTTTCTAAACTGATAAA
s			18	+	29903	TTTTTCTAAACTGATAAA
s	score=108	EG2=8.3e+06
	PRIMA41_12q12	2997	E=88
a	NC_045512.2	5889	22	+	4492	AACCATAAAACCAGCTACTTAT
s			22	+	29903	AACCATAAAACCAGTTACTTAT
s	score=108	EG2=8.3e+06
	L1FLnI_12q13.11j	10162	E=88
a	NC_045512.2	3326	18	+	10467	AGACTATTGAAGTGAATA
s			18	+	29903	AGACTATTGAAGTGAATA
s	score=108	EG2=8.3e+06
	L1FLnI_13q21.1v	4546	E=88
a	NC_045512.2	25017	18	+	9159	AGATAAATATTTTAAGAA
s			18	+	29903	AGATAAATATTTTAAGAA
s	score=108	EG2=8.3e+06
	L1FLnI_13q21.33c	1934	E=88
a	NC_045512.2	9625	18	+	10123	TCTTTTTTAGCACATATT
s			18	+	29903	TCTTTTTTAGCACATATT
s	score=108	EG2=8.3e+06
	ERV316A3_13q31.1f	59	E=88
a	NC_045512.2	26213	22	+	2313	TTTGTAAGCAAAAGCTGATGAG
s			22	+	29903	TTTGTAAGCACAAGCTGATGAG
s	score=108	EG2=8.3e+06
	HERVL_14q21.1b	3253	E=88
a	NC_045512.2	1840	22	+	5065	CAGATATCAATACTGAGTCCTC
s			22	+	29903	CAGAAATCAATACTGAGTCCTC
s	score=108	EG2=8.3e+06
	L1FLnI_14q31.2e	9012	E=88
a	NC_045512.2	17620	18	+	9919	AAGCACATAAAGACAAAT
s			18	+	29903	AAGCACATAAAGACAAAT
s	score=108	EG2=8.3e+06
	ERV316A3_15q14d	83	E=88
a	NC_045512.2	13987	22	+	2156	GCCAAGCTTTGTTCAAAACAGT
s			22	+	29903	GCCAAGCTTTGTTAAAAACAGT
s	score=108	EG2=8.3e+06
	L1FLnI_15q21.2q	9747	E=88
a	NC_045512.2	29811	18	+	10166	AAAATTAATTTTAGTAGT
s			18	+	29903	AAAATTAATTTTAGTAGT
s	score=108	EG2=8.3e+06
	L1FLnI_16q22.2c	2051	E=88
a	NC_045512.2	19132	18	+	8915	AATTATTCTATTCTTATG
s			18	+	29903	AATTATTCTATTCTTATG
s	score=108	EG2=8.3e+06
	ERVLB4_19q13.41	1446	E=88
a	NC_045512.2	21721	18	+	1913	TTGTTCTTACCTTTCTTT
s			18	+	29903	TTGTTCTTACCTTTCTTT
s	score=108	EG2=8.3e+06
	L1FLnI_20p12.3d	1381	E=88
a	NC_045512.2	26435	18	+	9295	TCTGAATTCTTCTAGAGT
s			18	+	29903	TCTGAATTCTTCTAGAGT
s	score=108	EG2=8.3e+06
	L1FLnI_Xp11.21pc	2301	E=88
a	NC_045512.2	2490	18	+	10258	AGAGGGAGAAACACTTCC
s			18	+	29903	AGAGGGAGAAACACTTCC
s	score=108	EG2=8.3e+06
	ERVLB4_Xq21.1d	418	E=88
a	NC_045512.2	23684	18	+	1090	CTAATAACTCTATTGCCA
s			18	+	29903	CTAATAACTCTATTGCCA
s	score=108	EG2=8.3e+06
	L1FLnI_Xq22.3sa	195	E=88
a	NC_045512.2	25263	18	+	10139	TTGCTGTATGACCAGTTG
s			18	+	29903	TTGCTGTATGACCAGTTG
s	score=108	EG2=8.3e+06
	L1FLnI_Xq26.2aa	752	E=88
a	NC_045512.2	3974	18	+	9671	AAGAAGTTACAACAACTC
s			18	+	29903	AAGAAGTTACAACAACTC
s	score=108	EG2=8.3e+06
	L1FLnI_Xq28pa	935	E=88
a	NC_045512.2	11096	18	+	9220	TTTTACCTTTTGCTATGG
s			18	+	29903	TTTTACCTTTTGCTATGG
s	score=108	EG2=8.3e+06
	L1FLnI_Xq28sa	936	E=88
a	NC_045512.2	11096	18	+	9220	TTTTACCTTTTGCTATGG
s			18	+	29903	TTTTACCTTTTGCTATGG
s	score=108	EG2=8.3e+06
	HERVH_Yp11.2e	1963	E=88
a	NC_045512.2	26549	18	+	6252	GTTGAAGAGCTTAAAAAG
s			18	+	29903	GTTGAAGAGCTTAAAAAG
s	score=102	EG2=3.3e+07
	ERVLE_1p35.1a	19	E=3.5e+02
a	NC_045512.2	3249	17	+	3225	GGACAATCAGACAACTA
s			17	+	29903	GGACAATCAGACAACTA
s	score=102	EG2=3.3e+07
	L1FLnI_1p34.2c	23	E=3.5e+02
a	NC_045512.2	2199	17	+	10096	TTGGGAAATTGTTAAAT
s			17	+	29903	TTGGGAAATTGTTAAAT
s	score=102	EG2=3.3e+07
	L1FLnI_1p32.3g	9934	E=3.5e+02
a	NC_045512.2	4759	17	+	10140	GAACATTTTATTGAAAC
s			17	+	29903	GAACATTTTATTGAAAC
s	score=102	EG2=3.3e+07
	L1FLnI_1p31.2g	5184	E=3.5e+02
a	NC_045512.2	2469	17	+	10548	CCCAAAAGAAATTATCT
s			17	+	29903	CCCAAAAGAAATTATCT
s	score=102	EG2=3.3e+07
	L1FLnI_1p31.1qc	2786	E=3.5e+02
a	NC_045512.2	22826	17	+	9471	ATTATAAATTACCAGAT
s			17	+	29903	ATTATAAATTACCAGAT
s	score=102	EG2=3.3e+07
	L1FLnI_1p22.3j	3407	E=3.5e+02
a	NC_045512.2	16028	17	+	8819	TATAGATGCTTACCCAC
s			17	+	29903	TATAGATGCTTACCCAC
s	score=102	EG2=3.3e+07
	L1FLnI_1p22.3k	85	E=3.5e+02
a	NC_045512.2	1350	17	+	10128	AAATGCTGTTGTTAAAA
s			17	+	29903	AAATGCTGTTGTTAAAA
s	score=102	EG2=3.3e+07
	L1FLnI_1p22.1h	6893	E=3.5e+02
a	NC_045512.2	11254	17	+	9106	ATGACATGGTTGGATAT
s			17	+	29903	ATGACATGGTTGGATAT
s	score=102	EG2=3.3e+07
	L1FLnI_1p21.1n	1708	E=3.5e+02
a	NC_045512.2	10170	17	+	8664	AAGACATGTGATCTGCA
s			17	+	29903	AAGACATGTGATCTGCA
s	score=102	EG2=3.3e+07
	L1FLnI_1p21.1o	1708	E=3.5e+02
a	NC_045512.2	10170	17	+	8636	AAGACATGTGATCTGCA
s			17	+	29903	AAGACATGTGATCTGCA
s	score=102	EG2=3.3e+07
	L1FLnI_1p21.1r	1455	E=3.5e+02
a	NC_045512.2	20948	21	+	10030	TTCAGCTCTTAATGACTTTGT
s			21	+	29903	TTCAGATCTTAATGACTTTGT
s	score=102	EG2=3.3e+07
	L1FLnI_1p13.3k	9052	E=3.5e+02
a	NC_045512.2	29651	17	+	9485	TAGTTAACTTTAATCTC
s			17	+	29903	TAGTTAACTTTAATCTC
s	score=102	EG2=3.3e+07
	L1FLnI_1p11.2h	9898	E=3.5e+02
a	NC_045512.2	22390	17	+	10417	TTAAAATATAATGAAAA
s			17	+	29903	TTAAAATATAATGAAAA
s	score=102	EG2=3.3e+07
	ERV316A3_1q21.3e	982	E=3.5e+02
a	NC_045512.2	19396	17	+	1457	AGTCTCATGGAAAACAA
s			17	+	29903	AGTCTCATGGAAAACAA
s	score=102	EG2=3.3e+07
	HERVKC4_1q22	3556	E=3.5e+02
a	NC_045512.2	27221	17	+	6303	TCAGGTTACTATAGCAG
s			17	+	29903	TCAGGTTACTATAGCAG
s	score=102	EG2=3.3e+07
	MER101_1q24.3a	1199	E=3.5e+02
a	NC_045512.2	15805	17	+	3338	AAAACAATGTTTTTATG
s			17	+	29903	AAAACAATGTTTTTATG
s	score=102	EG2=3.3e+07
	L1FLnI_1q31.1n	543	E=3.5e+02
a	NC_045512.2	13267	17	+	8827	GATCATCCAAATCCTAA
s			17	+	29903	GATCATCCAAATCCTAA
s	score=102	EG2=3.3e+07
	L1FLnI_1q31.2f	7228	E=3.5e+02
a	NC_045512.2	19824	17	+	9474	GTGAAAATACTCAATAA
s			17	+	29903	GTGAAAATACTCAATAA
s	score=102	EG2=3.3e+07
	ERVLB4_1q41a	386	E=3.5e+02
a	NC_045512.2	22000	17	+	5886	AAAAACAACAAAAGTTG
s			17	+	29903	AAAAACAACAAAAGTTG
s	score=102	EG2=3.3e+07
	L1FLnI_1q42.13d	1963	E=3.5e+02
a	NC_045512.2	19354	17	+	9312	TAAAACAATTACCATTT
s			17	+	29903	TAAAACAATTACCATTT
s	score=102	EG2=3.3e+07
	ERV316A3_2p25.3d	330	E=3.5e+02
a	NC_045512.2	13399	17	+	1534	TATGGCTGTAGTTGTGA
s			17	+	29903	TATGGCTGTAGTTGTGA
s	score=102	EG2=3.3e+07
	L1FLnI_2p22.1h	5245	E=3.5e+02
a	NC_045512.2	7173	17	+	8768	TTTAGAAACTATACAAA
s			17	+	29903	TTTAGAAACTATACAAA
s	score=102	EG2=3.3e+07
	L1FLnI_2p22.1j	3202	E=3.5e+02
a	NC_045512.2	6812	17	+	11610	CTAGAAGTACAAATTCT
s			17	+	29903	CTAGAAGTACAAATTCT
s	score=102	EG2=3.3e+07
	HERVL_2p16.3a	4307	E=3.5e+02
a	NC_045512.2	101	21	+	4518	GCTGCATGCTTAGTGCCCTCA
s			21	+	29903	GCTGCATGCTTAGTGCACTCA
s	score=102	EG2=3.3e+07
	L1FLnI_2p16.3w	588	E=3.5e+02
a	NC_045512.2	10492	17	+	10230	AGTGTTGGTTTTAACAT
s			17	+	29903	AGTGTTGGTTTTAACAT
s	score=102	EG2=3.3e+07
	L1FLnI_2p12x	259	E=3.5e+02
a	NC_045512.2	17881	17	+	10379	CCACTGAAACAGCTCAC
s			17	+	29903	CCACTGAAACAGCTCAC
s	score=102	EG2=3.3e+07
	L1FLnI_2p12db	1929	E=3.5e+02
a	NC_045512.2	4477	21	+	10026	AAATTTAAGGGTATTAAAATA
s			21	+	29903	AAATATAAGGGTATTAAAATA
s	score=102	EG2=3.3e+07
	L1FLnI_2q14.1h	3557	E=3.5e+02
a	NC_045512.2	2638	17	+	8872	GAAATCAAAGACACAGA
s			17	+	29903	GAAATCAAAGACACAGA
s	score=102	EG2=3.3e+07
	L1FLnI_2q14.1i	355	E=3.5e+02
a	NC_045512.2	20596	21	+	10022	AAATTGCATTTATGCTTTGGT
s			21	+	29903	AAATTTCATTTATGCTTTGGT
s	score=102	EG2=3.3e+07
	L1FLnI_2q14.1y	6050	E=3.5e+02
a	NC_045512.2	25322	17	+	10573	GCAAATTTGATGAAGAC
s			17	+	29903	GCAAATTTGATGAAGAC
s	score=102	EG2=3.3e+07
	L1FLnI_2q14.2l	9128	E=3.5e+02
a	NC_045512.2	1754	17	+	9518	AAGCATTCAAACAAATT
s			17	+	29903	AAGCATTCAAACAAATT
s	score=102	EG2=3.3e+07
	L1FLnI_2q14.3k	5871	E=3.5e+02
a	NC_045512.2	21440	21	+	9096	TTTAAAAAAAGGTCAAATCAA
s			21	+	29903	TTTAAAAGAAGGTCAAATCAA
s	score=102	EG2=3.3e+07
	L1FLnI_2q14.3j	6794	E=3.5e+02
a	NC_045512.2	21440	21	+	10019	TTTAAAAAAAGGTCAAATCAA
s			21	+	29903	TTTAAAAGAAGGTCAAATCAA
s	score=102	EG2=3.3e+07
	L1FLnI_2q14.3ga	308	E=3.5e+02
a	NC_045512.2	293	21	+	10383	AGAAAACACACGTCCATCTCA
s			21	+	29903	AGAAAACACACGTCCAACTCA
s	score=102	EG2=3.3e+07
	L1FLnI_2q21.2q	2242	E=3.5e+02
a	NC_045512.2	12396	17	+	10124	ACTCAACAACATTATCa
s			17	+	29903	ACTCAACAACATTATCA
s	score=102	EG2=3.3e+07
	L1FLnI_2q22.1ba	6997	E=3.5e+02
a	NC_045512.2	21460	17	+	8833	ATGATATGATTTTATCT
s			17	+	29903	ATGATATGATTTTATCT
s	score=102	EG2=3.3e+07
	L1FLnI_2q31.2g	9695	E=3.5e+02
a	NC_045512.2	8296	17	+	10133	AACAAAGTTGAAAACAT
s			17	+	29903	AACAAAGTTGAAAACAT
s	score=102	EG2=3.3e+07
	L1FLI_2q33.1	7407	E=3.5e+02
a	NC_045512.2	11996	17	+	8048	TGGTTTCACTACTTTCT
s			17	+	29903	TGGTTTCACTACTTTCT
s	score=102	EG2=3.3e+07
	L1FLnI_2q33.1i	13	E=3.5e+02
a	NC_045512.2	13627	17	+	10480	ACAATTTAATTGATTCT
s			17	+	29903	ACAATTTAATTGATTCT
s	score=102	EG2=3.3e+07
	L1FLnI_2q33.3e	922	E=3.5e+02
a	NC_045512.2	29517	17	+	8834	CTCAACTCAGGCCTAAA
s			17	+	29903	CTCAACTCAGGCCTAAA
s	score=102	EG2=3.3e+07
	L1FLnI_2q35o	2210	E=3.5e+02
a	NC_045512.2	9344	17	+	10019	TTACTAATATGTTTACA
s			17	+	29903	TTACTAATATGTTTACA
s	score=102	EG2=3.3e+07
	L1FLnI_2q35n	2210	E=3.5e+02
a	NC_045512.2	9344	17	+	10021	TTACTAATATGTTTACA
s			17	+	29903	TTACTAATATGTTTACA
s	score=102	EG2=3.3e+07
	ERV316A3_2q37.3c	218	E=3.5e+02
a	NC_045512.2	15487	17	+	552	GAGATGCCACAACTGCT
s			17	+	29903	GAGATGCCACAACTGCT
s	score=102	EG2=3.3e+07
	HML6_3p25.1	4831	E=3.5e+02
a	NC_045512.2	24785	17	+	5199	TCACAACTGCTCCTGCC
s			17	+	29903	TCACAACTGCTCCTGCC
s	score=102	EG2=3.3e+07
	L1FLnI_3p22.1f	8976	E=3.5e+02
a	NC_045512.2	23075	17	+	9153	ACCAACCATACAGAGTA
s			17	+	29903	ACCAACCATACAGAGTA
s	score=102	EG2=3.3e+07
	ERVLE_3p22.1e	635	E=3.5e+02
a	NC_045512.2	16790	17	+	819	TCGTGTAACTAAAAACA
s			17	+	29903	TCGTGTAACTAAAAACA
s	score=102	EG2=3.3e+07
	L1FLnI_3p21.33a	1455	E=3.5e+02
a	NC_045512.2	3560	17	+	8560	TGGGTGGTAGTTGTGTT
s			17	+	29903	TGGGTGGTAGTTGTGTT
s	score=102	EG2=3.3e+07
	HML3_3p21.31b	1453	E=3.5e+02
a	NC_045512.2	23446	17	+	4820	CTTACTCCTACTTGGCG
s			17	+	29903	CTTACTCCTACTTGGCG
s	score=102	EG2=3.3e+07
	L1FLnI_3p14.3n	1162	E=3.5e+02
a	NC_045512.2	21065	17	+	10142	TAAAAATGTTACAAAAG
s			17	+	29903	TAAAAATGTTACAAAAG
s	score=102	EG2=3.3e+07
	L1FLnI_3p14.1ba	2869	E=3.5e+02
a	NC_045512.2	21643	17	+	10434	TACACTAATTCTTTCAC
s			17	+	29903	TACACTAATTCTTTCAC
s	score=102	EG2=3.3e+07
	L1FLnI_3p12.3h	4239	E=3.5e+02
a	NC_045512.2	9724	17	+	9334	TATTGGTTCTTTAGTAA
s			17	+	29903	TATTGGTTCTTTAGTAA
s	score=102	EG2=3.3e+07
	L1FLnI_3p12.1l	7216	E=3.5e+02
a	NC_045512.2	19824	17	+	10128	GTGAAAATACTCAATAA
s			17	+	29903	GTGAAAATACTCAATAA
s	score=102	EG2=3.3e+07
	L1FLnI_3p11.1g	8046	E=3.5e+02
a	NC_045512.2	28889	17	+	8878	CTCCTGCTAGAATGGCT
s			17	+	29903	CTCCTGCTAGAATGGCT
s	score=102	EG2=3.3e+07
	HUERSP2_3q11.2a	1226	E=3.5e+02
a	NC_045512.2	29129	17	+	4575	TTGGGGACCAGGAACTA
s			17	+	29903	TTGGGGACCAGGAACTA
s	score=102	EG2=3.3e+07
	L1FLnI_3q11.2r	7581	E=3.5e+02
a	NC_045512.2	19824	17	+	10494	GTGAAAATACTCAATAA
s			17	+	29903	GTGAAAATACTCAATAA
s	score=102	EG2=3.3e+07
	L1FLnI_3q22.2b	961	E=3.5e+02
a	NC_045512.2	22160	17	+	9692	ATTTTAAAATATATTCT
s			17	+	29903	ATTTTAAAATATATTCT
s	score=102	EG2=3.3e+07
	L1FLnI_3q22.2k	696	E=3.5e+02
a	NC_045512.2	24357	17	+	10004	CAAAATTCAAGACTCAC
s			17	+	29903	CAAAATTCAAGACTCAC
s	score=102	EG2=3.3e+07
	L1FLnI_3q22.3q	1421	E=3.5e+02
a	NC_045512.2	18907	17	+	10017	TTGACTGGACTATTGAA
s			17	+	29903	TTGACTGGACTATTGAA
s	score=102	EG2=3.3e+07
	HERVH_3q23a	3868	E=3.5e+02
a	NC_045512.2	24130	17	+	6824	GGCCTTACTGTTTTGCC
s			17	+	29903	GGCCTTACTGTTTTGCC
s	score=102	EG2=3.3e+07
	L1FLnI_3q25.1h	3029	E=3.5e+02
a	NC_045512.2	11018	17	+	10125	TCACAATTTTGACTTCA
s			17	+	29903	TCACAATTTTGACTTCA
s	score=102	EG2=3.3e+07
	L1FLnI_3q25.32i	840	E=3.5e+02
a	NC_045512.2	22247	17	+	9475	TGCCAATAGGTATTAAC
s			17	+	29903	TGCCAATAGGTATTAAC
s	score=102	EG2=3.3e+07
	L1FLnI_3q26.1k	2309	E=3.5e+02
a	NC_045512.2	24868	17	+	9527	TTTGTAACACAAAGGAA
s			17	+	29903	TTTGTAACACAAAGGAA
s	score=102	EG2=3.3e+07
	ERVLE_3q26.1i	288	E=3.5e+02
a	NC_045512.2	20736	17	+	548	CTTCAAAATTATGGTGA
s			17	+	29903	CTTCAAAATTATGGTGA
s	score=102	EG2=3.3e+07
	HERVL_3q28b	1127	E=3.5e+02
a	NC_045512.2	10967	17	+	1168	TCCAAAGTGCAGTGAAA
s			17	+	29903	TCCAAAGTGCAGTGAAA
s	score=102	EG2=3.3e+07
	L1FLI_4p15.31	7914	E=3.5e+02
a	NC_045512.2	4101	21	+	8046	AAAGAAAGATACTCCATATAT
s			21	+	29903	AAAGAAAGATGCTCCATATAT
s	score=102	EG2=3.3e+07
	L1FLnI_4p15.1i	5995	E=3.5e+02
a	NC_045512.2	10011	17	+	8561	TTACCAACCACCACAAA
s			17	+	29903	TTACCAACCACCACAAA
s	score=102	EG2=3.3e+07
	L1FLnI_4q12f	1006	E=3.5e+02
a	NC_045512.2	5714	21	+	10406	AGCATGGTACATTTATTTGTG
s			21	+	29903	AGCATGGTACATTTACTTGTG
s	score=102	EG2=3.3e+07
	L1FLnI_4q12aa	9433	E=3.5e+02
a	NC_045512.2	3851	21	+	10698	AAAAGCAAGTTTAACAAAAGA
s			21	+	29903	AAAAGCAAGTTGAACAAAAGA
s	score=102	EG2=3.3e+07
	L1FLnI_4q12ba	2402	E=3.5e+02
a	NC_045512.2	3851	21	+	9992	AAAAGCAAGTTTAACAAAAGA
s			21	+	29903	AAAAGCAAGTTGAACAAAAGA
s	score=102	EG2=3.3e+07
	L1FLnI_4q12ga	508	E=3.5e+02
a	NC_045512.2	27731	17	+	10117	CTTCACACTCAAAAGAA
s			17	+	29903	CTTCACACTCAAAAGAA
s	score=102	EG2=3.3e+07
	L1FLnI_4q12kb	8558	E=3.5e+02
a	NC_045512.2	1750	21	+	9939	TATAAAGAATTCAAACAAATT
s			21	+	29903	TATAAAGCATTCAAACAAATT
s	score=102	EG2=3.3e+07
	MER41_4q13.1a	2194	E=3.5e+02
a	NC_045512.2	2729	17	+	5392	AGGTTACTTTTGGTGAT
s			17	+	29903	AGGTTACTTTTGGTGAT
s	score=102	EG2=3.3e+07
	L1FLnI_4q13.1xa	8673	E=3.5e+02
a	NC_045512.2	22624	17	+	9316	AGGAAGAGAATCAGCAA
s			17	+	29903	AGGAAGAGAATCAGCAA
s	score=102	EG2=3.3e+07
	HUERSP3_4q13.1	2513	E=3.5e+02
a	NC_045512.2	6408	17	+	6302	TGAAGAAGTAGTGGAAA
s			17	+	29903	TGAAGAAGTAGTGGAAA
s	score=102	EG2=3.3e+07
	L1FLnI_4q13.2k	9527	E=3.5e+02
a	NC_045512.2	20142	17	+	10015	CAGTTCAATTATTATAA
s			17	+	29903	CAGTTCAATTATTATAA
s	score=102	EG2=3.3e+07
	L1FLnI_4q13.3eb	423	E=3.5e+02
a	NC_045512.2	25703	21	+	9786	TTTTCTCTATCTTTATTCTTT
s			21	+	29903	TTTTCTCTATCTTTATGCTTT
s	score=102	EG2=3.3e+07
	L1FLnI_4q22.1la	2987	E=3.5e+02
a	NC_045512.2	9730	17	+	10201	TTCTTTAGTAATTACCT
s			17	+	29903	TTCTTTAGTAATTACCT
s	score=102	EG2=3.3e+07
	ERV316A3_4q22.3c	356	E=3.5e+02
a	NC_045512.2	7241	17	+	622	AGTGGTTTTTGGCATAT
s			17	+	29903	AGTGGTTTTTGGCATAT
s	score=102	EG2=3.3e+07
	L1FLnI_4q25l	870	E=3.5e+02
a	NC_045512.2	1036	17	+	9023	AAATTGGCAAAGAAATT
s			17	+	29903	AAATTGGCAAAGAAATT
s	score=102	EG2=3.3e+07
	L1FLnI_4q25ba	820	E=3.5e+02
a	NC_045512.2	16578	17	+	10452	ACAAATGCTGGTGATTA
s			17	+	29903	ACAAATGCTGGTGATTA
s	score=102	EG2=3.3e+07
	L1FLnI_4q25ga	2267	E=3.5e+02
a	NC_045512.2	4087	21	+	10105	GACATCACTTTCTTTAAGAAA
s			21	+	29903	GACATCACTTTCTTAAAGAAA
s	score=102	EG2=3.3e+07
	L1FLnI_4q26h	7094	E=3.5e+02
a	NC_045512.2	2642	17	+	9377	TCAAAGACACAGAAAAG
s			17	+	29903	TCAAAGACACAGAAAAG
s	score=102	EG2=3.3e+07
	L1FLnI_4q26ra	510	E=3.5e+02
a	NC_045512.2	6505	17	+	10147	AATAATAGTTTAAAAAT
s			17	+	29903	AATAATAGTTTAAAAAT
s	score=102	EG2=3.3e+07
	L1FLnI_4q28.1o	7219	E=3.5e+02
a	NC_045512.2	19824	17	+	10145	GTGAAAATACTCAATAA
s			17	+	29903	GTGAAAATACTCAATAA
s	score=102	EG2=3.3e+07
	L1FLnI_4q28.3c	1128	E=3.5e+02
a	NC_045512.2	22394	17	+	9550	AATATAATGAAAATGGA
s			17	+	29903	AATATAATGAAAATGGA
s	score=102	EG2=3.3e+07
	L1FLnI_4q28.3pa	6641	E=3.5e+02
a	NC_045512.2	10011	17	+	9269	TTACCAACCACCACAAA
s			17	+	29903	TTACCAACCACCACAAA
s	score=102	EG2=3.3e+07
	L1FLnI_4q31.21l	1611	E=3.5e+02
a	NC_045512.2	23963	17	+	10163	ATTTTTCACAAATATTA
s			17	+	29903	ATTTTTCACAAATATTA
s	score=102	EG2=3.3e+07
	L1FLnI_4q32.2c	364	E=3.5e+02
a	NC_045512.2	11769	17	+	9150	AGATGCCTTCAAACTCA
s			17	+	29903	AGATGCCTTCAAACTCA
s	score=102	EG2=3.3e+07
	MER4_4q34.1a	2172	E=3.5e+02
a	NC_045512.2	27940	17	+	2985	TCACCAAGAATGTAGTT
s			17	+	29903	TCACCAAGAATGTAGTT
s	score=102	EG2=3.3e+07
	L1FLnI_4q34.3c	467	E=3.5e+02
a	NC_045512.2	7552	17	+	10174	GTTAGAAGGTCCTTTTA
s			17	+	29903	GTTAGAAGGTCCTTTTA
s	score=102	EG2=3.3e+07
	L1FLnI_4q34.3t	2460	E=3.5e+02
a	NC_045512.2	19697	17	+	10461	CATTAATAACACTGTTT
s			17	+	29903	CATTAATAACACTGTTT
s	score=102	EG2=3.3e+07
	L1FLnI_4q35.1c	4069	E=3.5e+02
a	NC_045512.2	18888	17	+	10079	GAGTGCTTTGTTAAGCG
s			17	+	29903	GAGTGCTTTGTTAAGCG
s	score=102	EG2=3.3e+07
	L1FLnI_4q35.1d	4069	E=3.5e+02
a	NC_045512.2	18888	17	+	10085	GAGTGCTTTGTTAAGCG
s			17	+	29903	GAGTGCTTTGTTAAGCG
s	score=102	EG2=3.3e+07
	L1FLnI_5p15.2k	8242	E=3.5e+02
a	NC_045512.2	8777	17	+	8599	TTAGCCAGCGTGGTGGT
s			17	+	29903	TTAGCCAGCGTGGTGGT
s	score=102	EG2=3.3e+07
	L1FLnI_5p14.3o	3730	E=3.5e+02
a	NC_045512.2	19547	21	+	10251	AGCTGGCTTTAGCTTTTGGGT
s			21	+	29903	AGCTGGCTTTAGCTTGTGGGT
s	score=102	EG2=3.3e+07
	L1FLnI_5p14.3o	5759	E=3.5e+02
a	NC_045512.2	10011	17	+	10251	TTACCAACCACCACAAA
s			17	+	29903	TTACCAACCACCACAAA
s	score=102	EG2=3.3e+07
	HERVL_5p14.1c	2201	E=3.5e+02
a	NC_045512.2	21408	17	+	6555	CCCCTTAAATTAAGGGG
s			17	+	29903	CCCCTTAAATTAAGGGG
s	score=102	EG2=3.3e+07
	L1FLnI_5p13.3c	2249	E=3.5e+02
a	NC_045512.2	13101	17	+	8691	TTACAAAGATTATCTAG
s			17	+	29903	TTACAAAGATTATCTAG
s	score=102	EG2=3.3e+07
	L1FLnI_5p13.3d	2249	E=3.5e+02
a	NC_045512.2	13101	17	+	8665	TTACAAAGATTATCTAG
s			17	+	29903	TTACAAAGATTATCTAG
s	score=102	EG2=3.3e+07
	L1FLnI_5p13.2y	6015	E=3.5e+02
a	NC_045512.2	19824	17	+	8914	GTGAAAATACTCAATAA
s			17	+	29903	GTGAAAATACTCAATAA
s	score=102	EG2=3.3e+07
	L1FLnI_5p13.1b	363	E=3.5e+02
a	NC_045512.2	9283	17	+	10146	AACAATGATTATTACAG
s			17	+	29903	AACAATGATTATTACAG
s	score=102	EG2=3.3e+07
	L1FLnI_5q11.1f	9693	E=3.5e+02
a	NC_045512.2	22390	17	+	10213	TTAAAATATAATGAAAA
s			17	+	29903	TTAAAATATAATGAAAA
s	score=102	EG2=3.3e+07
	L1FLnI_5q11.2wa	1726	E=3.5e+02
a	NC_045512.2	22128	17	+	10148	TAGGGAATTTGTGTTTA
s			17	+	29903	TAGGGAATTTGTGTTTA
s	score=102	EG2=3.3e+07
	L1FLnI_5q12.1o	4427	E=3.5e+02
a	NC_045512.2	18888	17	+	10363	GAGTGCTTTGTTAAGCG
s			17	+	29903	GAGTGCTTTGTTAAGCG
s	score=102	EG2=3.3e+07
	HERVL18_5q13.1	1675	E=3.5e+02
a	NC_045512.2	18329	17	+	3056	TAGAGAAGCTGTTGGTA
s			17	+	29903	TAGAGAAGCTGTTGGTA
s	score=102	EG2=3.3e+07
	L1FLnI_5q14.3da	762	E=3.5e+02
a	NC_045512.2	24240	17	+	9649	ATTACAAATACCATTTG
s			17	+	29903	ATTACAAATACCATTTG
s	score=102	EG2=3.3e+07
	L1FLnI_5q15n	2409	E=3.5e+02
a	NC_045512.2	15514	17	+	10513	GTGTTTTTAACATTTGT
s			17	+	29903	GTGTTTTTAACATTTGT
s	score=102	EG2=3.3e+07
	ERV316A3_5q15d	101	E=3.5e+02
a	NC_045512.2	19060	17	+	2493	TACCTCAAGCTGATGTA
s			17	+	29903	TACCTCAAGCTGATGTA
s	score=102	EG2=3.3e+07
	L1FLnI_5q23.2ja	609	E=3.5e+02
a	NC_045512.2	16298	17	+	10142	TAGACCATTCTTATGTT
s			17	+	29903	TAGACCATTCTTATGTT
s	score=102	EG2=3.3e+07
	L1FLnI_5q31.3j	11165	E=3.5e+02
a	NC_045512.2	26702	17	+	11591	ACTTTAGCTTGTTTTGT
s			17	+	29903	ACTTTAGCTTGTTTTGT
s	score=102	EG2=3.3e+07
	L1FLnI_5q33.2i	3438	E=3.5e+02
a	NC_045512.2	5461	17	+	10034	AGTTACTTGTTTCAACA
s			17	+	29903	AGTTACTTGTTTCAACA
s	score=102	EG2=3.3e+07
	L1FLnI_5q33.2j	8586	E=3.5e+02
a	NC_045512.2	5461	17	+	9014	AGTTACTTGTTTCAACA
s			17	+	29903	AGTTACTTGTTTCAACA
s	score=102	EG2=3.3e+07
	L1FLnI_5q33.2k	8586	E=3.5e+02
a	NC_045512.2	5461	17	+	8986	AGTTACTTGTTTCAACA
s			17	+	29903	AGTTACTTGTTTCAACA
s	score=102	EG2=3.3e+07
	L1FLnI_5q35.2c	4756	E=3.5e+02
a	NC_045512.2	29479	17	+	10418	TTCTCCAAACAATTGCA
s			17	+	29903	TTCTCCAAACAATTGCA
s	score=102	EG2=3.3e+07
	L1FLnI_6p22.3s	9330	E=3.5e+02
a	NC_045512.2	28754	17	+	10369	TTCCTCAAGGAACAACA
s			17	+	29903	TTCCTCAAGGAACAACA
s	score=102	EG2=3.3e+07
	HML6_6p22.2	4560	E=3.5e+02
a	NC_045512.2	17474	21	+	7915	TAAGGGCACCCTAGAACCAGA
s			21	+	29903	TAAGGGCACACTAGAACCAGA
s	score=102	EG2=3.3e+07
	HERVH_6p22.1	4530	E=3.5e+02
a	NC_045512.2	26632	17	+	7277	TGCCTATGCCAACAGGA
s			17	+	29903	TGCCTATGCCAACAGGA
s	score=102	EG2=3.3e+07
	HERVKC4_6p21.33a	2354	E=3.5e+02
a	NC_045512.2	1289	17	+	6361	AATTTTGTGGCACTGAG
s			17	+	29903	AATTTTGTGGCACTGAG
s	score=102	EG2=3.3e+07
	HERVKC4_6p21.33b	2354	E=3.5e+02
a	NC_045512.2	1289	17	+	6361	AATTTTGTGGCACTGAG
s			17	+	29903	AATTTTGTGGCACTGAG
s	score=102	EG2=3.3e+07
	MER41_6p21.32	239	E=3.5e+02
a	NC_045512.2	12350	17	+	1958	TGCAGACAATGCTTTTC
s			17	+	29903	TGCAGACAATGCTTTTC
s	score=102	EG2=3.3e+07
	L1FLnI_6p12.3ga	1608	E=3.5e+02
a	NC_045512.2	9822	17	+	10134	TAAAGAAATGTATCTAA
s			17	+	29903	TAAAGAAATGTATCTAA
s	score=102	EG2=3.3e+07
	L1FLnI_6q12p	2934	E=3.5e+02
a	NC_045512.2	12440	21	+	8822	TGAACATAATATCTCTTACAA
s			21	+	29903	TGAACATAATACCTCTTACAA
s	score=102	EG2=3.3e+07
	L1FLnI_6q12r	3417	E=3.5e+02
a	NC_045512.2	20495	17	+	10221	TTCTGTTATTGATTTAT
s			17	+	29903	TTCTGTTATTGATTTAT
s	score=102	EG2=3.3e+07
	L1FLnI_6q13f	2148	E=3.5e+02
a	NC_045512.2	2648	17	+	8780	ACACAGAAAAGTACTGT
s			17	+	29903	ACACAGAAAAGTACTGT
s	score=102	EG2=3.3e+07
	L1FLnI_6q13g	894	E=3.5e+02
a	NC_045512.2	10890	17	+	9307	TACCATATTGGGTAGTG
s			17	+	29903	TACCATATTGGGTAGTG
s	score=102	EG2=3.3e+07
	L1FLnI_6q13qa	1912	E=3.5e+02
a	NC_045512.2	28266	21	+	10135	AACTAAAAAGTCTGATAATGG
s			21	+	29903	AACTAAAATGTCTGATAATGG
s	score=102	EG2=3.3e+07
	L1FLnI_6q14.1q	5759	E=3.5e+02
a	NC_045512.2	19694	17	+	10415	TATCATTAATAACACTG
s			17	+	29903	TATCATTAATAACACTG
s	score=102	EG2=3.3e+07
	L1FLnI_6q14.1q	10107	E=3.5e+02
a	NC_045512.2	13694	17	+	10415	AATTTATAATTTACTTA
s			17	+	29903	AATTTATAATTTACTTA
s	score=102	EG2=3.3e+07
	L1FLnI_6q21v	264	E=3.5e+02
a	NC_045512.2	12807	17	+	9415	ACTTGCACTGTTATCCG
s			17	+	29903	ACTTGCACTGTTATCCG
s	score=102	EG2=3.3e+07
	HERVKC4_6q22.31	3291	E=3.5e+02
a	NC_045512.2	12489	21	+	6353	AGACTACAACACATATAAAAA
s			21	+	29903	AGACTATAACACATATAAAAA
s	score=102	EG2=3.3e+07
	HERVKC4_6q22.31	5369	E=3.5e+02
a	NC_045512.2	17608	17	+	6353	ATAATAAGCTTAAAGCA
s			17	+	29903	ATAATAAGCTTAAAGCA
s	score=102	EG2=3.3e+07
	L1FLnI_6q23.1a	8366	E=3.5e+02
a	NC_045512.2	23986	17	+	10133	CCATCAAAACCAAGCAA
s			17	+	29903	CCATCAAAACCAAGCAA
s	score=102	EG2=3.3e+07
	L1FLnI_6q23.2m	3351	E=3.5e+02
a	NC_045512.2	19367	17	+	10030	ATTTTTCTATTACTCTG
s			17	+	29903	ATTTTTCTATTACTCTG
s	score=102	EG2=3.3e+07
	MER41_6q24.2a	1133	E=3.5e+02
a	NC_045512.2	12350	17	+	2932	TGCAGACAATGCTTTTC
s			17	+	29903	TGCAGACAATGCTTTTC
s	score=102	EG2=3.3e+07
	L1FLnI_6q24.3f	9540	E=3.5e+02
a	NC_045512.2	13350	17	+	9955	TTTTACACTTAAAAACA
s			17	+	29903	TTTTACACTTAAAAACA
s	score=102	EG2=3.3e+07
	PABLA_6q26a	2635	E=3.5e+02
a	NC_045512.2	23857	17	+	2926	GCTTTAACTGGAATAGC
s			17	+	29903	GCTTTAACTGGAATAGC
s	score=102	EG2=3.3e+07
	L1FLnI_6q27m	8932	E=3.5e+02
a	NC_045512.2	5075	17	+	10708	TTACTAAAATAAAACCT
s			17	+	29903	TTACTAAAATAAAACCT
s	score=102	EG2=3.3e+07
	L1FLnI_6q27n	6893	E=3.5e+02
a	NC_045512.2	27348	17	+	9710	TCTCAATTAGATGAAGA
s			17	+	29903	TCTCAATTAGATGAAGA
s	score=102	EG2=3.3e+07
	L1FLnI_6q27u	4395	E=3.5e+02
a	NC_045512.2	1982	17	+	8933	TTTCACAGTATTCACTG
s			17	+	29903	TTTCACAGTATTCACTG
s	score=102	EG2=3.3e+07
	HERVE_7p22.1c	6203	E=3.5e+02
a	NC_045512.2	6200	17	+	8337	TTAAGAAAGGAGCTAAA
s			17	+	29903	TTAAGAAAGGAGCTAAA
s	score=102	EG2=3.3e+07
	ERVLB4_7p21.1b	51	E=3.5e+02
a	NC_045512.2	15150	17	+	1571	TTTCATCAAAAATTATT
s			17	+	29903	TTTCATCAAAAATTATT
s	score=102	EG2=3.3e+07
	L1FLnI_7p14.3i	568	E=3.5e+02
a	NC_045512.2	15161	17	+	9333	ATTATTGAAATCAATAG
s			17	+	29903	ATTATTGAAATCAATAG
s	score=102	EG2=3.3e+07
	L1FLnI_7p14.3j	9117	E=3.5e+02
a	NC_045512.2	24240	17	+	10165	ATTACAAATACCATTTG
s			17	+	29903	ATTACAAATACCATTTG
s	score=102	EG2=3.3e+07
	ERVLE_7p14.1b	717	E=3.5e+02
a	NC_045512.2	15752	21	+	740	ATCTCCAGGTCTAGTGGCTAG
s			21	+	29903	ATCTCAAGGTCTAGTGGCTAG
s	score=102	EG2=3.3e+07
	L1FLnI_7p12.3l	7210	E=3.5e+02
a	NC_045512.2	3411	17	+	9027	TAAAAAGGTAAAACCAA
s			17	+	29903	TAAAAAGGTAAAACCAA
s	score=102	EG2=3.3e+07
	L1FLnI_7q21.11d	536	E=3.5e+02
a	NC_045512.2	24017	17	+	10143	AAGATCTACTTTTCAAC
s			17	+	29903	AAGATCTACTTTTCAAC
s	score=102	EG2=3.3e+07
	L1FLnI_7q21.11pa	9215	E=3.5e+02
a	NC_045512.2	8619	17	+	9406	TATTTTCTATTTAATAA
s			17	+	29903	TATTTTCTATTTAATAA
s	score=102	EG2=3.3e+07
	L1FLnI_7q21.13ba	2902	E=3.5e+02
a	NC_045512.2	16081	17	+	10015	TTCATTTGTACTTACAA
s			17	+	29903	TTCATTTGTACTTACAA
s	score=102	EG2=3.3e+07
	L1FLnI_7q31.1l	2704	E=3.5e+02
a	NC_045512.2	14296	21	+	10136	aTTTTAAATATTGGGAACAGA
s			21	+	29903	ATTTTAAATATTGGGATCAGA
s	score=102	EG2=3.3e+07
	ERV316A3_7q31.31b	1004	E=3.5e+02
a	NC_045512.2	20586	17	+	3109	GACTATACAGAAATTTC
s			17	+	29903	GACTATACAGAAATTTC
s	score=102	EG2=3.3e+07
	L1FLnI_7q31.31e	2283	E=3.5e+02
a	NC_045512.2	645	17	+	9299	TAATAAAGGAGCTGGTG
s			17	+	29903	TAATAAAGGAGCTGGTG
s	score=102	EG2=3.3e+07
	HERVH_7q31.31a	3458	E=3.5e+02
a	NC_045512.2	24130	17	+	5593	GGCCTTACTGTTTTGCC
s			17	+	29903	GGCCTTACTGTTTTGCC
s	score=102	EG2=3.3e+07
	L1FLnI_7q33u	963	E=3.5e+02
a	NC_045512.2	29429	17	+	9104	AGAAGAAACAGCAAACT
s			17	+	29903	AGAAGAAACAGCAAACT
s	score=102	EG2=3.3e+07
	L1FLnI_8p12m	7809	E=3.5e+02
a	NC_045512.2	20530	17	+	8876	AAATAATAAAATCCCAA
s			17	+	29903	AAATAATAAAATCCCAA
s	score=102	EG2=3.3e+07
	L1FLnI_8q11.23b	682	E=3.5e+02
a	NC_045512.2	29389	21	+	9068	AAGAAGGAGGCTGATGAAACT
s			21	+	29903	AAGAAGAAGGCTGATGAAACT
s	score=102	EG2=3.3e+07
	L1FLnI_8q11.23b	8420	E=3.5e+02
a	NC_045512.2	8083	17	+	9068	GAAAAACTCAAAACACT
s			17	+	29903	GAAAAACTCAAAACACT
s	score=102	EG2=3.3e+07
	L1FLnI_8q11.23c	6022	E=3.5e+02
a	NC_045512.2	2638	17	+	10953	GAAATCAAAGACACAGA
s			17	+	29903	GAAATCAAAGACACAGA
s	score=102	EG2=3.3e+07
	L1FLnI_8q12.1ga	3350	E=3.5e+02
a	NC_045512.2	1688	17	+	9481	TTATTTTGGCATCTTTT
s			17	+	29903	TTATTTTGGCATCTTTT
s	score=102	EG2=3.3e+07
	L1FLnI_8q12.3e	778	E=3.5e+02
a	NC_045512.2	13681	17	+	10469	AACATGAAGAAACAATT
s			17	+	29903	AACATGAAGAAACAATT
s	score=102	EG2=3.3e+07
	L1FLnI_8q12.3t	6657	E=3.5e+02
a	NC_045512.2	3837	17	+	8630	GGAAATGAAGAGTGAAA
s			17	+	29903	GGAAATGAAGAGTGAAA
s	score=102	EG2=3.3e+07
	L1FLnI_8q12.3u	6709	E=3.5e+02
a	NC_045512.2	3837	17	+	8682	GGAAATGAAGAGTGAAA
s			17	+	29903	GGAAATGAAGAGTGAAA
s	score=102	EG2=3.3e+07
	L1FLnI_8q13.2b	952	E=3.5e+02
a	NC_045512.2	22157	17	+	10144	GTTATTTTAAAATATAT
s			17	+	29903	GTTATTTTAAAATATAT
s	score=102	EG2=3.3e+07
	L1FLnI_8q13.2c	952	E=3.5e+02
a	NC_045512.2	22157	17	+	10134	GTTATTTTAAAATATAT
s			17	+	29903	GTTATTTTAAAATATAT
s	score=102	EG2=3.3e+07
	HERVFRD_8q13.2	5928	E=3.5e+02
a	NC_045512.2	4048	17	+	6649	AATCTTCATCCAGATTC
s			17	+	29903	AATCTTCATCCAGATTC
s	score=102	EG2=3.3e+07
	L1FLnI_8q21.13ua	6957	E=3.5e+02
a	NC_045512.2	15148	17	+	9064	AGTTTCATCAAAAATTA
s			17	+	29903	AGTTTCATCAAAAATTA
s	score=102	EG2=3.3e+07
	L1FLnI_8q23.2b	7716	E=3.5e+02
a	NC_045512.2	7173	17	+	11460	TTTAGAAACTATACAAA
s			17	+	29903	TTTAGAAACTATACAAA
s	score=102	EG2=3.3e+07
	HUERSP1_8q23.3	395	E=3.5e+02
a	NC_045512.2	16560	17	+	932	ATTGCAACATGTGACTG
s			17	+	29903	ATTGCAACATGTGACTG
s	score=102	EG2=3.3e+07
	L1FLnI_8q24.13n	3619	E=3.5e+02
a	NC_045512.2	22330	17	+	10149	GGTTGGACAGCTGGTGC
s			17	+	29903	GGTTGGACAGCTGGTGC
s	score=102	EG2=3.3e+07
	L1FLnI_8q24.22h	1048	E=3.5e+02
a	NC_045512.2	22395	17	+	10161	ATATAATGAAAATGGAA
s			17	+	29903	ATATAATGAAAATGGAA
s	score=102	EG2=3.3e+07
	ERV316A3_9p24.3b	597	E=3.5e+02
a	NC_045512.2	5793	17	+	2227	AACTTTGTATTGCATAG
s			17	+	29903	AACTTTGTATTGCATAG
s	score=102	EG2=3.3e+07
	L1FLnI_9p24.1y	131	E=3.5e+02
a	NC_045512.2	24518	17	+	10480	AAGTTGAGGCTGAAGTG
s			17	+	29903	AAGTTGAGGCTGAAGTG
s	score=102	EG2=3.3e+07
	L1FLnI_9p22.2d	833	E=3.5e+02
a	NC_045512.2	15154	17	+	10136	ATCAAAAATTATTGAAA
s			17	+	29903	ATCAAAAATTATTGAAA
s	score=102	EG2=3.3e+07
	L1FLnI_9p21.3v	1728	E=3.5e+02
a	NC_045512.2	2648	17	+	8675	ACACAGAAAAGTACTGT
s			17	+	29903	ACACAGAAAAGTACTGT
s	score=102	EG2=3.3e+07
	ERVLB4_9p21.1b	671	E=3.5e+02
a	NC_045512.2	18101	22	+	4382	ACAGGCACCTACACAC-TCAGTG
s			23	+	29903	ACAGGCACCTACACACCTCAGTG
s	score=102	EG2=3.3e+07
	L1FLnI_9p21.1z	10164	E=3.5e+02
a	NC_045512.2	19356	17	+	10283	AAACAATTACCATTTTT
s			17	+	29903	AAACAATTACCATTTTT
s	score=102	EG2=3.3e+07
	L1FLnI_9q21.31l	2489	E=3.5e+02
a	NC_045512.2	24577	17	+	8658	ACATATGTGACTCAACA
s			17	+	29903	ACATATGTGACTCAACA
s	score=102	EG2=3.3e+07
	L1FLnI_9q22.1c	1727	E=3.5e+02
a	NC_045512.2	26475	17	+	9450	AACTAAATATTATATTA
s			17	+	29903	AACTAAATATTATATTA
s	score=102	EG2=3.3e+07
	ERVLB4_9q22.33d	3487	E=3.5e+02
a	NC_045512.2	4594	17	+	3547	ACTCTTGTTACAATGCC
s			17	+	29903	ACTCTTGTTACAATGCC
s	score=102	EG2=3.3e+07
	HML5_9q31.1	3218	E=3.5e+02
a	NC_045512.2	18371	17	+	4884	TTCTACAGGTGTTAACC
s			17	+	29903	TTCTACAGGTGTTAACC
s	score=102	EG2=3.3e+07
	MER101_9q31.1a	3738	E=3.5e+02
a	NC_045512.2	5111	17	+	5160	AAACATTTTATGTTTTA
s			17	+	29903	AAACATTTTATGTTTTA
s	score=102	EG2=3.3e+07
	L1FLnI_9q31.2l	2266	E=3.5e+02
a	NC_045512.2	19348	17	+	10543	TTAATTTAAAACAATTA
s			17	+	29903	TTAATTTAAAACAATTA
s	score=102	EG2=3.3e+07
	L1FLnI_9q31.2m	2266	E=3.5e+02
a	NC_045512.2	19348	17	+	10161	TTAATTTAAAACAATTA
s			17	+	29903	TTAATTTAAAACAATTA
s	score=102	EG2=3.3e+07
	ERVLE_9q33.2c	559	E=3.5e+02
a	NC_045512.2	5059	25	+	3682	TTGGATTGAGCTGAAGTTACTAAAA
s			25	+	29903	TTGGATGGAGCTGATGTTACTAAAA
s	score=102	EG2=3.3e+07
	L1FLnI_10p15.2	4640	E=3.5e+02
a	NC_045512.2	11981	17	+	9588	AAGCCTTTGAAAAAATG
s			17	+	29903	AAGCCTTTGAAAAAATG
s	score=102	EG2=3.3e+07
	HERVIP10FH_10p13	920	E=3.5e+02
a	NC_045512.2	21066	17	+	1187	AAAAATGTTACAAAAGA
s			17	+	29903	AAAAATGTTACAAAAGA
s	score=102	EG2=3.3e+07
	L1FLnI_10p12.1f	465	E=3.5e+02
a	NC_045512.2	7818	17	+	9699	CTCTCATTTTGTTAACT
s			17	+	29903	CTCTCATTTTGTTAACT
s	score=102	EG2=3.3e+07
	L1FLnI_10q11.21w	9759	E=3.5e+02
a	NC_045512.2	26428	17	+	10022	TTAAAAATCTGAATTCT
s			17	+	29903	TTAAAAATCTGAATTCT
s	score=102	EG2=3.3e+07
	L1FLnI_10q21.1ua	708	E=3.5e+02
a	NC_045512.2	2473	17	+	8800	AAAGAAATTATCTTCTT
s			17	+	29903	AAAGAAATTATCTTCTT
s	score=102	EG2=3.3e+07
	L1FLnI_10q21.3s	8350	E=3.5e+02
a	NC_045512.2	1627	17	+	10307	CAAAAAGAGAAAGTCAA
s			17	+	29903	CAAAAAGAGAAAGTCAA
s	score=102	EG2=3.3e+07
	L1FLnI_10q23.31ba	8504	E=3.5e+02
a	NC_045512.2	19487	17	+	10448	CTGTAGACATCATGCTA
s			17	+	29903	CTGTAGACATCATGCTA
s	score=102	EG2=3.3e+07
	L1FLnI_11p15.2j	1959	E=3.5e+02
a	NC_045512.2	1833	21	+	10404	TGGTGAGCAGAAATCAATACT
s			21	+	29903	TGGTGAACAGAAATCAATACT
s	score=102	EG2=3.3e+07
	L1FLnI_11p14.3y	2598	E=3.5e+02
a	NC_045512.2	22960	21	+	10329	GATATTGCAACTGAAATCTAT
s			21	+	29903	GATATTTCAACTGAAATCTAT
s	score=102	EG2=3.3e+07
	L1FLnI_11p14.1i	2682	E=3.5e+02
a	NC_045512.2	19748	17	+	10061	TGAAAATAAAACAACAT
s			17	+	29903	TGAAAATAAAACAACAT
s	score=102	EG2=3.3e+07
	L1FLnI_11p12f	8074	E=3.5e+02
a	NC_045512.2	14950	17	+	9826	TTCCATTTAATAAATGG
s			17	+	29903	TTCCATTTAATAAATGG
s	score=102	EG2=3.3e+07
	L1FLnI_11p12g	8074	E=3.5e+02
a	NC_045512.2	14950	17	+	9418	TTCCATTTAATAAATGG
s			17	+	29903	TTCCATTTAATAAATGG
s	score=102	EG2=3.3e+07
	L1FLnI_11p11.2m	1384	E=3.5e+02
a	NC_045512.2	21530	17	+	10154	TAGTGATGTTCTTGTTA
s			17	+	29903	TAGTGATGTTCTTGTTA
s	score=102	EG2=3.3e+07
	L1FLnI_11p11.2p	708	E=3.5e+02
a	NC_045512.2	13031	17	+	10032	ATGCAACAGAAGTGCCT
s			17	+	29903	ATGCAACAGAAGTGCCT
s	score=102	EG2=3.3e+07
	L1FLnI_11p11.2u	830	E=3.5e+02
a	NC_045512.2	12899	17	+	10151	CTTGTAGGTTTGTTACA
s			17	+	29903	CTTGTAGGTTTGTTACA
s	score=102	EG2=3.3e+07
	L1FLnI_11q12.1f	380	E=3.5e+02
a	NC_045512.2	23331	17	+	10005	TTCTTTTGGTGGTGTCA
s			17	+	29903	TTCTTTTGGTGGTGTCA
s	score=102	EG2=3.3e+07
	L1FLnI_11q12.1v	1068	E=3.5e+02
a	NC_045512.2	23775	17	+	10121	TACAATGTACATTTGTG
s			17	+	29903	TACAATGTACATTTGTG
s	score=102	EG2=3.3e+07
	L1FLnI_11q14.2i	2450	E=3.5e+02
a	NC_045512.2	8777	17	+	9887	TTAGCCAGCGTGGTGGT
s			17	+	29903	TTAGCCAGCGTGGTGGT
s	score=102	EG2=3.3e+07
	L1FLnI_11q14.3q	3796	E=3.5e+02
a	NC_045512.2	24609	17	+	9046	AGAAATCAGAGCTTCTG
s			17	+	29903	AGAAATCAGAGCTTCTG
s	score=102	EG2=3.3e+07
	ERVLE_11q14.3d	1054	E=3.5e+02
a	NC_045512.2	26769	17	+	2158	CAATGGCTTGTCTTGTA
s			17	+	29903	CAATGGCTTGTCTTGTA
s	score=102	EG2=3.3e+07
	HML5_11q21	4682	E=3.5e+02
a	NC_045512.2	18371	17	+	6388	TTCTACAGGTGTTAACC
s			17	+	29903	TTCTACAGGTGTTAACC
s	score=102	EG2=3.3e+07
	HUERSP3_11q22.1	1649	E=3.5e+02
a	NC_045512.2	851	17	+	6642	ACCCTCTTGAGTGCATT
s			17	+	29903	ACCCTCTTGAGTGCATT
s	score=102	EG2=3.3e+07
	L1FLnI_11q22.1m	922	E=3.5e+02
a	NC_045512.2	2358	17	+	10132	TAAACTTAAAGCCTTGA
s			17	+	29903	TAAACTTAAAGCCTTGA
s	score=102	EG2=3.3e+07
	L1FLnI_11q22.3ia	3073	E=3.5e+02
a	NC_045512.2	719	17	+	9808	ATCCTTATGAAGATTTT
s			17	+	29903	ATCCTTATGAAGATTTT
s	score=102	EG2=3.3e+07
	L1FLnI_11q24.2p	1642	E=3.5e+02
a	NC_045512.2	722	17	+	10022	CTTATGAAGATTTTCAA
s			17	+	29903	CTTATGAAGATTTTCAA
s	score=102	EG2=3.3e+07
	L1FLnI_12p12.1h	3240	E=3.5e+02
a	NC_045512.2	20419	21	+	10447	ATTTTTTTCCTATGGACAGTA
s			21	+	29903	ATTTTATTCCTATGGACAGTA
s	score=102	EG2=3.3e+07
	L1FLnI_12p11.22e	3549	E=3.5e+02
a	NC_045512.2	18721	17	+	8562	ATCATTCTATTGGATTT
s			17	+	29903	ATCATTCTATTGGATTT
s	score=102	EG2=3.3e+07
	L1FLnI_12q12i	2202	E=3.5e+02
a	NC_045512.2	22998	17	+	8900	TTGTAATGGTGTTGAAG
s			17	+	29903	TTGTAATGGTGTTGAAG
s	score=102	EG2=3.3e+07
	L1FLnI_12q21.31c	10113	E=3.5e+02
a	NC_045512.2	2472	17	+	10150	AAAAGAAATTATCTTCT
s			17	+	29903	AAAAGAAATTATCTTCT
s	score=102	EG2=3.3e+07
	L1FLnI_12q21.31j	1004	E=3.5e+02
a	NC_045512.2	5782	17	+	10013	ACTTCTAAAGAAACTTT
s			17	+	29903	ACTTCTAAAGAAACTTT
s	score=102	EG2=3.3e+07
	L1FLnI_13q12.12g	1815	E=3.5e+02
a	NC_045512.2	27349	17	+	9594	CTCAATTAGATGAAGAG
s			17	+	29903	CTCAATTAGATGAAGAG
s	score=102	EG2=3.3e+07
	L1FLnI_13q12.12f	2354	E=3.5e+02
a	NC_045512.2	27349	17	+	10133	CTCAATTAGATGAAGAG
s			17	+	29903	CTCAATTAGATGAAGAG
s	score=102	EG2=3.3e+07
	L1FLnI_13q14.2f	1825	E=3.5e+02
a	NC_045512.2	25734	17	+	10407	TTGCAGAGTATAAACTT
s			17	+	29903	TTGCAGAGTATAAACTT
s	score=102	EG2=3.3e+07
	L1FLnI_13q21.1r	2732	E=3.5e+02
a	NC_045512.2	24609	17	+	8589	AGAAATCAGAGCTTCTG
s			17	+	29903	AGAAATCAGAGCTTCTG
s	score=102	EG2=3.3e+07
	MER61_13q31.1d	1739	E=3.5e+02
a	NC_045512.2	21566	17	+	4563	TTGTTTTTCTTGTTTTA
s			17	+	29903	TTGTTTTTCTTGTTTTA
s	score=102	EG2=3.3e+07
	HERVL_13q31.2b	2229	E=3.5e+02
a	NC_045512.2	21408	17	+	5057	CCCCTTAAATTAAGGGG
s			17	+	29903	CCCCTTAAATTAAGGGG
s	score=102	EG2=3.3e+07
	L1FLnI_13q33.1a	10234	E=3.5e+02
a	NC_045512.2	29355	17	+	11598	AACATTCCCACCAACAG
s			17	+	29903	AACATTCCCACCAACAG
s	score=102	EG2=3.3e+07
	L1FLnI_14q21.1j	570	E=3.5e+02
a	NC_045512.2	3520	17	+	8631	GAATCTGATGATTACAT
s			17	+	29903	GAATCTGATGATTACAT
s	score=102	EG2=3.3e+07
	L1FLnI_14q21.1ga	1471	E=3.5e+02
a	NC_045512.2	11167	17	+	10011	TTTCTCTGTTTGTTTTT
s			17	+	29903	TTTCTCTGTTTGTTTTT
s	score=102	EG2=3.3e+07
	L1FLnI_14q21.1ha	1471	E=3.5e+02
a	NC_045512.2	11167	17	+	10027	TTTCTCTGTTTGTTTTT
s			17	+	29903	TTTCTCTGTTTGTTTTT
s	score=102	EG2=3.3e+07
	L1FLnI_14q22.1i	7201	E=3.5e+02
a	NC_045512.2	19824	17	+	10122	GTGAAAATACTCAATAA
s			17	+	29903	GTGAAAATACTCAATAA
s	score=102	EG2=3.3e+07
	L1FLnI_14q22.1n	1339	E=3.5e+02
a	NC_045512.2	25291	17	+	10174	CTCAAGGGCTGTTGTTC
s			17	+	29903	CTCAAGGGCTGTTGTTC
s	score=102	EG2=3.3e+07
	L1FLnI_14q22.3d	666	E=3.5e+02
a	NC_045512.2	29423	17	+	8787	AGAGACAGAAGAAACAG
s			17	+	29903	AGAGACAGAAGAAACAG
s	score=102	EG2=3.3e+07
	L1FLnI_14q31.1h	2410	E=3.5e+02
a	NC_045512.2	6926	17	+	9361	CTAATTTTTCTAAACTG
s			17	+	29903	CTAATTTTTCTAAACTG
s	score=102	EG2=3.3e+07
	L1FLnI_14q31.3ga	2622	E=3.5e+02
a	NC_045512.2	66	21	+	10112	TAAACGCACTTTAAAATCTGT
s			21	+	29903	TAAACGAACTTTAAAATCTGT
s	score=102	EG2=3.3e+07
	L1FLnI_15q11.1e	1664	E=3.5e+02
a	NC_045512.2	8517	17	+	9501	TAATGTTGTAACAACAA
s			17	+	29903	TAATGTTGTAACAACAA
s	score=102	EG2=3.3e+07
	L1FLnI_15q14x	38	E=3.5e+02
a	NC_045512.2	13245	25	+	9316	TCTGTACTGCCGCTACCACATAGAT
s			25	+	29903	TCTGTACTGCCGTTGCCACATAGAT
s	score=102	EG2=3.3e+07
	ERV316A3_15q21.1h	192	E=3.5e+02
a	NC_045512.2	16489	17	+	2594	CTAATGGACAAGTTTTT
s			17	+	29903	CTAATGGACAAGTTTTT
s	score=102	EG2=3.3e+07
	L1FLnI_15q21.3x	3356	E=3.5e+02
a	NC_045512.2	1041	17	+	9997	GGCAAAGAAATTTGACA
s			17	+	29903	GGCAAAGAAATTTGACA
s	score=102	EG2=3.3e+07
	L1FLnI_16p11.2c	6063	E=3.5e+02
a	NC_045512.2	1839	17	+	8579	ACAGAAATCAATACTGA
s			17	+	29903	ACAGAAATCAATACTGA
s	score=102	EG2=3.3e+07
	L1FLnI_16p11.2i	6072	E=3.5e+02
a	NC_045512.2	1839	17	+	8583	ACAGAAATCAATACTGA
s			17	+	29903	ACAGAAATCAATACTGA
s	score=102	EG2=3.3e+07
	HERV4_16q11.2	1633	E=3.5e+02
a	NC_045512.2	22943	17	+	1954	TCAAACCTTTTGAGAGA
s			17	+	29903	TCAAACCTTTTGAGAGA
s	score=102	EG2=3.3e+07
	ERV316A3_16q21j	1719	E=3.5e+02
a	NC_045512.2	15133	17	+	3899	CTATGACCAATAGACAG
s			17	+	29903	CTATGACCAATAGACAG
s	score=102	EG2=3.3e+07
	L1FLnI_16q21da	4172	E=3.5e+02
a	NC_045512.2	23266	21	+	9844	ATTGCAGACACTACTGATGCT
s			21	+	29903	ATTGCTGACACTACTGATGCT
s	score=102	EG2=3.3e+07
	L1FLnI_16q21ca	4931	E=3.5e+02
a	NC_045512.2	23266	21	+	10603	ATTGCAGACACTACTGATGCT
s			21	+	29903	ATTGCTGACACTACTGATGCT
s	score=102	EG2=3.3e+07
	L1FLnI_17q22q	9714	E=3.5e+02
a	NC_045512.2	23724	17	+	10153	TGTTACCACAGAAATTC
s			17	+	29903	TGTTACCACAGAAATTC
s	score=102	EG2=3.3e+07
	HERVFRD_18p11.23	2571	E=3.5e+02
a	NC_045512.2	22433	17	+	2786	GTGCACTTGACCCTCTC
s			17	+	29903	GTGCACTTGACCCTCTC
s	score=102	EG2=3.3e+07
	L1FLnI_18q12.2s	7972	E=3.5e+02
a	NC_045512.2	9816	21	+	10050	GTTAAATAAAGAAATATATCT
s			21	+	29903	GTTAAATAAAGAAATGTATCT
s	score=102	EG2=3.3e+07
	ERVLE_18q21.2d	3688	E=3.5e+02
a	NC_045512.2	18406	17	+	5978	GTTATGTTGATACACCT
s			17	+	29903	GTTATGTTGATACACCT
s	score=102	EG2=3.3e+07
	L1FLnI_18q21.31f	2435	E=3.5e+02
a	NC_045512.2	23724	17	+	10015	TGTTACCACAGAAATTC
s			17	+	29903	TGTTACCACAGAAATTC
s	score=102	EG2=3.3e+07
	L1FLnI_20p12.1k	8270	E=3.5e+02
a	NC_045512.2	20996	17	+	8541	TGATTGTGCAACTGTAC
s			17	+	29903	TGATTGTGCAACTGTAC
s	score=102	EG2=3.3e+07
	L1FLnI_20q12i	3380	E=3.5e+02
a	NC_045512.2	5671	21	+	9825	CCTTTTGTTATGATTTCAGCA
s			21	+	29903	CCTTTTGTTATGATGTCAGCA
s	score=102	EG2=3.3e+07
	L1FLnI_20q12j	2705	E=3.5e+02
a	NC_045512.2	5671	21	+	9150	CCTTTTGTTATGATTTCAGCA
s			21	+	29903	CCTTTTGTTATGATGTCAGCA
s	score=102	EG2=3.3e+07
	MER41_20q13.12	3399	E=3.5e+02
a	NC_045512.2	12010	17	+	5121	TCTGTTTTGCTTTCCAT
s			17	+	29903	TCTGTTTTGCTTTCCAT
s	score=102	EG2=3.3e+07
	L1FLnI_21q21.1p	3133	E=3.5e+02
a	NC_045512.2	25181	17	+	10467	AGCAGTATATAAAATGG
s			17	+	29903	AGCAGTATATAAAATGG
s	score=102	EG2=3.3e+07
	MER4_21q21.2d	1831	E=3.5e+02
a	NC_045512.2	12293	17	+	2898	CCCAAATGTATAAACAG
s			17	+	29903	CCCAAATGTATAAACAG
s	score=102	EG2=3.3e+07
	L1FLnI_21q21.2c	619	E=3.5e+02
a	NC_045512.2	16897	17	+	8785	TTGGTGATTATTTTGTG
s			17	+	29903	TTGGTGATTATTTTGTG
s	score=102	EG2=3.3e+07
	L1FLnI_21q21.2b	619	E=3.5e+02
a	NC_045512.2	16897	17	+	10555	TTGGTGATTATTTTGTG
s			17	+	29903	TTGGTGATTATTTTGTG
s	score=102	EG2=3.3e+07
	HERVW_21q21.3	817	E=3.5e+02
a	NC_045512.2	7163	17	+	7570	CCTATCCTTCTTTAGAA
s			17	+	29903	CCTATCCTTCTTTAGAA
s	score=102	EG2=3.3e+07
	L1FLnI_22q11.22e	5534	E=3.5e+02
a	NC_045512.2	22773	17	+	8640	TGATGAAGTCAGACAAA
s			17	+	29903	TGATGAAGTCAGACAAA
s	score=102	EG2=3.3e+07
	HERVL66_Xp22.32	1193	E=3.5e+02
a	NC_045512.2	11993	17	+	4518	AAATGGTTTCACTACTT
s			17	+	29903	AAATGGTTTCACTACTT
s	score=102	EG2=3.3e+07
	MER34B_Xp22.2	2004	E=3.5e+02
a	NC_045512.2	11307	17	+	6459	CTGTGTTATGTATGCAT
s			17	+	29903	CTGTGTTATGTATGCAT
s	score=102	EG2=3.3e+07
	L1FLnI_Xp21.3n	6982	E=3.5e+02
a	NC_045512.2	7173	17	+	8956	TTTAGAAACTATACAAA
s			17	+	29903	TTTAGAAACTATACAAA
s	score=102	EG2=3.3e+07
	L1FLnI_Xp21.1t	6982	E=3.5e+02
a	NC_045512.2	7173	17	+	8906	TTTAGAAACTATACAAA
s			17	+	29903	TTTAGAAACTATACAAA
s	score=102	EG2=3.3e+07
	L1FLnI_Xp11.4a	4924	E=3.5e+02
a	NC_045512.2	29377	17	+	10129	AAAAAGGACAAAAAGAA
s			17	+	29903	AAAAAGGACAAAAAGAA
s	score=102	EG2=3.3e+07
	L1FLnI_Xp11.22h	5993	E=3.5e+02
a	NC_045512.2	19824	17	+	8910	GTGAAAATACTCAATAA
s			17	+	29903	GTGAAAATACTCAATAA
s	score=102	EG2=3.3e+07
	L1FLnI_Xp11.22i	1073	E=3.5e+02
a	NC_045512.2	19824	17	+	11497	GTGAAAATACTCAATAA
s			17	+	29903	GTGAAAATACTCAATAA
s	score=102	EG2=3.3e+07
	L1FLnI_Xp11.21fc	1945	E=3.5e+02
a	NC_045512.2	17776	17	+	9297	CTTATAATTCACAGAAT
s			17	+	29903	CTTATAATTCACAGAAT
s	score=102	EG2=3.3e+07
	L1FLnI_Xq11.2ka	1737	E=3.5e+02
a	NC_045512.2	22156	17	+	10451	GGTTATTTTAAAATATA
s			17	+	29903	GGTTATTTTAAAATATA
s	score=102	EG2=3.3e+07
	L1FLnI_Xq12c	1543	E=3.5e+02
a	NC_045512.2	7409	17	+	10099	GAATGTACATCTTCTTT
s			17	+	29903	GAATGTACATCTTCTTT
s	score=102	EG2=3.3e+07
	L1FLnI_Xq12y	7735	E=3.5e+02
a	NC_045512.2	27472	21	+	9173	CAACAATACTTTTAAAAGAAC
s			21	+	29903	CAACAGTACTTTTAAAAGAAC
s	score=102	EG2=3.3e+07
	L1FLnI_Xq13.1f	448	E=3.5e+02
a	NC_045512.2	29425	17	+	10139	AGACAGAAGAAACAGCA
s			17	+	29903	AGACAGAAGAAACAGCA
s	score=102	EG2=3.3e+07
	L1FLnI_Xq13.2i	9240	E=3.5e+02
a	NC_045512.2	5219	17	+	10023	ACACTAAAAAGTGGAAA
s			17	+	29903	ACACTAAAAAGTGGAAA
s	score=102	EG2=3.3e+07
	L1FLnI_Xq21.1pd	4585	E=3.5e+02
a	NC_045512.2	10011	17	+	8543	TTACCAACCACCACAAA
s			17	+	29903	TTACCAACCACCACAAA
s	score=102	EG2=3.3e+07
	L1FLnI_Xq21.1be	6762	E=3.5e+02
a	NC_045512.2	4631	17	+	9969	GCTTAAATTTGGAAGAA
s			17	+	29903	GCTTAAATTTGGAAGAA
s	score=102	EG2=3.3e+07
	L1FLnI_Xq21.1le	782	E=3.5e+02
a	NC_045512.2	3647	17	+	10019	TTCAACTTCTTAAGAGT
s			17	+	29903	TTCAACTTCTTAAGAGT
s	score=102	EG2=3.3e+07
	L1FLnI_Xq21.1re	6732	E=3.5e+02
a	NC_045512.2	8619	17	+	8503	TATTTTCTATTTAATAA
s			17	+	29903	TATTTTCTATTTAATAA
s	score=102	EG2=3.3e+07
	L1FLnI_Xq21.1mf	998	E=3.5e+02
a	NC_045512.2	1074	17	+	11507	TCCAAATTTTGTATTTC
s			17	+	29903	TCCAAATTTTGTATTTC
s	score=102	EG2=3.3e+07
	L1FLnI_Xq21.2d	5753	E=3.5e+02
a	NC_045512.2	18426	17	+	10378	AATACAGATTTTTCCAG
s			17	+	29903	AATACAGATTTTTCCAG
s	score=102	EG2=3.3e+07
	L1FLnI_Xq21.31ia	3172	E=3.5e+02
a	NC_045512.2	27046	17	+	8515	GCTTTCTTATTACAAAT
s			17	+	29903	GCTTTCTTATTACAAAT
s	score=102	EG2=3.3e+07
	L1FLnI_Xq21.31eb	5148	E=3.5e+02
a	NC_045512.2	8465	17	+	9835	AAAAGAATAACTTACCT
s			17	+	29903	AAAAGAATAACTTACCT
s	score=102	EG2=3.3e+07
	HERVFRD_Xq21.32a	445	E=3.5e+02
a	NC_045512.2	22435	17	+	3322	GCACTTGACCCTCTCTC
s			17	+	29903	GCACTTGACCCTCTCTC
s	score=102	EG2=3.3e+07
	L1FLnI_Xq21.32q	405	E=3.5e+02
a	NC_045512.2	22157	17	+	10557	GTTATTTTAAAATATAT
s			17	+	29903	GTTATTTTAAAATATAT
s	score=102	EG2=3.3e+07
	L1FLnI_Xq21.33k	8665	E=3.5e+02
a	NC_045512.2	19487	17	+	9536	CTGTAGACATCATGCTA
s			17	+	29903	CTGTAGACATCATGCTA
s	score=102	EG2=3.3e+07
	L1FLnI_Xq21.33na	2419	E=3.5e+02
a	NC_045512.2	28207	21	+	10014	TGAAGACTTTTTGGAGTATCA
s			21	+	29903	TGAAGACTTTTTAGAGTATCA
s	score=102	EG2=3.3e+07
	L1FLnI_Xq22.1h	8133	E=3.5e+02
a	NC_045512.2	16660	17	+	11542	AGGAGACATTTAAACTG
s			17	+	29903	AGGAGACATTTAAACTG
s	score=102	EG2=3.3e+07
	MER4B_Xq22.3e	3778	E=3.5e+02
a	NC_045512.2	12330	17	+	8030	GGCAAAAGTTACTAGTG
s			17	+	29903	GGCAAAAGTTACTAGTG
s	score=102	EG2=3.3e+07
	L1FLnI_Xq22.3x	4584	E=3.5e+02
a	NC_045512.2	26443	17	+	11591	CTTCTAGAGTTCCTGAT
s			17	+	29903	CTTCTAGAGTTCCTGAT
s	score=102	EG2=3.3e+07
	L1FLnI_Xq23u	1896	E=3.5e+02
a	NC_045512.2	6491	17	+	10150	TACTTAAACCAGCAAAT
s			17	+	29903	TACTTAAACCAGCAAAT
s	score=102	EG2=3.3e+07
	L1FLnI_Xq23za	2945	E=3.5e+02
a	NC_045512.2	18888	17	+	8734	GAGTGCTTTGTTAAGCG
s			17	+	29903	GAGTGCTTTGTTAAGCG
s	score=102	EG2=3.3e+07
	L1FLnI_Xq25g	8792	E=3.5e+02
a	NC_045512.2	22836	17	+	8979	ACCAGATGATTTTACAG
s			17	+	29903	ACCAGATGATTTTACAG
s	score=102	EG2=3.3e+07
	MER4B_Xq25b	1656	E=3.5e+02
a	NC_045512.2	5104	17	+	1986	GAAGGTAAAACATTTTA
s			17	+	29903	GAAGGTAAAACATTTTA
s	score=102	EG2=3.3e+07
	MER4_Xq25c	1053	E=3.5e+02
a	NC_045512.2	11279	17	+	6979	CTAGTTTGTCTGGTTTT
s			17	+	29903	CTAGTTTGTCTGGTTTT
s	score=102	EG2=3.3e+07
	L1FLnI_Xq26.3o	2614	E=3.5e+02
a	NC_045512.2	6497	26	+	10131	AACCACCAAA-AATAGTTTAAAAATTA
s			27	+	29903	AACCAGCAAATAATAGTTTAAAAATTA
s	score=102	EG2=3.3e+07
	L1FLnI_Xq26.3w	8197	E=3.5e+02
a	NC_045512.2	28889	17	+	9325	CTCCTGCTAGAATGGCT
s			17	+	29903	CTCCTGCTAGAATGGCT
s	score=102	EG2=3.3e+07
	L1FLnI_Xq27.3d	8498	E=3.5e+02
a	NC_045512.2	28883	23	+	8587	GAACTTACTCCTGCTAGAATGGC
s			22	+	29903	GAACTT-CTCCTGCTAGAATGGC
s	score=102	EG2=3.3e+07
	L1FLnI_Xq27.3k	754	E=3.5e+02
a	NC_045512.2	16588	21	+	9672	GTGATTACATTATAGCTAACA
s			21	+	29903	GTGATTACATTTTAGCTAACA
s	score=102	EG2=3.3e+07
	HML5_Xq28a	2446	E=3.5e+02
a	NC_045512.2	18371	17	+	5542	TTCTACAGGTGTTAACC
s			17	+	29903	TTCTACAGGTGTTAACC
s	score=102	EG2=3.3e+07
	HML5_Xq28b	4669	E=3.5e+02
a	NC_045512.2	18371	17	+	7765	TTCTACAGGTGTTAACC
s			17	+	29903	TTCTACAGGTGTTAACC
s	score=102	EG2=3.3e+07
	L1FLnI_Yp11.2w	7227	E=3.5e+02
a	NC_045512.2	1712	21	+	8769	CCACAAGTGTTTTTGTGGAAA
s			21	+	29903	CCACAAGTGCTTTTGTGGAAA
s	score=102	EG2=3.3e+07
	L1FLnI_Yp11.2rb	3754	E=3.5e+02
a	NC_045512.2	26805	17	+	10124	ACTTCATTGCTTCTTTC
s			17	+	29903	ACTTCATTGCTTCTTTC
s	score=102	EG2=3.3e+07
	HERVEA_Yq11.221d	2427	E=3.5e+02
a	NC_045512.2	1513	17	+	8750	CATAACAAGTGTGCCTA
s			17	+	29903	CATAACAAGTGTGCCTA
s	score=102	EG2=3.3e+07
	L1FLnI_Yq11.221pb	2131	E=3.5e+02
a	NC_045512.2	6481	21	+	10021	GGAGACATTATACTTTAACCA
s			21	+	29903	GGAGACATTATACTTAAACCA
s	score=102	EG2=3.3e+07
	HML5_Yq11.223f	2324	E=3.5e+02
a	NC_045512.2	18371	17	+	5421	TTCTACAGGTGTTAACC
s			17	+	29903	TTCTACAGGTGTTAACC
s	score=102	EG2=3.3e+07
	HERVH_6_GL000251v2_alt(a)	4530	E=3.5e+02
a	NC_045512.2	26632	17	+	7277	TGCCTATGCCAACAGGA
s			17	+	29903	TGCCTATGCCAACAGGA
s	score=102	EG2=3.3e+07
	MER41_6_GL000251v2_alt(c)	239	E=3.5e+02
a	NC_045512.2	12350	17	+	1973	TGCAGACAATGCTTTTC
s			17	+	29903	TGCAGACAATGCTTTTC
s	score=102	EG2=3.3e+07
	HERVH_6_GL000252v2_alt(a)	4530	E=3.5e+02
a	NC_045512.2	26632	17	+	7277	TGCCTATGCCAACAGGA
s			17	+	29903	TGCCTATGCCAACAGGA
s	score=102	EG2=3.3e+07
	MER41_6_GL000252v2_alt(c)	239	E=3.5e+02
a	NC_045512.2	12350	17	+	1961	TGCAGACAATGCTTTTC
s			17	+	29903	TGCAGACAATGCTTTTC
s	score=102	EG2=3.3e+07
	HERVH_6_GL000253v2_alt	4530	E=3.5e+02
a	NC_045512.2	26632	17	+	7277	TGCCTATGCCAACAGGA
s			17	+	29903	TGCCTATGCCAACAGGA
s	score=102	EG2=3.3e+07
	MER41_6_GL000253v2_alt(c)	239	E=3.5e+02
a	NC_045512.2	12350	17	+	1968	TGCAGACAATGCTTTTC
s			17	+	29903	TGCAGACAATGCTTTTC
s	score=102	EG2=3.3e+07
	HERVH_6_GL000255v2_alt(a)	2486	E=3.5e+02
a	NC_045512.2	26632	17	+	5233	TGCCTATGCCAACAGGA
s			17	+	29903	TGCCTATGCCAACAGGA
s	score=102	EG2=3.3e+07
	MER41_6_GL000255v2_alt(c)	239	E=3.5e+02
a	NC_045512.2	12350	17	+	1971	TGCAGACAATGCTTTTC
s			17	+	29903	TGCAGACAATGCTTTTC
s	score=102	EG2=3.3e+07
	HERVH_6_GL000256v2_alt	4445	E=3.5e+02
a	NC_045512.2	26632	17	+	7192	TGCCTATGCCAACAGGA
s			17	+	29903	TGCCTATGCCAACAGGA
s	score=99	EG2=6.5e+07
	HERVL40_9q31.1b	2505	E=6.9e+02
a	NC_045512.2	9509	23	+	4314	CTTTACTATTCCTTAT--CATTCAC
s			25	+	29903	CTTTACTATTCCTTATGTCATTCAC
s	score=96	EG2=1.3e+08
	MER4_1p36.13	1966	E=1.4e+03
a	NC_045512.2	21092	16	+	5629	TAAAGAGGGTTTTTTC
s			16	+	29903	TAAAGAGGGTTTTTTC
s	score=96	EG2=1.3e+08
	HERVE_1p36.12	2705	E=1.4e+03
a	NC_045512.2	13174	20	+	6211	ACTGGTCAGGCAAAAACAGT
s			20	+	29903	ACTGGTCAGGCAATAACAGT
s	score=96	EG2=1.3e+08
	ERVLE_1p35.3c	456	E=1.4e+03
a	NC_045512.2	15483	16	+	5213	TCAGGAGATGCCACAA
s			16	+	29903	TCAGGAGATGCCACAA
s	score=96	EG2=1.3e+08
	HERVL_1p34.3b	1208	E=1.4e+03
a	NC_045512.2	17318	20	+	6528	TGCACTGCCTGAGACGACAG
s			20	+	29903	TGCATTGCCTGAGACGACAG
s	score=96	EG2=1.3e+08
	L1FLnI_1p33q	7029	E=1.4e+03
a	NC_045512.2	4357	16	+	10694	CAAGAAATTCTTGGAA
s			16	+	29903	CAAGAAATTCTTGGAA
s	score=96	EG2=1.3e+08
	L1FLnI_1p32.1g	15	E=1.4e+03
a	NC_045512.2	29465	16	+	10031	CAGATTTGGATGATTT
s			16	+	29903	CAGATTTGGATGATTT
s	score=96	EG2=1.3e+08
	L1FLnI_1p31.3o	4406	E=1.4e+03
a	NC_045512.2	10194	16	+	8833	AGACATGCTTAACCCT
s			16	+	29903	AGACATGCTTAACCCT
s	score=96	EG2=1.3e+08
	L1FLnI_1p31.1b	9321	E=1.4e+03
a	NC_045512.2	7595	16	+	10735	TTTGCAAACTACACAA
s			16	+	29903	TTTGCAAACTACACAA
s	score=96	EG2=1.3e+08
	L1FLnI_1p31.1c	1655	E=1.4e+03
a	NC_045512.2	2679	20	+	10144	TATGATGGTAACAAATAATA
s			20	+	29903	TATGATGGTAACAAACAATA
s	score=96	EG2=1.3e+08
	L1FLnI_1p31.1s	6532	E=1.4e+03
a	NC_045512.2	28772	16	+	8976	TGCCAAAAGGCTTCTA
s			16	+	29903	TGCCAAAAGGCTTCTA
s	score=96	EG2=1.3e+08
	L1FLnI_1p31.1mc	2896	E=1.4e+03
a	NC_045512.2	1210	16	+	8527	TGCCTTTCAACTCTCA
s			16	+	29903	TGCCTTTCAACTCTCA
s	score=96	EG2=1.3e+08
	L1FLnI_1p31.1oc	5682	E=1.4e+03
a	NC_045512.2	23727	16	+	9176	TACCACAGAAATTCTA
s			16	+	29903	TACCACAGAAATTCTA
s	score=96	EG2=1.3e+08
	L1FLnI_1p31.1nc	7872	E=1.4e+03
a	NC_045512.2	23727	16	+	11366	TACCACAGAAATTCTA
s			16	+	29903	TACCACAGAAATTCTA
s	score=96	EG2=1.3e+08
	ERV316A3_1p22.2a	1662	E=1.4e+03
a	NC_045512.2	22107	16	+	2275	ACAGGGTAATTTCAAA
s			16	+	29903	ACAGGGTAATTTCAAA
s	score=96	EG2=1.3e+08
	L1FLnI_1p22.1k	1969	E=1.4e+03
a	NC_045512.2	18137	16	+	10140	CAAAACTGAAGGTTTA
s			16	+	29903	CAAAACTGAAGGTTTA
s	score=96	EG2=1.3e+08
	LTR23_1p22.1	1761	E=1.4e+03
a	NC_045512.2	18137	16	+	1905	CAAAACTGAAGGTTTA
s			16	+	29903	CAAAACTGAAGGTTTA
s	score=96	EG2=1.3e+08
	L1FLnI_1p21.3l	10096	E=1.4e+03
a	NC_045512.2	1803	16	+	10422	AGGAAAAGCTAAAAAA
s			16	+	29903	AGGAAAAGCTAAAAAA
s	score=96	EG2=1.3e+08
	L1FLnI_1p21.3m	10096	E=1.4e+03
a	NC_045512.2	1803	16	+	10411	AGGAAAAGCTAAAAAA
s			16	+	29903	AGGAAAAGCTAAAAAA
s	score=96	EG2=1.3e+08
	L1FLnI_1p21.2d	5509	E=1.4e+03
a	NC_045512.2	10012	16	+	10145	TACCAACCACCACAAA
s			16	+	29903	TACCAACCACCACAAA
s	score=96	EG2=1.3e+08
	L1FLnI_1p21.1e	7642	E=1.4e+03
a	NC_045512.2	28351	16	+	9124	AACCAGAATGGAGAAC
s			16	+	29903	AACCAGAATGGAGAAC
s	score=96	EG2=1.3e+08
	L1FLnI_1p13.3a	8669	E=1.4e+03
a	NC_045512.2	14954	16	+	10406	ATTTAATAAATGGGGT
s			16	+	29903	ATTTAATAAATGGGGT
s	score=96	EG2=1.3e+08
	L1FLnI_1p13.3l	5732	E=1.4e+03
a	NC_045512.2	19349	24	+	9846	TAATTTAAAAGAATTACAATTTTT
s			24	+	29903	TAATTTAAAACAATTACCATTTTT
s	score=96	EG2=1.3e+08
	L1FLnI_1p13.2b	1155	E=1.4e+03
a	NC_045512.2	29356	16	+	9885	ACATTCCCACCAACAG
s			16	+	29903	ACATTCCCACCAACAG
s	score=96	EG2=1.3e+08
	L1FLnI_1p13.2k	2547	E=1.4e+03
a	NC_045512.2	10969	16	+	10310	CAAAGTGCAGTGAAAA
s			16	+	29903	CAAAGTGCAGTGAAAA
s	score=96	EG2=1.3e+08
	L1FLnI_1p13.2k	2565	E=1.4e+03
a	NC_045512.2	29422	16	+	10310	CAGAGACAGAAGAAAC
s			16	+	29903	CAGAGACAGAAGAAAC
s	score=96	EG2=1.3e+08
	L1FLnI_1p12f	35	E=1.4e+03
a	NC_045512.2	10380	16	+	10112	ACAGACTTTTTCAGTG
s			16	+	29903	ACAGACTTTTTCAGTG
s	score=96	EG2=1.3e+08
	L1FLnI_1q21.1l	977	E=1.4e+03
a	NC_045512.2	8564	20	+	10144	ATAATTTGTTGAAGCAGTTA
s			20	+	29903	ATAATTGGTTGAAGCAGTTA
s	score=96	EG2=1.3e+08
	L1FLnI_1q21.3h	7292	E=1.4e+03
a	NC_045512.2	17002	16	+	9729	TCAATATCTCAGATGA
s			16	+	29903	TCAATATCTCAGATGA
s	score=96	EG2=1.3e+08
	L1FLnI_1q21.3g	7292	E=1.4e+03
a	NC_045512.2	17002	16	+	10221	TCAATATCTCAGATGA
s			16	+	29903	TCAATATCTCAGATGA
s	score=96	EG2=1.3e+08
	ERV316A3_1q24.1	1127	E=1.4e+03
a	NC_045512.2	25769	20	+	1773	GCTTTGGCTGTGCTGGAAAT
s			20	+	29903	GCTTTGGCTTTGCTGGAAAT
s	score=96	EG2=1.3e+08
	L1FLnI_1q24.2d	1037	E=1.4e+03
a	NC_045512.2	26676	16	+	10367	TTTTCCTCTGGCTGTT
s			16	+	29903	TTTTCCTCTGGCTGTT
s	score=96	EG2=1.3e+08
	L1FLnI_1q24.3m	9600	E=1.4e+03
a	NC_045512.2	27285	16	+	10026	CTTGATTACATCATAA
s			16	+	29903	CTTGATTACATCATAA
s	score=96	EG2=1.3e+08
	L1FLnI_1q25.1i	1201	E=1.4e+03
a	NC_045512.2	19667	16	+	9162	TGGACAACAGGGTGAA
s			16	+	29903	TGGACAACAGGGTGAA
s	score=96	EG2=1.3e+08
	L1FLnI_1q25.1l	1001	E=1.4e+03
a	NC_045512.2	27260	20	+	10170	GACTTTTAGAGTTTCCATTT
s			20	+	29903	GACTTTTAAAGTTTCCATTT
s	score=96	EG2=1.3e+08
	HERVH_1q25.3	5152	E=1.4e+03
a	NC_045512.2	15041	16	+	6153	TGTCATCCCTACTATA
s			16	+	29903	TGTCATCCCTACTATA
s	score=96	EG2=1.3e+08
	L1FLnI_1q31.1e	3623	E=1.4e+03
a	NC_045512.2	26632	16	+	10259	TGCCTATGCCAACAGG
s			16	+	29903	TGCCTATGCCAACAGG
s	score=96	EG2=1.3e+08
	L1FLnI_1q31.1f	2746	E=1.4e+03
a	NC_045512.2	9565	16	+	8763	TTACCTGGTGTTTATT
s			16	+	29903	TTACCTGGTGTTTATT
s	score=96	EG2=1.3e+08
	L1FLnI_1q31.1q	9216	E=1.4e+03
a	NC_045512.2	24416	16	+	10096	TCAACCAAAATGCACA
s			16	+	29903	TCAACCAAAATGCACA
s	score=96	EG2=1.3e+08
	L1FLnI_1q31.1r	8016	E=1.4e+03
a	NC_045512.2	24416	16	+	8896	TCAACCAAAATGCACA
s			16	+	29903	TCAACCAAAATGCACA
s	score=96	EG2=1.3e+08
	L1FLnI_1q31.1v	3429	E=1.4e+03
a	NC_045512.2	28202	16	+	10031	TTCTATGAAGACTTTT
s			16	+	29903	TTCTATGAAGACTTTT
s	score=96	EG2=1.3e+08
	HERVL_1q31.1f	5224	E=1.4e+03
a	NC_045512.2	2486	16	+	6382	TCTTAGAGGGAGAAAC
s			16	+	29903	TCTTAGAGGGAGAAAC
s	score=96	EG2=1.3e+08
	L1FLnI_1q31.3e	7986	E=1.4e+03
a	NC_045512.2	21459	16	+	10471	AATGATATGATTTTAT
s			16	+	29903	AATGATATGATTTTAT
s	score=96	EG2=1.3e+08
	HUERSP2_1q32.1	631	E=1.4e+03
a	NC_045512.2	25081	20	+	4588	GCTTCAGCTGTAAACATTCA
s			20	+	29903	GCTTCAGTTGTAAACATTCA
s	score=96	EG2=1.3e+08
	HERVH_1q32.2c	5539	E=1.4e+03
a	NC_045512.2	15041	16	+	8000	TGTCATCCCTACTATA
s			16	+	29903	TGTCATCCCTACTATA
s	score=96	EG2=1.3e+08
	L1FLnI_1q41p	3600	E=1.4e+03
a	NC_045512.2	24310	16	+	10312	TATGAGAACCAAAAAT
s			16	+	29903	TATGAGAACCAAAAAT
s	score=96	EG2=1.3e+08
	L1FLnI_1q41ba	345	E=1.4e+03
a	NC_045512.2	25388	16	+	8587	ACTTATGGATTTGTTT
s			16	+	29903	ACTTATGGATTTGTTT
s	score=96	EG2=1.3e+08
	HERVH_1q41f	3278	E=1.4e+03
a	NC_045512.2	9507	16	+	5707	TACTTTACTATTCCTT
s			16	+	29903	TACTTTACTATTCCTT
s	score=96	EG2=1.3e+08
	L1FLnI_1q41sa	226	E=1.4e+03
a	NC_045512.2	27659	24	+	10030	ACAAGAAGAAGTTCAAGAATTTTA
s			24	+	29903	ACAAGAGGAAGTTCAAGAACTTTA
s	score=96	EG2=1.3e+08
	L1FLnI_1q42.12a	8184	E=1.4e+03
a	NC_045512.2	6712	16	+	9137	GTTAGTACAACTACTA
s			16	+	29903	GTTAGTACAACTACTA
s	score=96	EG2=1.3e+08
	L1FLnI_1q42.13c	8883	E=1.4e+03
a	NC_045512.2	1746	16	+	9875	GGATTATAAAGCATTC
s			16	+	29903	GGATTATAAAGCATTC
s	score=96	EG2=1.3e+08
	L1FLnI_1q43d	1064	E=1.4e+03
a	NC_045512.2	21559	16	+	10150	ACAATGTTTGTTTTTC
s			16	+	29903	ACAATGTTTGTTTTTC
s	score=96	EG2=1.3e+08
	L1FLnI_1q43l	5837	E=1.4e+03
a	NC_045512.2	17043	24	+	9458	CAAAAGGTTGATATGCACAAGTAT
s			24	+	29903	CAAAAGGTTGGTATGCAAAAGTAT
s	score=96	EG2=1.3e+08
	L1FLnI_1q44n	2239	E=1.4e+03
a	NC_045512.2	7758	20	+	10015	TGGTTCCATCCATCTCTACT
s			20	+	29903	TGGTTCCATCCATCTTTACT
s	score=96	EG2=1.3e+08
	L1FLnI_2p25.1a	1864	E=1.4e+03
a	NC_045512.2	4953	16	+	9956	AGAAGTGAGGACTATT
s			16	+	29903	AGAAGTGAGGACTATT
s	score=96	EG2=1.3e+08
	L1FLnI_2p24.3h	8499	E=1.4e+03
a	NC_045512.2	9357	16	+	8813	TACACCACTAATTCAA
s			16	+	29903	TACACCACTAATTCAA
s	score=96	EG2=1.3e+08
	L1FLnI_2p24.3g	8936	E=1.4e+03
a	NC_045512.2	9357	16	+	9250	TACACCACTAATTCAA
s			16	+	29903	TACACCACTAATTCAA
s	score=96	EG2=1.3e+08
	L1FLnI_2p24.3s	870	E=1.4e+03
a	NC_045512.2	3354	16	+	10166	TTATTTAAAACTTACT
s			16	+	29903	TTATTTAAAACTTACT
s	score=96	EG2=1.3e+08
	L1FLnI_2p24.2d	2738	E=1.4e+03
a	NC_045512.2	3381	20	+	10148	CATTAAAAATGCAGGCATTG
s			20	+	29903	CATTAAAAATGCAGACATTG
s	score=96	EG2=1.3e+08
	L1FLnI_2p24.2e	2738	E=1.4e+03
a	NC_045512.2	3381	20	+	10137	CATTAAAAATGCAGGCATTG
s			20	+	29903	CATTAAAAATGCAGACATTG
s	score=96	EG2=1.3e+08
	HML3_2p24.1	1760	E=1.4e+03
a	NC_045512.2	4141	16	+	5474	GAGGGTGTTTTAACTG
s			16	+	29903	GAGGGTGTTTTAACTG
s	score=96	EG2=1.3e+08
	L1FLnI_2p24.1r	7109	E=1.4e+03
a	NC_045512.2	25024	16	+	8994	TATTTTAAGAATCATA
s			16	+	29903	TATTTTAAGAATCATA
s	score=96	EG2=1.3e+08
	L1ORF2_2p16.3	7512	E=1.4e+03
a	NC_045512.2	27336	20	+	8047	GAGAATAAATACTCTCAATT
s			20	+	29903	GAGAATAAATATTCTCAATT
s	score=96	EG2=1.3e+08
	L1FLnI_2p16.3e	1111	E=1.4e+03
a	NC_045512.2	18067	16	+	8672	ATTGTAGTAAGGTAAT
s			16	+	29903	ATTGTAGTAAGGTAAT
s	score=96	EG2=1.3e+08
	L1FLnI_2p16.3n	797	E=1.4e+03
a	NC_045512.2	25238	20	+	8563	CCATAGTAATGGTAACAATT
s			20	+	29903	CCATAGTAATGGTGACAATT
s	score=96	EG2=1.3e+08
	L1FLnI_2p16.2e	7228	E=1.4e+03
a	NC_045512.2	29485	16	+	8789	AAACAATTGCAACAAT
s			16	+	29903	AAACAATTGCAACAAT
s	score=96	EG2=1.3e+08
	HERVL_2p16.1	3152	E=1.4e+03
a	NC_045512.2	1703	16	+	6459	TTTCTGCTTCCACAAG
s			16	+	29903	TTTCTGCTTCCACAAG
s	score=96	EG2=1.3e+08
[truncated: 10,659 more rows]

## Sheet: RE and aa translation (L1base)
	RE (retro.hg38.v1)	SARS-CoV-2 location	RE-SARS-CoV-2 consensus aa
>	L1FLnI_7q31.31n
CTTCTTTGCATCATTTTATTAT		nsp3	FFASFYY
>	HML5_1q22
ATCAATATTGTTGGTGACTTT		nsp2	INIVGDF
>	L1FLnI_10q26.2n
AGAGTGTTTTGATATATTCAAAGTG		Hel	ECFDKFKV
>	L1FLnI_13q21.32d
TTTTGGACCACTAGTGAGAAA		Pol	FGPLVRK
>	L1FLnI_1q31.3c
TGTGATTTTAATAGCTTCTT		non-coding
>	L1FLnI_11p15.4z
CATACAAAACATTCCAACCAACAG		N	YKTFPPT
>	L1FLnI_12q21.1e
AAGTCAAACAAATTTACAAAA		S	VKQIYK
>	HERVKC4_1q22
CCAGACTACAACACATATAAAAA		nsp8	PDYNTYKN
>	L1FLnI_1q32.1k
AAAAGCTATCTTTATTTCACCTT		Hel	KAVFISP
>	L1FLnI_2q34s
TTGATGGTTAATTTAAAATATAT		S	DGYFKIY
>	MER41_3p14.3a
CTTTGTGTAGAAATGCTGGACAA		nsp2	(Y)CPA(C)
>	L1FLnI_4q31.22f
GAAATCAAAGACACAGAAA		nsp2	EIKDTE
>	L1FLnI_4q31.22e
GAAATCAAAGACACAGAAA		nsp2	EIKDTE
>	L1FLnI_5q13.1m
CAGGTAACCTACAAAGCAA		ExoN	TGNLQS
>	L1FLnI_5q21.3j
ACCATATGGAATTACCAAC		3CL-PRO	HHMELPT
>	L1FLnI_6p25.2e
TGGTTTGTAACACAAAGGA		S	WFVTQR
>	L1FLnI_7q31.1ka
ATGTTTCATCTGCAATTAA		Hel	DVSSAINR
>	ERV316A3_10q21.1c
GGTTACAGAGAAGGCTATT		nsp3	GYREGY
>	L1FLnI_10q23.1ba
CTTTCTTATGAACAATTTA		nsp3	LSYEQF
>	L1FLnI_11p15.1x
TGGTTTGTAACACAAAGGA		S	WFVTQR
>	L1FLnI_12q12p
TTATGAAAAACTCAAACCC		nsp2	YEKLKP
>	L1FLnI_12q13.2s
GGTTTCTTTAAGGAAGGAA		Pol	GFFKEG
>	ERVLE_12q13.2b
GGTTTCTTTAAGGAAGGAA		Pol	GFFKEG
>	ERVLE_13q13.3b
TGAGAGAAGTGAGGACTAT		nsp3	LREVRTI
>	L1FLnI_15q21.3o
TTTAGAAACTATACAAATT		nsp3	LETIQI
>	L1FLnI_16p12.3c
GTAAAATTAATTTTAGTAG		non-coding
>	L1FLnI_18p11.31b
TGGTTTGTAACACAAAGGA		S	WFVTQR
>	ERVL_Xq21.31b
GTGACTTTATGCTTTTCTGTCCTAGAGTTTTTAGT		nsp4	DFLHFLPRVFS
>	ERVL_Yp11.2b
GTGACTTTATGCTTTTCTGTCCTAGAGTTTTTAGT		nsp4	DFLHFLPRVFS
>	L1FLnI_Yq11.221ib
TGATGGTGTTTATTTTGCT		S	DGVYFA
>	HERV3_Yq11.223c
GTCAATATTTAAACACATT		nsp16	QYLNTL
>	HERV3_Yq11.223f
GTCAATATTTAAACACATT		nsp16	QYLNTL
>	HERV3_Yq11.223g
GTCAATATTTAAACACATT		nsp16	QYLNTL
>	HERV3_Yq11.23b
GTCAATATTTAAACACATT		nsp16	QYLNTL
>	MER4_14q32.33c
AACTTAATTATATACAAAAAC		M	FLYIIKL
>	L1FLnI_Xp11.21x
CTTAAAACACAACTACCACCC		nsp3	GGSCVLS
>	L1FLnI_Yq11.221x
AAGGTAAATTGGTACCAACAG		ExoN	VGTNLP
>	MER4_14_KI270846v1_alt(b)
AACTTAATTATATACAAAAAC		M	FLYIIKL
>	L1FLnI_3q13.33u
AAGCAGCTTCTCTGTAGCTA		nsp4	SYREAA
>	HERV3_6q21
ATTGCTAGGAAACTCATCTGAGAT		Hel	ISDEFSSN
>	ERVLE_7p21.2
GCCAAATCAGATGTGAACAT		nsp2	MFTSDLA
>	HML3_10q22.1
AATTCAATTAAAGGTGCTGA		ORF8	SAPLIEL
>	L1FLnI_11p14.3z
AATTGAGGTTGAACCTCAAC		nsp3	VEVQPQL
>	MER4_14q32.33d
AACTTAATTATATACAAAAA		M	FLYIIKL
>	L1FLnI_15q21.2j
GGCCAGTTTCTTCTCTGGAT		nsp2	SREETG
>	MER4_14_KI270846v1_alt(c)
AACTTAATTATATACAAAAA		M	FLYIIKL
>	L1FLnI_2p23.1i
AGGGAAAAATGTAACTTTA		nsp3	KVTFFP
>	L1FLnI_2q12.1g
AGTAGCCAATTTGGTCAACTGGA		ORF9b	QMTKLAT
>	L1FLnI_2q35e
GAGGCCATAATTCTAAGCA		Pol	MLRIMAS
>	L1FLnI_6p21.1b
AAACCCACAAATGTAAGTG		nsp16	TYICGF
>	L1FLnI_6q14.3s
CTGTTGGTTGGACTCTAAA		S	FRVQPT
>	L1FLnI_6q16.3ea
ACCATATTAAAATAAGCTA		nsp6	VAYFNMV
>	L1FLnI_6q24.3g
AATTACATCCAATTAAAAA		nsp16	FLIGCN
>	HERVL_6q26b
ATCTGTATTATTAGGTGTA		ExoN	TPNNTD
>	L1FLnI_7q21.11u
CATACATAATAAAATGATG		nsp3	ASFYYVW
>	PABLB_10p15.1a
CAACAGGGACTTCTGTGCA		S	CTEVPV
>	PABLB_10p15.1b
CAACAGGGACTTCTGTGCA		S	CTEVPV
>	ERVLE_14q22.1
GGTAAACAGGAAACTGTAT		ORF8	TVSCLP
>	L1FLnI_14q32.2c
AAAGTCTAAAAAGCACAAATAGA		ORF7b	YLCFLAF
>	L1FLnI_14q32.2d
AAAGTCTAAAAAGCACAAATAGA		ORF7b	YLCFLAF
>	L1FLnI_17p12j
AGTAGCCAATTTGGTCAGCTGGA		ORF9b	QMTKLAT
>	L1FLnI_17p12i
AGTAGCCAATTTGGTCAGCTGGA		ORF9b	QMTKLAT
>	L1FLnI_18q12.1z
CTCTGTTGGTGGGAATGTT		N	TFPPTE
>	L1FLnI_18q12.2l
AATATTAGGAAATCTAACA		S	VRFPNI
>	L1FLnI_19q12n
AGCATTACCATAATAAACT		nsp6	VYYGNA
>	L1FLnI_21q11.2e
CTAAAGCAAGTCAGTGCAA		ORF7a	FALTCFS
>	L1FLnI_Xp11.21bc
ACAATTAAAACCTTCAACA		S	VEGFNC
>	MER4_Xq21.31e
GACGTAATCAAATCCAATA		ExoN	IGFDYV
>	L1FLnI_Xq22.3aa
GCAGTAGCAAAAGCTGCAT		nsp8	YAAFATA
>	ERV316A3_Xq25d
GGCCATCTTTACACCAAAG		nsp15	LWCKDG
>	HML5_Yq11.221b
AACACTATTAGCATAAGCA		Pol	AYANSV
>	L1FLnI_Xp11.22j
TCATAGAAGTCTTTGTTAAAAT		Pol	FNKDFY
